# Supplementary material for: The CtrA phosphorelay integrates differentiation and communication in the marine alphaproteobacterium Dinoroseobacter shibae
Source: BMC Genomics. 2014 Feb 13;15(1):130. doi: 10.1186/1471-2164-15-130 (PMC4046655; doi:10.1186/1471-2164-15-130)
Supplement: Supplementary file 1 — Additional file 1: Table S1: Expression data of ctrA, cckA, chpT and luxI 1knockouts vs. wild-type in the exponential and the stationary phase. (XLSX 1 MB) [file 12864_2013_5784_MOESM1_ESM.xlsx]

## Sheet: exponential ko vs. wt
####	Expression data in the exponential phase ctrA, cckA, chpT and luxI1 knockouts vs. wild-type
####	log2 fold change				Benjamini-Hochberg adjusted p-value				Annotation
LocusTag	ctrA.wt.M	cckA.wt.M	chpT.wt.M	luxI1.wt.M	ctrA.wt.P	cckA.wt.P	chpT.wt.P	luxI1.wt.P	NCBIAccession	Scaffold	Description	cog_id	cog_category	cog_category partially combined
Dshi_0001	0.191324	0.497629	0.00331006	0.303637	0.734994	0.850721	0.996623	0.0157026	YP_001531351	NC_009952	glutamate synthase, small subunit	COG0493	[R] General function prediction only	Function unknown and function predicted
Dshi_0002	0.0905033	0.458669	0.00813403	0.3793	0.865537	0.826417	0.990415	0.00895507	YP_001531352	NC_009952	Glutamate synthase (ferredoxin)	COG0069	[E] Amino acid transport and metabolism	Primary metabolites biosynthesis, transport and catabolism
Dshi_0004	0.614774	0.185336	0.688412	0.460026	0.251261	0.941427	0.181466	0.000196178	YP_001531354	NC_009952	hypothetical protein	COG1611	[R] General function prediction only	Function unknown and function predicted
Dshi_0005	0.126758	0.207379	0.077554	0.322846	0.826785	0.941427	0.92227	0.000681071	YP_001531355	NC_009952	hypothetical protein	NA	NA	NA
Dshi_0006	0.0221794	0.172936	0.0754378	0.286934	0.970475	0.941427	0.905361	0.00119549	YP_001531356	NC_009952	2,3,4,5-tetrahydropyridine-2,6-dicarboxylate N-succinyltransferase	COG2171	[E] Amino acid transport and metabolism	Primary metabolites biosynthesis, transport and catabolism
Dshi_0008	0.253756	0.651453	0.253191	0.40015	0.654073	0.635538	0.708036	0.000210833	YP_001531358	NC_009952	hypothetical protein	NA	NA	NA
Dshi_0009	-0.709947	-0.502032	-0.689602	-0.367848	0.289006	0.888739	0.292971	0.0028902	YP_001531359	NC_009952	cold-shock DNA-binding domain protein	COG1278	[K] Transcription	Transcription and signal transduction
Dshi_0010	0.522374	0.351703	0.403341	0.0520898	0.370104	0.929896	0.510946	0.502902	YP_001531360	NC_009952	protein of unknown function DUF305	COG3544	[S] Function unknown	Function unknown and function predicted
Dshi_0011	-0.262671	-0.168711	-0.174389	0.116509	0.644612	0.945572	0.805759	0.200606	YP_001531361	NC_009952	hypothetical protein	NA	NA	NA
Dshi_0012	-0.313414	-0.146813	-0.0949339	0.0801937	0.539585	0.941427	0.874049	0.16567	YP_001531362	NC_009952	succinyl-diaminopimelate desuccinylase	COG0624	[E] Amino acid transport and metabolism	Primary metabolites biosynthesis, transport and catabolism
Dshi_0013	-0.0207056	-0.0418388	-0.193089	0.234363	0.971988	0.980162	0.725101	0.00161379	YP_001531363	NC_009952	GCN5-related N-acetyltransferase	COG2153	[R] General function prediction only	Function unknown and function predicted
Dshi_0014	0.01236	0.0522928	0.0388648	0.185969	0.982747	0.977199	0.955194	0.0290011	YP_001531364	NC_009952	hypothetical protein	COG3222	[S] Function unknown	Function unknown and function predicted
Dshi_0015	-0.219809	-0.205733	-0.453244	0.200083	0.641587	0.940026	0.354153	0.00979903	YP_001531365	NC_009952	ribonuclease R	COG0557	[K] Transcription	Transcription and signal transduction
Dshi_0016	0.148485	0.0329995	0.083339	0.0105688	0.754043	0.983732	0.897806	0.911154	YP_001531366	NC_009952	hypothetical protein	COG2951	[M] Cell wall/membrane/envelope biogenesis	Cell wall/membrane/envelope biogenesis
Dshi_0017	0.248485	0.0593426	0.0791497	0.00293399	0.710695	0.982291	0.93752	0.971189	YP_001531367	NC_009952	hypothetical protein	NA	NA	NA
Dshi_0018	0.155611	0.0933181	0.0496649	0.131147	0.772923	0.965855	0.950939	0.0776468	YP_001531368	NC_009952	hypothetical protein	COG2132	[Q] Secondary metabolites biosynthesis, transport and catabolism	Secondary metabolites biosynthesis, transport and catabolism
Dshi_0019	-0.138027	-0.0464636	-0.0409871	0.173967	0.818827	0.983732	0.961215	0.0238133	YP_001531369	NC_009952	GTP-binding protein TypA	COG1217	[T] Signal transduction mechanisms	Transcription and signal transduction
Dshi_0020	-0.44634	-0.685113	-0.766543	-0.0884345	0.406685	0.456378	0.139928	0.0810644	YP_001531370	NC_009952	hypothetical protein	NA	NA	NA
Dshi_0021	-0.292795	-0.469023	-0.589086	-0.191709	0.729461	0.929896	0.549091	0.0314731	YP_001531371	NC_009952	hypothetical protein	NA	NA	NA
Dshi_0022	-2.4901	-2.49605	-2.85906	-1.96885	0.00120545	0.00390605	0.00157515	1.64998e-06	YP_001531372	NC_009952	hypothetical protein	NA	NA	NA
Dshi_0023	0.167615	0.0922643	0.11338	0.0563758	0.71668	0.958717	0.843872	0.479776	YP_001531373	NC_009952	Ribonuclease H	COG0164	[L] Replication, recombination and repair	Replication, recombination and repair
Dshi_0024	-0.154678	0.254514	-0.156532	-0.0237908	0.791705	0.940981	0.829108	0.661693	YP_001531374	NC_009952	DNA methylase N-4/N-6 domain protein	COG0863	[L] Replication, recombination and repair	Replication, recombination and repair
Dshi_0025	0.331297	0.362343	0.154545	-0.177313	0.606332	0.929896	0.840647	0.0112388	YP_001531375	NC_009952	anti-ECFsigma factor, ChrR	COG3806	[T] Signal transduction mechanisms	Transcription and signal transduction
Dshi_0026	0.119006	0.106524	0.0020302	-0.100434	0.80352	0.955152	0.997728	0.115811	YP_001531376	NC_009952	NAD-dependent epimerase/dehydratase	COG2910	[R] General function prediction only	Function unknown and function predicted
Dshi_0027	0.244497	0.15841	0.184812	0.455731	0.628274	0.941427	0.762974	3.48134e-05	YP_001531377	NC_009952	hypothetical protein	NA	NA	NA
Dshi_0028	0.185733	0.0273662	0.0148273	0.0990242	0.852259	0.987502	0.990792	0.329132	YP_001531378	NC_009952	A/G-specific adenine glycosylase	COG1194	[L] Replication, recombination and repair	Replication, recombination and repair
Dshi_0029	-0.01795	-0.0334645	-0.0384757	0.198144	0.975805	0.983732	0.955268	0.0174822	YP_001531379	NC_009952	protein of unknown function DUF1159	COG5389	[S] Function unknown	Function unknown and function predicted
Dshi_0030	-0.208148	-0.20004	-0.285968	0.00373908	0.649004	0.940981	0.583922	0.961122	YP_001531380	NC_009952	hypothetical protein	COG1651	[O] Posttranslational modification, protein turnover, chaperones	Translation and postranslational modification
Dshi_0031	0.115465	0.152542	0.219929	0.28559	0.804605	0.941427	0.690501	0.0043886	YP_001531381	NC_009952	tetraacyldisaccharide 4'-kinase	COG1663	[M] Cell wall/membrane/envelope biogenesis	Cell wall/membrane/envelope biogenesis
Dshi_0032	0.315902	0.203905	0.227662	0.303443	0.528833	0.940026	0.678541	0.00980065	YP_001531382	NC_009952	Three-deoxy-D-manno-octulosonic-acid transferase domain protein	COG1519	[M] Cell wall/membrane/envelope biogenesis	Cell wall/membrane/envelope biogenesis
Dshi_0033	0.0397996	0.0439072	-0.102507	0.159524	0.9403	0.98001	0.860062	0.0781844	YP_001531383	NC_009952	protein of unknown function DUF343	COG2835	[S] Function unknown	Function unknown and function predicted
Dshi_0034	-0.187943	-0.165979	-0.308293	0.0929175	0.720623	0.941427	0.623698	0.517348	YP_001531384	NC_009952	peptidase S16 lon domain protein	COG2802	[R] General function prediction only	Function unknown and function predicted
Dshi_0035	-0.214707	-0.0963804	-0.179555	0.0209677	0.643953	0.955568	0.744588	0.691302	YP_001531385	NC_009952	Thioredoxin domain	COG3118	[O] Posttranslational modification, protein turnover, chaperones	Translation and postranslational modification
Dshi_0036	-0.0240214	-0.006602	0.043395	0.26054	0.969556	0.993422	0.950659	0.00582801	YP_001531386	NC_009952	exodeoxyribonuclease III Xth	COG0708	[L] Replication, recombination and repair	Replication, recombination and repair
Dshi_0037	0.487699	0.737204	0.383351	0.487158	0.454634	0.561796	0.566701	9.05781e-05	YP_001531387	NC_009952	hypothetical protein	NA	NA	NA
Dshi_0038	-0.172594	-0.125044	-0.243097	0.0335322	0.703074	0.950582	0.65145	0.688831	YP_001531388	NC_009952	two component transcriptional regulator, winged helix family	COG0745	[K] Transcription	Transcription and signal transduction
Dshi_0039	0.208357	0.234013	0.0928829	0.0175669	0.782944	0.941427	0.93205	0.798734	YP_001531389	NC_009952	GTP cyclohydrolase II	COG0807	[H] Coenzyme transport and metabolism	Primary metabolites biosynthesis, transport and catabolism
Dshi_0040	0.192526	0.235197	0.0796295	0.208526	0.66847	0.929896	0.895951	0.0133857	YP_001531390	NC_009952	protein of unknown function DUF1330	COG5470	[S] Function unknown	Function unknown and function predicted
Dshi_0041	0.0354292	0.0982619	0.0706286	0.19452	0.949428	0.955568	0.912441	0.0630189	YP_001531391	NC_009952	hypothetical protein	COG3786	[S] Function unknown	Function unknown and function predicted
Dshi_0042	0.225274	0.215206	0.246449	0.377704	0.62924	0.935114	0.648164	0.000258866	YP_001531392	NC_009952	alanine racemase domain protein	COG0325	[R] General function prediction only	Function unknown and function predicted
Dshi_0043	0.346393	0.342485	0.358085	0.478884	0.51054	0.925729	0.510946	0.0531857	YP_001531393	NC_009952	hypothetical protein	NA	NA	NA
Dshi_0044	-0.308057	-0.312877	-0.552722	0.0824756	0.620545	0.929896	0.402269	0.476641	YP_001531394	NC_009952	hypothetical protein	NA	NA	NA
Dshi_0045	0.297896	0.259309	0.33786	0.1969	0.547298	0.929896	0.514555	0.0165928	YP_001531395	NC_009952	UspA domain protein	NA	NA	NA
Dshi_0046	0.1968	0.119086	-0.083287	0.0303695	0.663814	0.950582	0.890941	0.573656	YP_001531396	NC_009952	hypothetical protein	NA	NA	NA
Dshi_0047	0.223599	0.312499	0.117858	0.153854	0.664861	0.929896	0.85708	0.0262998	YP_001531397	NC_009952	hypothetical protein	NA	NA	NA
Dshi_0048	-0.787962	-0.0986325	-0.725979	-1.85031	0.102218	0.955463	0.134363	1.04305e-07	YP_001531398	NC_009952	putative transposase	NA	NA	NA
Dshi_0049	0.443252	0.559527	0.447457	0.443368	0.468019	0.717959	0.457056	0.000274153	YP_001531399	NC_009952	hypothetical protein	NA	NA	NA
Dshi_0050	0.557753	0.67672	0.412507	0.352686	0.380397	0.637909	0.539959	0.00015799	YP_001531400	NC_009952	protein of unknown function DUF955	COG2856	[E] Amino acid transport and metabolism	Primary metabolites biosynthesis, transport and catabolism
Dshi_0051	0.824051	0.81439	0.643538	0.524502	0.119522	0.318022	0.220977	3.73869e-05	YP_001531401	NC_009952	hypothetical protein	NA	NA	NA
Dshi_0052	0.580221	0.378785	0.276149	-0.0348336	0.554953	0.941082	0.807135	0.76738	YP_001531402	NC_009952	hypothetical protein	NA	NA	NA
Dshi_0053	-0.0267179	0.00732014	-0.0181106	0.148398	0.9632	0.992589	0.980033	0.0157079	YP_001531403	NC_009952	HI0933 family protein	COG2081	[R] General function prediction only	Function unknown and function predicted
Dshi_0054	0.0562269	-0.0179302	0.034299	0.424801	0.915989	0.985745	0.957154	0.000140428	YP_001531404	NC_009952	Glutathione S-transferase domain	COG0625	[O] Posttranslational modification, protein turnover, chaperones	Translation and postranslational modification
Dshi_0055	0.0428147	0.0827215	0.0980398	0.259206	0.932842	0.962417	0.864683	0.00253468	YP_001531405	NC_009952	DNA polymerase III, delta	COG1466	[L] Replication, recombination and repair	Replication, recombination and repair
Dshi_0056	0.115723	0.176183	0.211082	0.298155	0.804605	0.941427	0.70607	0.0015884	YP_001531406	NC_009952	hypothetical protein	NA	NA	NA
Dshi_0057	-0.0444987	0.0121696	-0.0202431	0.25981	0.932842	0.987502	0.978328	0.000904674	YP_001531407	NC_009952	leucyl-tRNA synthetase	COG0495	[J] Translation, ribosomal structure and biogenesis	Translation and postranslational modification
Dshi_0058	-0.537076	-0.479489	-0.632123	-0.0975926	0.274312	0.702427	0.178541	0.20348	YP_001531408	NC_009952	hypothetical protein	COG2834	[M] Cell wall/membrane/envelope biogenesis	Cell wall/membrane/envelope biogenesis
Dshi_0059	0.0934259	0.032886	-0.179268	0.142034	0.875062	0.983965	0.79473	0.113444	YP_001531409	NC_009952	cell divisionFtsK/SpoIIIE	COG1674	[D] Cell cycle control, cell division, chromosome partitioning	Cell cycle control, cell division, chromosome partitioning
Dshi_0060	0.184608	0.364407	0.298589	0.202475	0.716993	0.925729	0.623853	0.0931739	YP_001531410	NC_009952	aminotransferase class I and II	COG0436	[E] Amino acid transport and metabolism	Primary metabolites biosynthesis, transport and catabolism
Dshi_0061	0.0950015	0.135594	0.0945891	0.297912	0.853486	0.950582	0.884014	0.000370859	YP_001531411	NC_009952	hypothetical protein	COG0154	[J] Translation, ribosomal structure and biogenesis	Translation and postranslational modification
Dshi_0062	-0.0258787	-0.522585	0.419931	0.255332	0.972356	0.826417	0.52117	0.0018266	YP_001531412	NC_009952	Ubiquinone biosynthesis hydroxylase, UbiH/UbiF/VisC/COQ6 family	COG0654	[H] Coenzyme transport and metabolism	Primary metabolites biosynthesis, transport and catabolism
Dshi_0063	-0.261777	-0.13971	-0.243549	0.0892887	0.581823	0.943269	0.65264	0.196873	YP_001531413	NC_009952	Inositol-phosphate phosphatase	COG0483	[G] Carbohydrate transport and metabolism	Primary metabolites biosynthesis, transport and catabolism
Dshi_0064	-0.364685	-0.393144	-0.589077	0.1134	0.550873	0.926768	0.323511	0.0459028	YP_001531414	NC_009952	peptidase U62 modulator of DNA gyrase	COG0312	[R] General function prediction only	Function unknown and function predicted
Dshi_0065	-0.14166	-0.081765	-0.112748	0.247721	0.753644	0.964639	0.841272	0.210856	YP_001531415	NC_009952	hypothetical protein	NA	NA	NA
Dshi_0066	-0.0658671	-0.22813	-0.387503	0.400761	0.909479	0.936914	0.491632	0.000257285	YP_001531416	NC_009952	hypothetical protein	COG4221	[R] General function prediction only	Function unknown and function predicted
Dshi_0067	-0.151759	-0.178422	-0.1483	0.170316	0.750047	0.941427	0.806566	0.0325994	YP_001531417	NC_009952	Enoyl-CoA hydratase/isomerase	COG1024	[I] Lipid transport and metabolism	Primary metabolites biosynthesis, transport and catabolism
Dshi_0068	-0.0402475	0.0323542	-0.103553	0.137963	0.94453	0.983732	0.869824	0.0991187	YP_001531418	NC_009952	hypothetical protein	COG4764	[S] Function unknown	Function unknown and function predicted
Dshi_0069	0.224576	0.170156	0.189129	0.281206	0.641123	0.941427	0.736694	0.00137939	YP_001531419	NC_009952	Auxin Efflux Carrier	COG0679	[R] General function prediction only	Function unknown and function predicted
Dshi_0070	0.0511589	-0.0604361	0.229187	-0.0201527	0.923795	0.975258	0.68016	0.788596	YP_001531420	NC_009952	hemimethylated DNA binding protein	COG3785	[S] Function unknown	Function unknown and function predicted
Dshi_0071	-0.0918127	-0.0850579	-0.0629109	0.0945103	0.843451	0.961704	0.921128	0.12824	YP_001531421	NC_009952	hypothetical protein	COG0405	[E] Amino acid transport and metabolism	Primary metabolites biosynthesis, transport and catabolism
Dshi_0072	-3.06069	-3.19946	-3.29072	-2.26235	0.000909055	0.00321275	0.00157515	1.95814e-07	YP_001531422	NC_009952	putative anti-sigma regulatory factor, serine/threonine protein kinase	COG2172	[T] Signal transduction mechanisms	Transcription and signal transduction
Dshi_0073	-4.04283	-3.8758	-3.74216	-2.33418	0.000909176	0.00321275	0.00157515	8.71197e-07	YP_001531423	NC_009952	anti-sigma-factor antagonist	COG1366	[T] Signal transduction mechanisms	Transcription and signal transduction
Dshi_0074	-0.0186081	0.0410471	-0.105899	-0.207093	0.974379	0.982291	0.860062	0.00435722	YP_001531424	NC_009952	acetyl-CoA acetyltransferase	COG0183	[I] Lipid transport and metabolism	Primary metabolites biosynthesis, transport and catabolism
Dshi_0075	-0.287093	-0.324846	-0.633443	-0.364162	0.558337	0.926768	0.182025	0.000440517	YP_001531425	NC_009952	hypothetical protein	NA	NA	NA
Dshi_0076	0.166982	0.329985	0.217519	-0.0434678	0.74956	0.929896	0.732489	0.805548	YP_001531426	NC_009952	hypothetical protein	NA	NA	NA
Dshi_0077	0.142437	0.146996	0.325966	0.0222702	0.825269	0.953056	0.664678	0.712312	YP_001531427	NC_009952	hypothetical protein	NA	NA	NA
Dshi_0078	0.272544	0.265013	0.248027	0.00213971	0.571129	0.929896	0.647459	0.973849	YP_001531428	NC_009952	hypothetical protein	NA	NA	NA
Dshi_0079	0.0290362	0.0565241	0.0241721	0.154996	0.969556	0.978492	0.977834	0.0117335	YP_001531429	NC_009952	lipid A biosynthesis acyltransferase	COG1560	[M] Cell wall/membrane/envelope biogenesis	Cell wall/membrane/envelope biogenesis
Dshi_0080	0.122289	0.19209	0.143384	0.300476	0.792355	0.941082	0.801251	0.000308994	YP_001531430	NC_009952	hypothetical protein	COG0697	[R] General function prediction only	Function unknown and function predicted
Dshi_0081	-0.311749	-0.117422	-0.298122	-0.0512532	0.558337	0.952378	0.604968	0.409855	YP_001531431	NC_009952	3-isopropylmalate dehydrogenase	COG0473	[E] Amino acid transport and metabolism	Primary metabolites biosynthesis, transport and catabolism
Dshi_0082	-1.41123	-1.46112	-1.42397	-0.883607	0.0743779	0.19176	0.0827014	1.70477e-05	YP_001531432	NC_009952	hypothetical protein	NA	NA	NA
Dshi_0083	0.192206	0.309669	0.0742392	0.159726	0.739524	0.929896	0.928864	0.142495	YP_001531433	NC_009952	3-isopropylmalate dehydratase, small subunit	COG0066	[E] Amino acid transport and metabolism	Primary metabolites biosynthesis, transport and catabolism
Dshi_0084	0.069378	0.0920318	-0.0486759	0.33535	0.897726	0.959236	0.944368	0.00413153	YP_001531434	NC_009952	hypothetical protein	COG3247	[S] Function unknown	Function unknown and function predicted
Dshi_0085	-0.110874	0.0461703	-0.10286	0.199051	0.826014	0.98001	0.868677	0.00984234	YP_001531435	NC_009952	3-isopropylmalate dehydratase, large subunit	COG0065	[E] Amino acid transport and metabolism	Primary metabolites biosynthesis, transport and catabolism
Dshi_0086	-1.01763	-1.31648	-0.629268	-0.675161	0.0719736	0.0789946	0.268586	0.00711512	YP_001531436	NC_009952	hypothetical protein	NA	NA	NA
Dshi_0087	-0.0835944	-0.114095	-0.460423	-0.0827855	0.871995	0.952774	0.374846	0.36221	YP_001531437	NC_009952	iojap-like protein	COG0799	[S] Function unknown	Function unknown and function predicted
Dshi_0088	-0.0639803	0.00640876	-0.28368	-0.126562	0.903709	0.993422	0.589586	0.237171	YP_001531438	NC_009952	protein of unknown function DUF163	COG1576	[S] Function unknown	Function unknown and function predicted
Dshi_0089	-0.0213875	-0.0422777	-0.381715	-0.340006	0.97832	0.983965	0.646927	0.0075831	YP_001531439	NC_009952	phosphoglycerate mutase, 2,3-bisphosphoglycerate-independent	COG0696	[G] Carbohydrate transport and metabolism	Primary metabolites biosynthesis, transport and catabolism
Dshi_0090	-0.0520462	0.0133399	-0.0556456	0.0393301	0.923269	0.987502	0.933541	0.699246	YP_001531440	NC_009952	hypothetical protein	COG4942	[D] Cell cycle control, cell division, chromosome partitioning	Cell cycle control, cell division, chromosome partitioning
Dshi_0091	0.212283	0.203653	0.0377283	0.130686	0.644612	0.940026	0.955268	0.0565431	YP_001531441	NC_009952	hypothetical protein	COG0793	[M] Cell wall/membrane/envelope biogenesis	Cell wall/membrane/envelope biogenesis
Dshi_0092	0.258232	0.262393	0.236365	0.12194	0.585267	0.929896	0.664119	0.051332	YP_001531442	NC_009952	NUDIX hydrolase	COG0494	[L] Replication, recombination and repair	Replication, recombination and repair
Dshi_0093	0.349441	0.184656	0.203186	0.05134	0.490101	0.941427	0.71299	0.38442	YP_001531443	NC_009952	hypothetical protein	NA	NA	NA
Dshi_0094	0.377096	0.302224	0.284958	0.112046	0.516239	0.929896	0.649323	0.103605	YP_001531444	NC_009952	hypothetical protein	COG4388	[R] General function prediction only	Function unknown and function predicted
Dshi_0095	0.0827025	0.147766	0.121604	-0.0890037	0.887033	0.949623	0.851623	0.097488	YP_001531445	NC_009952	hypothetical protein	COG4397	[R] General function prediction only	Function unknown and function predicted
Dshi_0096	0.456067	0.360928	0.323717	0.0439999	0.357984	0.892694	0.536986	0.521885	YP_001531446	NC_009952	hypothetical protein	NA	NA	NA
Dshi_0097	-0.234857	-0.0505567	-0.096542	0.259833	0.614433	0.977199	0.867545	0.00632828	YP_001531447	NC_009952	hypothetical protein	NA	NA	NA
Dshi_0098	0.0853168	0.128737	0.085857	0.185539	0.858281	0.949623	0.887304	0.00801705	YP_001531448	NC_009952	hypothetical protein	NA	NA	NA
Dshi_0099	-0.042493	0.0511276	0.0496116	0.231174	0.9646	0.983732	0.963322	0.00128159	YP_001531449	NC_009952	hypothetical protein	COG2842	[R] General function prediction only	Function unknown and function predicted
Dshi_0100	-0.0520977	0.064798	-0.00242873	0.0455368	0.923795	0.974529	0.997145	0.533118	YP_001531450	NC_009952	transposase, putative	NA	NA	NA
Dshi_0101	0.42582	0.514975	0.40541	0.174772	0.434932	0.704229	0.457056	0.0238099	YP_001531451	NC_009952	hypothetical protein	NA	NA	NA
Dshi_0102	0.0119782	0.048725	-0.110124	-0.0771787	0.987851	0.983732	0.906087	0.234046	YP_001531452	NC_009952	DNA polymerase III, alpha subunit	COG0587	[L] Replication, recombination and repair	Replication, recombination and repair
Dshi_0103	0.266617	0.210255	-0.0576047	0.171118	0.628274	0.941427	0.943178	0.0156969	YP_001531453	NC_009952	Alcohol dehydrogenase class III/S-(hydroxymethyl)glutathione dehydrogenase	COG1062	[C] Energy production and conversion	Primary metabolites biosynthesis, transport and catabolism
Dshi_0104	0.289151	0.255857	0.169026	0.111688	0.558337	0.929896	0.766054	0.184065	YP_001531454	NC_009952	GCN5-related N-acetyltransferase	COG0456	[R] General function prediction only	Function unknown and function predicted
Dshi_0105	0.262002	-0.0734924	0.311006	0.195144	0.579516	0.967592	0.554725	0.11163	YP_001531455	NC_009952	protein of unknown function DUF88	COG1432	[S] Function unknown	Function unknown and function predicted
Dshi_0106	0.505062	0.405495	0.29994	0.103665	0.347325	0.883084	0.604968	0.109688	YP_001531456	NC_009952	transcriptional regulator, TetR family	COG1309	[K] Transcription	Transcription and signal transduction
Dshi_0107	-0.661162	-0.266079	-0.848619	-0.376794	0.159746	0.929896	0.0833344	7.91437e-05	YP_001531457	NC_009952	Rubrerythrin	COG1633	[S] Function unknown	Function unknown and function predicted
Dshi_0108	0.279093	0.31806	0.327174	0.188442	0.565625	0.926768	0.533052	0.0145414	YP_001531458	NC_009952	hypothetical protein	NA	NA	NA
Dshi_0109	0.472036	0.529959	0.33167	0.228109	0.336223	0.627546	0.52117	0.0102355	YP_001531459	NC_009952	Auxin Efflux Carrier	COG0679	[R] General function prediction only	Function unknown and function predicted
Dshi_0110	0.239116	0.304689	0.167255	0.0351741	0.659693	0.929896	0.805759	0.66331	YP_001531460	NC_009952	protein of unknown function DUF188	COG1671	[S] Function unknown	Function unknown and function predicted
Dshi_0111	0.339111	0.263987	0.343528	0.286021	0.513206	0.929896	0.52117	0.0194261	YP_001531461	NC_009952	major facilitator superfamily MFS_1	COG2814	[G] Carbohydrate transport and metabolism	Primary metabolites biosynthesis, transport and catabolism
Dshi_0112	0.242326	0.197892	0.241266	0.0977342	0.605639	0.941082	0.655527	0.144104	YP_001531462	NC_009952	AFG1-family ATPase	COG1485	[R] General function prediction only	Function unknown and function predicted
Dshi_0113	-0.204716	0.0992123	-0.186754	-0.208091	0.659344	0.955463	0.739793	0.0201751	YP_001531463	NC_009952	Redoxin domain protein	COG0678	[O] Posttranslational modification, protein turnover, chaperones	Translation and postranslational modification
Dshi_0114	0.303818	0.405689	0.200703	0.173231	0.550873	0.852674	0.723284	0.0203296	YP_001531464	NC_009952	FAD-dependent pyridine nucleotide-disulphide oxidoreductase	COG1251	[C] Energy production and conversion	Primary metabolites biosynthesis, transport and catabolism
Dshi_0115	-0.0215603	0.169601	0.140523	0.231591	0.974379	0.941427	0.837282	0.0205075	YP_001531465	NC_009952	putative methyltransferase	COG0742	[L] Replication, recombination and repair	Replication, recombination and repair
Dshi_0116	-0.174455	-0.147281	-0.081372	0.200158	0.715712	0.944149	0.903835	0.00491726	YP_001531466	NC_009952	hypothetical protein	COG1638	[G] Carbohydrate transport and metabolism	Primary metabolites biosynthesis, transport and catabolism
Dshi_0117	0.27995	0.270166	0.312925	0.211467	0.571129	0.929896	0.564891	0.00175226	YP_001531467	NC_009952	methionine aminopeptidase, type I	COG0024	[J] Translation, ribosomal structure and biogenesis	Translation and postranslational modification
Dshi_0118	-0.433344	-0.234853	-0.53323	0.0294872	0.413094	0.935114	0.299932	0.740678	YP_001531468	NC_009952	sugar fermentation stimulation protein	COG1489	[R] General function prediction only	Function unknown and function predicted
Dshi_0119	-0.287491	-0.245421	-0.236409	0.135596	0.558337	0.929896	0.670533	0.01636	YP_001531469	NC_009952	molybdopterin binding domain	COG1058	[R] General function prediction only	Function unknown and function predicted
Dshi_0120	0.184443	0.185328	0.127357	0.253618	0.685492	0.941427	0.825758	0.00155859	YP_001531470	NC_009952	GCN5-related N-acetyltransferase	NA	NA	NA
Dshi_0121	0.255612	0.22692	0.159464	0.308393	0.603847	0.935114	0.786979	0.000138871	YP_001531471	NC_009952	uncharacterized peroxidase-related enzyme	COG2128	[S] Function unknown	Function unknown and function predicted
Dshi_0122	0.143022	0.192785	0.145508	0.0950765	0.753644	0.941082	0.801251	0.0692013	YP_001531472	NC_009952	hypothetical protein	COG2885	[M] Cell wall/membrane/envelope biogenesis	Cell wall/membrane/envelope biogenesis
Dshi_0123	-1.54435	-1.62721	-1.70411	-1.62546	0.00948818	0.023699	0.00944343	5.43245e-07	YP_001531473	NC_009952	transcriptional regulator, LysR family	COG0583	[K] Transcription	Transcription and signal transduction
Dshi_0124	-0.135825	0.0247656	-0.120135	-0.0851499	0.767716	0.984934	0.837282	0.131724	YP_001531474	NC_009952	intracellular protease, PfpI family	COG0693	[R] General function prediction only	Function unknown and function predicted
Dshi_0125	-0.203705	-0.0566305	-0.115664	-0.113684	0.666254	0.977199	0.844591	0.0657874	YP_001531475	NC_009952	NADH:flavin oxidoreductase/NADH oxidase	COG1251	[C] Energy production and conversion	Primary metabolites biosynthesis, transport and catabolism
Dshi_0126	-0.314733	-0.129807	-0.305276	-0.124359	0.530092	0.949623	0.565726	0.23141	YP_001531476	NC_009952	hypothetical protein	NA	NA	NA
Dshi_0127	-0.195127	-0.180489	-0.313048	-0.284827	0.665151	0.941427	0.55282	0.000318766	YP_001531477	NC_009952	hypothetical protein	NA	NA	NA
Dshi_0128	-0.183063	0.053558	-0.0857118	-0.0920154	0.693352	0.977199	0.890941	0.206395	YP_001531478	NC_009952	hypothetical protein	NA	NA	NA
Dshi_0129	-0.178136	-0.0174389	-0.238212	0.22668	0.693352	0.985755	0.658775	0.00331221	YP_001531479	NC_009952	dihydroxy-acid dehydratase	COG0129	[G] Carbohydrate transport and metabolism	Primary metabolites biosynthesis, transport and catabolism
Dshi_0130	-0.026393	-0.281884	0.38474	0.493178	0.9646	0.929896	0.447951	4.81938e-06	YP_001531480	NC_009952	Abortive infection protein	NA	NA	NA
Dshi_0131	0.0193695	0.140388	0.131486	0.363107	0.976644	0.951539	0.850783	0.00704863	YP_001531481	NC_009952	acetyl-CoA carboxylase, carboxyl transferase, beta subunit	COG0777	[I] Lipid transport and metabolism	Primary metabolites biosynthesis, transport and catabolism
Dshi_0132	-0.0457863	0.0287488	-0.0220413	0.218825	0.930391	0.983965	0.974851	0.023789	YP_001531482	NC_009952	FolC bifunctional protein	COG0285	[H] Coenzyme transport and metabolism	Primary metabolites biosynthesis, transport and catabolism
Dshi_0133	-1.00735	-0.794589	-0.846599	-0.406016	0.0574977	0.337753	0.110859	0.000227831	YP_001531483	NC_009952	type I secretion target repeat protein	NA	NA	NA
Dshi_0134	-0.123551	-0.0961482	-0.150771	-0.234331	0.788549	0.955568	0.789181	0.0293789	YP_001531484	NC_009952	transcriptional coactivator/pterin dehydratase	COG2154	[H] Coenzyme transport and metabolism	Primary metabolites biosynthesis, transport and catabolism
Dshi_0135	-0.129665	0.0567452	0.016303	-0.125015	0.773544	0.975915	0.982615	0.348468	YP_001531485	NC_009952	protein of unknown function DUF482	COG3146	[S] Function unknown	Function unknown and function predicted
Dshi_0136	-0.0843922	-0.0124624	-0.100647	0.143419	0.86086	0.987502	0.862329	0.0905926	YP_001531486	NC_009952	glycerophosphoryl diester phosphodiesterase	COG0584	[C] Energy production and conversion	Primary metabolites biosynthesis, transport and catabolism
Dshi_0137	-0.355762	-0.168962	-0.321655	0.0898228	0.500745	0.941427	0.561897	0.252045	YP_001531487	NC_009952	Endoribonuclease L-PSP	COG0251	[J] Translation, ribosomal structure and biogenesis	Translation and postranslational modification
Dshi_0138	-0.117062	-0.146693	-0.408626	-0.16433	0.813787	0.946506	0.449658	0.00921283	YP_001531488	NC_009952	hypothetical protein	COG1566	[V] Defense mechanisms	Defense mechanisms
Dshi_0139	-0.104938	-0.0142629	-0.143555	0.068055	0.820335	0.986768	0.801251	0.22741	YP_001531489	NC_009952	type I secretion system ATPase	COG4618	[R] General function prediction only	Function unknown and function predicted
Dshi_0140	0.139503	0.105502	0.0495323	0.0620938	0.765774	0.955152	0.944368	0.532113	YP_001531490	NC_009952	hypothetical protein	COG2853	[M] Cell wall/membrane/envelope biogenesis	Cell wall/membrane/envelope biogenesis
Dshi_0141	-0.319721	-0.244474	-0.577617	-0.0483389	0.585267	0.941082	0.335387	0.36308	YP_001531491	NC_009952	hypothetical protein	COG2854	[Q] Secondary metabolites biosynthesis, transport and catabolism	Secondary metabolites biosynthesis, transport and catabolism
Dshi_0142	0.0471523	0.0687336	0.0354896	0.19453	0.937012	0.974529	0.961261	0.0076888	YP_001531492	NC_009952	penicillin-binding protein, 1A family	COG0744	[M] Cell wall/membrane/envelope biogenesis	Cell wall/membrane/envelope biogenesis
Dshi_0143	0.268889	0.158415	0.164815	-0.00155486	0.576718	0.941427	0.771251	0.985046	YP_001531493	NC_009952	nitrogen regulatory protein P-II	COG0347	[E] Amino acid transport and metabolism	Primary metabolites biosynthesis, transport and catabolism
Dshi_0144	0.336589	0.198746	0.262094	0.0511494	0.513266	0.941082	0.63474	0.645964	YP_001531494	NC_009952	hypothetical protein	COG0004	[P] Inorganic ion transport and metabolism	Primary metabolites biosynthesis, transport and catabolism
Dshi_0145	0.0787977	0.128463	0.0898756	0.129616	0.884754	0.950582	0.890941	0.038008	YP_001531495	NC_009952	Aspartate transaminase	COG1448	[E] Amino acid transport and metabolism	Primary metabolites biosynthesis, transport and catabolism
Dshi_0146	0.137459	0.149295	0.110813	0.404391	0.764343	0.941427	0.845302	0.000163614	YP_001531496	NC_009952	Rhodanese domain protein	COG2897	[P] Inorganic ion transport and metabolism	Primary metabolites biosynthesis, transport and catabolism
Dshi_0147	-0.298517	0.00103166	-0.293031	0.39753	0.571129	0.997807	0.619562	8.74756e-05	YP_001531497	NC_009952	SsrA-binding protein	COG0691	[O] Posttranslational modification, protein turnover, chaperones	Translation and postranslational modification
Dshi_0148	-0.149864	-0.0189906	-0.132652	-0.17034	0.738467	0.985745	0.816955	0.0265231	YP_001531498	NC_009952	GCN5-related N-acetyltransferase	COG3393	[R] General function prediction only	Function unknown and function predicted
Dshi_0149	-0.135785	-0.0225608	-0.256872	0.0222133	0.80311	0.985745	0.690501	0.735614	YP_001531499	NC_009952	dihydrodipicolinate synthase	COG0329	[M] Cell wall/membrane/envelope biogenesis	Cell wall/membrane/envelope biogenesis
Dshi_0150	-0.287647	-0.154023	-0.214942	0.0248385	0.561975	0.941427	0.70607	0.697416	YP_001531500	NC_009952	hypothetical protein	COG0741	[M] Cell wall/membrane/envelope biogenesis	Cell wall/membrane/envelope biogenesis
Dshi_0151	0.366843	0.368975	0.372339	0.364097	0.493143	0.916047	0.494925	0.000255591	YP_001531501	NC_009952	protein of unknown function DUF6 transmembrane	NA	NA	NA
Dshi_0152	0.292154	0.254857	0.204767	0.0769087	0.606332	0.936598	0.763636	0.364966	YP_001531502	NC_009952	protein of unknown function DUF752	COG4121	[S] Function unknown	Function unknown and function predicted
Dshi_0153	0.0398342	-0.00588644	0.0181739	0.363228	0.94114	0.994681	0.980033	0.000716282	YP_001531503	NC_009952	hypothetical protein	COG0665	[E] Amino acid transport and metabolism	Primary metabolites biosynthesis, transport and catabolism
Dshi_0154	-0.145674	-0.0579142	-0.146914	-0.225061	0.818349	0.98001	0.850783	0.0286043	YP_001531504	NC_009952	NADPH-dependent FMN reductase	COG0431	[R] General function prediction only	Function unknown and function predicted
Dshi_0155	0.33801	0.260297	0.200728	0.408843	0.503935	0.929896	0.714089	0.000189065	YP_001531505	NC_009952	LrgA family protein	COG1380	[R] General function prediction only	Function unknown and function predicted
Dshi_0156	0.352943	0.273482	0.269856	0.320711	0.483243	0.929896	0.614583	0.00099423	YP_001531506	NC_009952	LrgB family protein	COG1346	[M] Cell wall/membrane/envelope biogenesis	Cell wall/membrane/envelope biogenesis
Dshi_0157	0.391872	0.350334	0.289462	0.0627151	0.459135	0.92388	0.601708	0.27581	YP_001531507	NC_009952	cob(I)alamin adenosyltransferase	COG2109	[H] Coenzyme transport and metabolism	Primary metabolites biosynthesis, transport and catabolism
Dshi_0158	-0.146746	-0.0327394	-0.129544	0.106449	0.742943	0.983732	0.821479	0.0843477	YP_001531508	NC_009952	cobaltochelatase, CobN subunit	COG1429	[H] Coenzyme transport and metabolism	Primary metabolites biosynthesis, transport and catabolism
Dshi_0159	-0.210963	-0.00849472	-0.111439	-0.0249143	0.645303	0.992027	0.843124	0.72638	YP_001531509	NC_009952	hypothetical protein	NA	NA	NA
Dshi_0160	0.258568	0.108591	0.267392	0.930806	0.587243	0.952378	0.622873	3.30952e-07	YP_001531510	NC_009952	cobalamin biosynthesis protein CobW	COG0523	[R] General function prediction only	Function unknown and function predicted
Dshi_0161	-0.046802	-0.0919171	0.024448	1.01915	0.929155	0.95849	0.971097	1.04305e-07	YP_001531511	NC_009952	hypothetical protein	COG5446	[S] Function unknown	Function unknown and function predicted
Dshi_0162	0.265387	0.233819	0.442567	1.09595	0.579516	0.935114	0.372425	8.33793e-07	YP_001531512	NC_009952	hypothetical protein	NA	NA	NA
Dshi_0163	0.934148	0.795708	0.780315	0.497194	0.0528646	0.258218	0.106919	4.75893e-05	YP_001531513	NC_009952	chromosome segregation protein SMC	COG1196	[D] Cell cycle control, cell division, chromosome partitioning	Cell cycle control, cell division, chromosome partitioning
Dshi_0164	0.329018	0.267236	0.300084	0.262227	0.513206	0.929896	0.565726	0.00203566	YP_001531514	NC_009952	hypothetical protein	COG2951	[M] Cell wall/membrane/envelope biogenesis	Cell wall/membrane/envelope biogenesis
Dshi_0165	-0.0439468	0.0347705	0.116716	0.34798	0.931437	0.983732	0.837282	0.000491209	YP_001531515	NC_009952	hypothetical protein	COG1270	[H] Coenzyme transport and metabolism	Primary metabolites biosynthesis, transport and catabolism
Dshi_0166	-0.064021	-0.0316227	0.083005	0.2842	0.903515	0.983732	0.890941	0.00219083	YP_001531516	NC_009952	aminotransferase class I and II	COG0079	[E] Amino acid transport and metabolism	Primary metabolites biosynthesis, transport and catabolism
Dshi_0167	-0.18165	-0.144071	0.0242771	0.270857	0.690892	0.941427	0.972462	0.0060477	YP_001531517	NC_009952	protein of unknown function DUF1636	COG5469	[S] Function unknown	Function unknown and function predicted
Dshi_0168	0.0737591	0.0403066	-0.0352932	-0.00154988	0.888042	0.982291	0.956549	0.983905	YP_001531518	NC_009952	response regulator receiver protein	COG2204	[T] Signal transduction mechanisms	Transcription and signal transduction
Dshi_0169	0.163722	0.111481	0.0795494	-0.0106636	0.718991	0.952378	0.897806	0.92601	YP_001531519	NC_009952	putative glutathione S-transferase	COG0435	[O] Posttranslational modification, protein turnover, chaperones	Translation and postranslational modification
Dshi_0170	-0.235102	-0.427034	0.06114	0.389442	0.622801	0.825738	0.926338	0.000483127	YP_001531520	NC_009952	hypothetical protein	NA	NA	NA
Dshi_0171	-0.0299713	-0.27025	0.125638	0.421881	0.957635	0.929896	0.828585	0.0002647	YP_001531521	NC_009952	cobalamin (vitamin B12) biosynthesis CbiX protein	COG2138	[S] Function unknown	Function unknown and function predicted
Dshi_0172	-0.286155	-0.42981	0.0231694	0.429179	0.56217	0.824334	0.973871	0.000170145	YP_001531522	NC_009952	Precorrin-8X methylmutase	COG2082	[H] Coenzyme transport and metabolism	Primary metabolites biosynthesis, transport and catabolism
Dshi_0173	-0.0484104	-0.165154	0.0753238	0.53857	0.926259	0.941427	0.905298	0.00048208	YP_001531523	NC_009952	precorrin-6y C5,15-methyltransferase (decarboxylating), CbiE subunit	COG2241	[H] Coenzyme transport and metabolism	Primary metabolites biosynthesis, transport and catabolism
Dshi_0174	-0.146563	-0.219969	0.0577802	0.549915	0.745555	0.935114	0.929614	2.13665e-05	YP_001531524	NC_009952	precorrin-2 C20-methyltransferase	COG2243	[H] Coenzyme transport and metabolism	Primary metabolites biosynthesis, transport and catabolism
Dshi_0175	-0.0657413	-0.0984838	0.127576	0.495694	0.916174	0.961704	0.847325	0.000150607	YP_001531525	NC_009952	precorrin-3B C17-methyltransferase	COG1010	[H] Coenzyme transport and metabolism	Primary metabolites biosynthesis, transport and catabolism
Dshi_0176	0.187471	0.0129961	0.21303	0.687751	0.714753	0.987502	0.732066	3.2011e-06	YP_001531526	NC_009952	precorrin-4 C11-methyltransferase	COG2875	[H] Coenzyme transport and metabolism	Primary metabolites biosynthesis, transport and catabolism
Dshi_0177	0.110339	0.0542928	0.157543	0.156684	0.826014	0.977199	0.797636	0.0514742	YP_001531527	NC_009952	hypothetical protein	NA	NA	NA
Dshi_0178	0.489632	0.423887	0.310079	0.268131	0.334387	0.826417	0.565726	0.0718453	YP_001531528	NC_009952	aminotransferase class I and II	COG1168	[E] Amino acid transport and metabolism	Primary metabolites biosynthesis, transport and catabolism
Dshi_0179	-0.248322	-0.16301	-0.23	0.195095	0.604553	0.941427	0.678541	0.00631435	YP_001531529	NC_009952	peptide deformylase	COG0242	[J] Translation, ribosomal structure and biogenesis	Translation and postranslational modification
Dshi_0180	-0.199852	-0.0621169	-0.292467	0.186315	0.706063	0.977199	0.647648	0.00278373	YP_001531530	NC_009952	peptide deformylase	COG0242	[J] Translation, ribosomal structure and biogenesis	Translation and postranslational modification
Dshi_0181	-0.170904	-0.00677198	-0.142634	0.0683811	0.704169	0.993422	0.801251	0.238621	YP_001531531	NC_009952	methionyl-tRNA formyltransferase	COG0223	[J] Translation, ribosomal structure and biogenesis	Translation and postranslational modification
Dshi_0182	-0.0152281	0.0413283	0.0998965	0.0392195	0.97832	0.982615	0.87272	0.703537	YP_001531532	NC_009952	ribonuclease H	COG0328	[L] Replication, recombination and repair	Replication, recombination and repair
Dshi_0183	0.127643	0.122232	0.201805	0.114278	0.817339	0.955152	0.765435	0.181454	YP_001531533	NC_009952	Methyltransferase type 11	NA	NA	NA
Dshi_0184	0.0319084	0.0744212	0.0240633	0.355639	0.95472	0.967106	0.972462	0.000129217	YP_001531534	NC_009952	hypothetical protein	NA	NA	NA
Dshi_0185	0.299132	0.089929	0.0266658	0.228667	0.555034	0.960447	0.968676	0.00500618	YP_001531535	NC_009952	phosphatidate cytidylyltransferase	COG4589	[R] General function prediction only	Function unknown and function predicted
Dshi_0186	0.315322	0.153009	0.162114	0.22699	0.639354	0.953056	0.840647	0.00428998	YP_001531536	NC_009952	hypothetical protein	COG0204	[I] Lipid transport and metabolism	Primary metabolites biosynthesis, transport and catabolism
Dshi_0187	0.299698	0.0997236	0.102036	0.347744	0.550873	0.955463	0.861222	7.48417e-05	YP_001531537	NC_009952	hypothetical protein	COG1280	[E] Amino acid transport and metabolism	Primary metabolites biosynthesis, transport and catabolism
Dshi_0188	-0.0674515	-0.0125603	-0.0484065	0.210486	0.898401	0.987502	0.943879	0.00213958	YP_001531538	NC_009952	hydroxymethylbutenyl pyrophosphate reductase	COG0761	[M] Cell wall/membrane/envelope biogenesis	Cell wall/membrane/envelope biogenesis
Dshi_0189	0.323273	0.0137914	-0.0351138	0.187886	0.558337	0.987502	0.961261	0.00796347	YP_001531539	NC_009952	hypothetical protein	COG2863	[C] Energy production and conversion	Primary metabolites biosynthesis, transport and catabolism
Dshi_0190	0.184488	0.133924	0.0362015	0.189553	0.699095	0.949623	0.956549	0.00829614	YP_001531540	NC_009952	membrane protein-like protein	COG1238	[S] Function unknown	Function unknown and function predicted
Dshi_0191	0.176216	0.330877	-0.0488213	0.430105	0.73402	0.929896	0.950659	0.000386281	YP_001531541	NC_009952	protein of unknown function DUF88	COG1432	[S] Function unknown	Function unknown and function predicted
Dshi_0192	0.118923	-0.00276717	0.424841	0.248603	0.799699	0.997807	0.394579	0.00105073	YP_001531542	NC_009952	2-amino-4-hydroxy-6- hydroxymethyldihydropteridine pyrophosphokinase	COG0801	[H] Coenzyme transport and metabolism	Primary metabolites biosynthesis, transport and catabolism
Dshi_0193	-0.149704	0.115535	-0.00501346	0.584693	0.764343	0.955152	0.993596	0.000131599	YP_001531543	NC_009952	DNA-directed RNA polymerase, omega subunit	COG1758	[K] Transcription	Transcription and signal transduction
Dshi_0194	0.222602	0.261324	0.104077	0.396484	0.644612	0.929896	0.863405	3.3113e-05	YP_001531544	NC_009952	(p)ppGpp synthetase I, SpoT/RelA	COG0317	[T] Signal transduction mechanisms	Transcription and signal transduction
Dshi_0195	-0.361466	-0.695337	0.11447	0.0427106	0.483243	0.381256	0.841295	0.553987	YP_001531545	NC_009952	hypothetical protein	COG3216	[S] Function unknown	Function unknown and function predicted
Dshi_0196	-0.489883	-0.789504	-0.311867	-0.063968	0.355729	0.316721	0.575786	0.43602	YP_001531546	NC_009952	pyridoxal phosphate biosynthetic protein PdxJ	COG0854	[H] Coenzyme transport and metabolism	Primary metabolites biosynthesis, transport and catabolism
Dshi_0197	-0.180439	-0.446671	-0.19569	-0.106862	0.696428	0.771917	0.728837	0.11909	YP_001531547	NC_009952	hypothetical protein	NA	NA	NA
Dshi_0198	-0.229117	0.0395674	-0.185079	0.141867	0.628274	0.982291	0.740332	0.0447981	YP_001531548	NC_009952	holo-acyl-carrier-protein synthase	COG0736	[I] Lipid transport and metabolism	Primary metabolites biosynthesis, transport and catabolism
Dshi_0199	-0.176919	0.0581372	-0.0817385	-0.104619	0.73477	0.977199	0.910619	0.184065	YP_001531549	NC_009952	signal peptidase I	COG0681	[U] Intracellular trafficking, secretion, and vesicular transport	Intracellular trafficking, secretion, and vesicular transport
Dshi_0200	-0.0314259	0.121946	-0.0364	0.101196	0.955961	0.950582	0.955268	0.2376	YP_001531550	NC_009952	Ribonuclease III	COG0571	[K] Transcription	Transcription and signal transduction
Dshi_0201	0.208299	0.258515	0.126889	0.376	0.648313	0.929896	0.823682	0.00012567	YP_001531551	NC_009952	GTP-binding protein Era	COG1159	[R] General function prediction only	Function unknown and function predicted
Dshi_0202	0.0822722	0.158099	-0.0165576	0.118995	0.894351	0.948308	0.984921	0.0643784	YP_001531552	NC_009952	protein of unknown function DUF1491	COG5447	[S] Function unknown	Function unknown and function predicted
Dshi_0203	0.221893	0.165799	0.149854	0.186211	0.641689	0.941427	0.796781	0.0131098	YP_001531553	NC_009952	DNA repair protein RecO	COG1381	[L] Replication, recombination and repair	Replication, recombination and repair
Dshi_0204	0.694572	0.351042	0.578293	0.432543	0.141538	0.916047	0.220977	0.000216977	YP_001531554	NC_009952	acyl-CoA dehydrogenase domain protein	COG1960	[I] Lipid transport and metabolism	Primary metabolites biosynthesis, transport and catabolism
Dshi_0205	-0.0409943	0.16246	0.0714733	0.124981	0.941677	0.941427	0.912668	0.0915794	YP_001531555	NC_009952	hypothetical protein	NA	NA	NA
Dshi_0206	0.17341	0.238871	0.202677	0.375768	0.704128	0.929896	0.714077	0.000120444	YP_001531556	NC_009952	hypothetical protein	COG3176	[R] General function prediction only	Function unknown and function predicted
Dshi_0207	0.157673	0.210121	0.0828692	0.358004	0.759051	0.941427	0.906087	4.21696e-05	YP_001531557	NC_009952	Phosphotransferase system, phosphocarrier protein HPr	COG1925	[G] Carbohydrate transport and metabolism	Primary metabolites biosynthesis, transport and catabolism
Dshi_0208	0.0999156	0.133732	0.0457667	0.038193	0.82856	0.948262	0.946911	0.640808	YP_001531558	NC_009952	PTS system fructose subfamily IIA component	COG2893	[G] Carbohydrate transport and metabolism	Primary metabolites biosynthesis, transport and catabolism
Dshi_0209	0.03325	0.0756381	0.19223	0.0939333	0.955364	0.967837	0.741868	0.263376	YP_001531559	NC_009952	hypothetical protein	COG1660	[R] General function prediction only	Function unknown and function predicted
Dshi_0210	0.00970801	-0.0528255	-0.0718465	0.161261	0.987459	0.978349	0.915955	0.00791304	YP_001531560	NC_009952	HPr kinase	COG1493	[T] Signal transduction mechanisms	Transcription and signal transduction
Dshi_0211	-0.903371	-0.947918	-0.881865	-0.448565	0.0952584	0.221598	0.108789	0.00191322	YP_001531561	NC_009952	integral membrane sensor signal transduction histidine kinase	COG0642	[T] Signal transduction mechanisms	Transcription and signal transduction
Dshi_0212	-1.81261	-1.79652	-1.84627	-1.4724	0.00524332	0.0163221	0.00725611	1.54925e-08	YP_001531562	NC_009952	two component transcriptional regulator, winged helix family	COG0745	[T] Signal transduction mechanisms	Transcription and signal transduction
Dshi_0213	-0.0402462	0.374658	0.237153	0.0790433	0.947386	0.925729	0.708283	0.259878	YP_001531563	NC_009952	Phosphoenolpyruvate carboxykinase (ATP)	COG1866	[C] Energy production and conversion	Primary metabolites biosynthesis, transport and catabolism
Dshi_0214	0.419131	0.541265	0.3369	0.109654	0.394912	0.616661	0.51829	0.338314	YP_001531564	NC_009952	3-hydroxybutyryl-CoA dehydrogenase	COG1250	[I] Lipid transport and metabolism	Primary metabolites biosynthesis, transport and catabolism
Dshi_0215	-0.881508	-0.951863	-0.908547	-0.41456	0.123422	0.259384	0.117581	0.00124396	YP_001531565	NC_009952	hypothetical protein	NA	NA	NA
Dshi_0216	-0.339318	-0.366183	-0.685953	0.159561	0.571129	0.929896	0.244692	0.118161	YP_001531566	NC_009952	Electron transfer flavoprotein alpha subunit	COG2025	[C] Energy production and conversion	Primary metabolites biosynthesis, transport and catabolism
Dshi_0217	0.0229552	0.142369	9.59808e-05	0.1076	0.970475	0.941427	0.999796	0.212633	YP_001531567	NC_009952	Electron transfer flavoprotein alpha/beta-subunit	COG2086	[C] Energy production and conversion	Primary metabolites biosynthesis, transport and catabolism
Dshi_0218	-0.465964	-0.421788	-0.540783	-0.283723	0.392173	0.867022	0.306238	0.0219459	YP_001531568	NC_009952	ATP--cobalamin adenosyltransferase	COG2096	[S] Function unknown	Function unknown and function predicted
Dshi_0219	-0.146743	-0.16859	-0.425582	-0.183289	0.748256	0.941427	0.402269	0.165594	YP_001531569	NC_009952	hypothetical protein	NA	NA	NA
Dshi_0220	0.19935	0.209759	0.24554	0.131434	0.677814	0.941082	0.677251	0.0855571	YP_001531570	NC_009952	short-chain dehydrogenase/reductase SDR	COG0300	[R] General function prediction only	Function unknown and function predicted
Dshi_0221	0.120393	0.118968	-0.0401562	0.230741	0.795547	0.950582	0.954162	0.000731912	YP_001531571	NC_009952	DNA topoisomerase IV, A subunit	COG0188	[L] Replication, recombination and repair	Replication, recombination and repair
Dshi_0222	0.280778	0.300458	0.139754	0.371035	0.558337	0.929896	0.806377	7.01107e-05	YP_001531572	NC_009952	hypothetical protein	NA	NA	NA
Dshi_0223	0.0975808	0.286255	0.0479065	-0.0362702	0.8586	0.929896	0.950939	0.738524	YP_001531573	NC_009952	translation elongation factor Tu	COG0050	[J] Translation, ribosomal structure and biogenesis	Translation and postranslational modification
Dshi_0224	-0.172893	-0.103287	-0.128792	0.113655	0.726693	0.955568	0.836127	0.0776694	YP_001531574	NC_009952	hypothetical protein	NA	NA	NA
Dshi_0225	-0.31057	-0.0955383	-0.27573	0.0655985	0.558337	0.960447	0.644606	0.230218	YP_001531575	NC_009952	hypothetical protein	NA	NA	NA
Dshi_0226	0.287596	0.260888	0.245826	0.217795	0.565098	0.929896	0.664267	0.00856022	YP_001531576	NC_009952	protein of unknown function DUF1244	COG3492	[S] Function unknown	Function unknown and function predicted
Dshi_0227	0.202057	0.16453	0.215951	0.233305	0.665151	0.941427	0.70607	0.0083771	YP_001531577	NC_009952	N-formylglutamate amidohydrolase	COG3931	[E] Amino acid transport and metabolism	Primary metabolites biosynthesis, transport and catabolism
Dshi_0228	0.606857	0.272922	0.362145	0.164911	0.325678	0.935114	0.576163	0.117121	YP_001531578	NC_009952	pyruvate kinase	COG0469	[G] Carbohydrate transport and metabolism	Primary metabolites biosynthesis, transport and catabolism
Dshi_0229	0.716978	0.425565	0.233558	0.263325	0.332802	0.929896	0.783023	0.0225059	YP_001531579	NC_009952	hypothetical protein	NA	NA	NA
Dshi_0230	-0.211354	0.137627	-0.105306	0.102598	0.705412	0.952378	0.88983	0.134528	YP_001531580	NC_009952	ribosomal protein L35	COG0291	[J] Translation, ribosomal structure and biogenesis	Translation and postranslational modification
Dshi_0231	-0.394698	-0.0631653	-0.298042	0.163693	0.514866	0.977199	0.648164	0.107793	YP_001531581	NC_009952	ribosomal protein L20	COG0292	[J] Translation, ribosomal structure and biogenesis	Translation and postranslational modification
Dshi_0232	0.433167	0.590157	0.526966	0.41377	0.456222	0.653162	0.339119	0.000529131	YP_001531582	NC_009952	hypothetical protein	NA	NA	NA
Dshi_0233	0.152956	0.245039	0.112961	0.171292	0.734818	0.929896	0.841272	0.0294495	YP_001531583	NC_009952	Citrate transporter	COG0471	[P] Inorganic ion transport and metabolism	Primary metabolites biosynthesis, transport and catabolism
Dshi_0234	-0.234698	-0.171787	-0.131812	-0.108823	0.614433	0.941427	0.81775	0.113107	YP_001531584	NC_009952	hypothetical protein	NA	NA	NA
Dshi_0235	0.13891	0.242869	0.167697	0.256733	0.759757	0.929896	0.766209	0.00204991	YP_001531585	NC_009952	phenylalanyl-tRNA synthetase, alpha subunit	COG0016	[J] Translation, ribosomal structure and biogenesis	Translation and postranslational modification
Dshi_0236	0.0276339	0.0805907	-0.0274291	-0.136341	0.9632	0.965831	0.966971	0.098623	YP_001531586	NC_009952	hypothetical protein	NA	NA	NA
Dshi_0237	0.113435	0.0914315	0.0687875	-0.00541492	0.826014	0.963584	0.922414	0.967822	YP_001531587	NC_009952	phenylalanyl-tRNA synthetase, beta subunit	COG0072	[J] Translation, ribosomal structure and biogenesis	Translation and postranslational modification
Dshi_0238	-0.0690437	0.0207373	-0.134262	-0.239122	0.896793	0.985745	0.816	0.00296524	YP_001531588	NC_009952	hypothetical protein	NA	NA	NA
Dshi_0239	0.154427	0.0901634	0.147605	0.101013	0.732065	0.958717	0.795899	0.0736116	YP_001531589	NC_009952	hypothetical protein	COG1712	[R] General function prediction only	Function unknown and function predicted
Dshi_0240	0.220563	0.231356	0.187537	0.144145	0.638526	0.934587	0.731698	0.0223678	YP_001531590	NC_009952	Glutathione S-transferase domain	COG0625	[O] Posttranslational modification, protein turnover, chaperones	Translation and postranslational modification
Dshi_0241	1.1073	0.460914	0.347092	0.154178	0.0266603	0.727498	0.502679	0.028969	YP_001531591	NC_009952	large conductance mechanosensitive channel protein	COG1970	[M] Cell wall/membrane/envelope biogenesis	Cell wall/membrane/envelope biogenesis
Dshi_0242	-1.3387	-1.41227	-1.35112	-0.71762	0.012674	0.0327558	0.0180868	0.000177946	YP_001531592	NC_009952	fatty acid hydroxylase	COG3000	[I] Lipid transport and metabolism	Primary metabolites biosynthesis, transport and catabolism
Dshi_0243	-0.864352	-1.00922	-0.847221	-0.418367	0.268554	0.456378	0.268586	0.0100949	YP_001531593	NC_009952	acyltransferase 3	COG1835	[I] Lipid transport and metabolism	Primary metabolites biosynthesis, transport and catabolism
Dshi_0244	-0.552667	-0.293194	-0.335484	-0.124676	0.316906	0.929896	0.565726	0.168606	YP_001531594	NC_009952	alanine dehydrogenase	COG0686	[E] Amino acid transport and metabolism	Primary metabolites biosynthesis, transport and catabolism
Dshi_0245	-0.07282	0.0689985	0.0786395	-0.109512	0.889372	0.970232	0.903025	0.117755	YP_001531595	NC_009952	transcriptional regulator, AsnC family	COG1522	[K] Transcription	Transcription and signal transduction
Dshi_0246	-0.115993	-0.0283753	-0.292588	0.120772	0.898401	0.986444	0.763636	0.358254	YP_001531596	NC_009952	ribosomal protein S21	NA	NA	NA
Dshi_0247	0.255385	0.162278	0.224674	0.109747	0.587243	0.941427	0.678541	0.0591361	YP_001531597	NC_009952	rpsU-divergently transcribed protein	COG5590	[S] Function unknown	Function unknown and function predicted
Dshi_0248	0.145416	0.172201	0.0284967	0.038438	0.819665	0.950582	0.975919	0.568505	YP_001531598	NC_009952	Quinone oxidoreductase putative PIG3	COG0604	[C] Energy production and conversion	Primary metabolites biosynthesis, transport and catabolism
Dshi_0249	-0.0347276	-0.203671	0.0718023	-0.0216972	0.957635	0.941427	0.923312	0.738524	YP_001531599	NC_009952	acriflavin resistance protein	COG0841	[V] Defense mechanisms	Defense mechanisms
Dshi_0250	0.325532	0.0827268	0.199377	0.0650564	0.725033	0.981678	0.866226	0.364599	YP_001531600	NC_009952	hypothetical protein	COG0841	[V] Defense mechanisms	Defense mechanisms
Dshi_0251	0.353346	0.226453	0.202095	0.161686	0.513266	0.936598	0.731698	0.0607509	YP_001531601	NC_009952	hypothetical protein	COG0845	[M] Cell wall/membrane/envelope biogenesis	Cell wall/membrane/envelope biogenesis
Dshi_0252	-0.0765027	-0.0261449	-0.194342	0.104556	0.881127	0.983969	0.731406	0.0788797	YP_001531602	NC_009952	transcriptional regulator, TetR family	COG1309	[K] Transcription	Transcription and signal transduction
Dshi_0253	0.127398	0.088378	0.123358	-0.0794233	0.782944	0.960447	0.832879	0.318835	YP_001531603	NC_009952	AMP-dependent synthetase and ligase	COG0318	[I] Lipid transport and metabolism	Primary metabolites biosynthesis, transport and catabolism
Dshi_0254	-0.0534652	0.0712506	0.275842	0.197392	0.930486	0.974529	0.674894	0.034044	YP_001531604	NC_009952	hypothetical protein	COG3719	[J] Translation, ribosomal structure and biogenesis	Translation and postranslational modification
Dshi_0255	-0.205895	-0.0421885	-0.0917992	-0.0904453	0.659137	0.981475	0.878498	0.426952	YP_001531605	NC_009952	protein of unknown function DUF1013	COG3820	[S] Function unknown	Function unknown and function predicted
Dshi_0256	0.334268	0.320262	0.38565	0.505034	0.519916	0.929896	0.458574	0.000134191	YP_001531606	NC_009952	hypothetical protein	NA	NA	NA
Dshi_0257	0.184406	0.26818	0.163809	0.112679	0.692691	0.929896	0.780942	0.209753	YP_001531607	NC_009952	peptidase S8 and S53 subtilisin kexin sedolisin	COG1404	[O] Posttranslational modification, protein turnover, chaperones	Translation and postranslational modification
Dshi_0258	-0.241248	0.0145602	-0.122109	0.272085	0.649004	0.987502	0.852122	0.00114489	YP_001531608	NC_009952	preprotein translocase, SecE subunit	COG0690	[U] Intracellular trafficking, secretion, and vesicular transport	Intracellular trafficking, secretion, and vesicular transport
Dshi_0259	0.0180825	0.205926	0.117247	0.29517	0.974725	0.941082	0.841843	0.000872761	YP_001531609	NC_009952	NusG antitermination factor	COG0250	[K] Transcription	Transcription and signal transduction
Dshi_0260	-0.213081	-0.0768446	-0.505587	0.130547	0.757879	0.977199	0.524447	0.337508	YP_001531610	NC_009952	ribosomal protein L11	COG0080	[J] Translation, ribosomal structure and biogenesis	Translation and postranslational modification
Dshi_0261	-0.191728	0.0489796	-0.204376	-0.0760478	0.704169	0.98001	0.740332	0.383565	YP_001531611	NC_009952	ribosomal protein L1	COG0081	[J] Translation, ribosomal structure and biogenesis	Translation and postranslational modification
Dshi_0262	0.641814	0.942655	0.486209	0.574504	0.289558	0.286543	0.430059	4.44518e-06	YP_001531612	NC_009952	hypothetical protein	NA	NA	NA
Dshi_0263	0.0541708	0.262321	-0.0505127	-0.373316	0.922833	0.929896	0.943879	0.000947928	YP_001531613	NC_009952	methyltransferase FkbM family	NA	NA	NA
Dshi_0264	-2.20231	-1.84525	-1.87146	-1.47684	0.00206977	0.0142184	0.00639537	9.9574e-07	YP_001531614	NC_009952	hypothetical protein	NA	NA	NA
Dshi_0265	0.154967	0.220312	-0.0136235	-0.19826	0.772268	0.941427	0.986923	0.215338	YP_001531615	NC_009952	ribosomal protein L10	COG0244	[J] Translation, ribosomal structure and biogenesis	Translation and postranslational modification
Dshi_0266	0.0683369	0.156482	-0.107776	-0.351675	0.908909	0.943269	0.867545	0.000926073	YP_001531616	NC_009952	ribosomal protein L7/L12	COG0222	[J] Translation, ribosomal structure and biogenesis	Translation and postranslational modification
Dshi_0267	0.446904	0.413873	0.311933	0.309377	0.364	0.826417	0.554725	0.00128983	YP_001531617	NC_009952	hypothetical protein	NA	NA	NA
Dshi_0268	0.17457	0.381039	0.159322	-0.00269297	0.735656	0.925729	0.80826	0.9779	YP_001531618	NC_009952	DNA-directed RNA polymerase, beta subunit	COG0085	[K] Transcription	Transcription and signal transduction
Dshi_0269	0.143869	0.296718	0.00932224	0.137624	0.746516	0.929896	0.988138	0.323868	YP_001531619	NC_009952	DNA-directed RNA polymerase, beta' subunit	COG0086	[K] Transcription	Transcription and signal transduction
Dshi_0270	-0.116521	0.0467874	-0.0656768	0.04581	0.802331	0.978349	0.914889	0.56366	YP_001531620	NC_009952	protein of unknown function DUF6 transmembrane	NA	NA	NA
Dshi_0271	-0.0439763	0.248504	-0.0830612	0.0336623	0.944893	0.940026	0.912441	0.694753	YP_001531621	NC_009952	ribosomal protein S12	COG0048	[J] Translation, ribosomal structure and biogenesis	Translation and postranslational modification
Dshi_0272	0.00245626	0.327789	-0.00546349	0.193697	0.995107	0.929896	0.993596	0.00796777	YP_001531622	NC_009952	ribosomal protein S7	COG0049	[J] Translation, ribosomal structure and biogenesis	Translation and postranslational modification
Dshi_0273	-0.0803993	0.289607	-0.0264274	0.133366	0.908098	0.935114	0.976998	0.156037	YP_001531623	NC_009952	translation elongation factor G	COG0480	[J] Translation, ribosomal structure and biogenesis	Translation and postranslational modification
Dshi_0274	0.0847001	0.241931	-0.00717347	0.0836975	0.87475	0.935114	0.99164	0.567727	YP_001531624	NC_009952	translation elongation factor Tu	COG0050	[J] Translation, ribosomal structure and biogenesis	Translation and postranslational modification
Dshi_0275	0.188136	0.279826	0.0358407	-0.128016	0.711822	0.929896	0.960714	0.588512	YP_001531625	NC_009952	ribosomal protein S10	COG0051	[J] Translation, ribosomal structure and biogenesis	Translation and postranslational modification
Dshi_0276	-0.0503744	0.102879	-0.100373	-0.212619	0.929155	0.955568	0.87272	0.0487873	YP_001531626	NC_009952	ribosomal protein L3	COG0087	[J] Translation, ribosomal structure and biogenesis	Translation and postranslational modification
Dshi_0277	0.234921	0.256456	0.0530156	0.0755541	0.623654	0.929896	0.941401	0.397688	YP_001531627	NC_009952	ribosomal protein L4/L1e	COG0088	[J] Translation, ribosomal structure and biogenesis	Translation and postranslational modification
Dshi_0278	0.0212617	0.0848627	-0.076176	-0.0559082	0.974379	0.967592	0.91376	0.345166	YP_001531628	NC_009952	Ribosomal protein L25/L23	COG0089	[J] Translation, ribosomal structure and biogenesis	Translation and postranslational modification
Dshi_0279	0.204669	0.106638	0.190064	0.508553	0.656654	0.953056	0.731698	1.48555e-05	YP_001531629	NC_009952	hypothetical protein	NA	NA	NA
Dshi_0280	0.387772	0.193132	0.248977	0.204849	0.514273	0.941427	0.70607	0.0181874	YP_001531630	NC_009952	hypothetical protein	NA	NA	NA
Dshi_0281	-1.79124	-1.53136	-1.75795	-1.36967	0.0107269	0.0615267	0.0170821	1.8324e-07	YP_001531631	NC_009952	hypothetical protein	NA	NA	NA
Dshi_0282	0.435293	0.696711	0.261435	0.0821313	0.466816	0.518735	0.683722	0.265215	YP_001531632	NC_009952	hypothetical protein	COG2442	[S] Function unknown	Function unknown and function predicted
Dshi_0283	0.511149	0.691163	0.453872	0.181772	0.366636	0.511851	0.429875	0.0243739	YP_001531633	NC_009952	hypothetical protein	NA	NA	NA
Dshi_0284	-0.0198828	0.26286	-0.00898268	-0.166504	0.974379	0.929896	0.98983	0.0290011	YP_001531634	NC_009952	hypothetical protein	NA	NA	NA
Dshi_0285	-0.162325	0.150504	-0.177444	-0.187124	0.731461	0.941427	0.764476	0.0290011	YP_001531635	NC_009952	ribosomal protein L2	COG0090	[J] Translation, ribosomal structure and biogenesis	Translation and postranslational modification
Dshi_0286	0.0198745	0.304268	-0.041011	-0.126321	0.974379	0.929896	0.955191	0.292608	YP_001531636	NC_009952	ribosomal protein S19	COG0185	[J] Translation, ribosomal structure and biogenesis	Translation and postranslational modification
Dshi_0287	-0.00249879	0.291287	-0.0151657	-0.105482	0.995107	0.929896	0.984921	0.383473	YP_001531637	NC_009952	ribosomal protein L22	COG0091	[J] Translation, ribosomal structure and biogenesis	Translation and postranslational modification
Dshi_0289	-0.179968	-0.0375294	-0.333668	-0.148294	0.770069	0.983965	0.650367	0.266871	YP_001531639	NC_009952	ribosomal protein L16	COG0197	[J] Translation, ribosomal structure and biogenesis	Translation and postranslational modification
Dshi_0290	0.00665038	0.0223223	-0.32951	-0.0392929	0.989026	0.985745	0.611326	0.620536	YP_001531640	NC_009952	hypothetical protein	NA	NA	NA
Dshi_0291	-0.0177872	-0.053678	-0.00297593	-0.0976279	0.974725	0.977199	0.996565	0.0834068	YP_001531641	NC_009952	hypothetical protein	NA	NA	NA
Dshi_0292	0.0913007	0.255793	0.310472	0.0939602	0.852152	0.929896	0.565726	0.34031	YP_001531642	NC_009952	hypothetical protein	NA	NA	NA
Dshi_0293	-0.690253	-0.61678	-1.00073	-0.283983	0.392486	0.874547	0.18848	0.0104211	YP_001531643	NC_009952	ribosomal protein L29	COG0255	[J] Translation, ribosomal structure and biogenesis	Translation and postranslational modification
Dshi_0294	-0.105218	0.112589	-0.0769502	-0.103486	0.85376	0.955851	0.917375	0.335316	YP_001531644	NC_009952	ribosomal protein S17	COG0186	[J] Translation, ribosomal structure and biogenesis	Translation and postranslational modification
Dshi_0295	-0.198932	0.0948217	-0.143534	-0.52771	0.687267	0.960525	0.817878	0.000112093	YP_001531645	NC_009952	ribosomal protein L14	COG0093	[J] Translation, ribosomal structure and biogenesis	Translation and postranslational modification
Dshi_0296	-0.00852805	0.255674	-0.0767922	-0.530561	0.988655	0.935114	0.912441	0.000185771	YP_001531646	NC_009952	ribosomal protein L24	COG0198	[J] Translation, ribosomal structure and biogenesis	Translation and postranslational modification
Dshi_0297	0.0305904	0.247157	0.016425	-0.486005	0.9594	0.935114	0.984921	0.000874231	YP_001531647	NC_009952	ribosomal protein L5	COG0094	[J] Translation, ribosomal structure and biogenesis	Translation and postranslational modification
Dshi_0298	0.0688612	0.289784	0.0488269	-0.532028	0.919428	0.935114	0.955268	0.00283005	YP_001531648	NC_009952	ribosomal protein S14	COG0199	[J] Translation, ribosomal structure and biogenesis	Translation and postranslational modification
Dshi_0299	-0.096367	-0.0487599	-0.397408	-0.495828	0.903709	0.983732	0.626347	0.0224242	YP_001531649	NC_009952	ribosomal protein S8	COG0096	[J] Translation, ribosomal structure and biogenesis	Translation and postranslational modification
Dshi_0300	-0.0861664	0.115505	-0.134026	-0.291067	0.892729	0.955568	0.845453	0.171646	YP_001531650	NC_009952	ribosomal protein L6	COG0097	[J] Translation, ribosomal structure and biogenesis	Translation and postranslational modification
Dshi_0301	-0.0733951	0.041094	-0.182528	-0.330285	0.891025	0.982291	0.750765	0.0610202	YP_001531651	NC_009952	ribosomal protein L18	COG0256	[J] Translation, ribosomal structure and biogenesis	Translation and postranslational modification
Dshi_0302	-0.0181002	0.0707877	-0.157409	-0.127094	0.974725	0.96994	0.787978	0.690979	YP_001531652	NC_009952	ribosomal protein S5	COG0098	[J] Translation, ribosomal structure and biogenesis	Translation and postranslational modification
Dshi_0303	-0.227569	-0.170359	-0.384749	-0.00607697	0.677802	0.941427	0.544792	0.9779	YP_001531653	NC_009952	ribosomal protein L30	COG1841	[J] Translation, ribosomal structure and biogenesis	Translation and postranslational modification
Dshi_0304	-0.244836	-0.109699	-0.431002	-0.0684678	0.659717	0.958717	0.491681	0.849848	YP_001531654	NC_009952	ribosomal protein L15	COG0200	[J] Translation, ribosomal structure and biogenesis	Translation and postranslational modification
Dshi_0305	0.0725649	0.138006	-0.0493018	0.117369	0.888759	0.945572	0.943178	0.423885	YP_001531655	NC_009952	preprotein translocase, SecY subunit	COG0201	[U] Intracellular trafficking, secretion, and vesicular transport	Intracellular trafficking, secretion, and vesicular transport
Dshi_0306	-0.0960258	0.0426847	-0.04544	-0.0599104	0.837192	0.98001	0.947889	0.41102	YP_001531656	NC_009952	adenylate kinase	COG0563	[F] Nucleotide transport and metabolism	Primary metabolites biosynthesis, transport and catabolism
Dshi_0307	-0.0938401	0.0323218	-0.118289	0.28762	0.862859	0.983965	0.856373	0.00358628	YP_001531657	NC_009952	ribosomal protein S13	COG0099	[J] Translation, ribosomal structure and biogenesis	Translation and postranslational modification
Dshi_0308	-0.0186785	0.117747	-0.113728	0.315478	0.976144	0.955152	0.864683	0.00100757	YP_001531658	NC_009952	ribosomal protein S11	COG0100	[J] Translation, ribosomal structure and biogenesis	Translation and postranslational modification
Dshi_0309	0.265517	0.420722	0.144106	0.288685	0.605639	0.865722	0.81775	0.00234613	YP_001531659	NC_009952	DNA-directed RNA polymerase, alpha subunit	COG0202	[K] Transcription	Transcription and signal transduction
Dshi_0310	-0.362882	-0.0177216	-0.309557	0.111363	0.53012	0.986444	0.622873	0.220799	YP_001531660	NC_009952	ribosomal protein L17	COG0203	[J] Translation, ribosomal structure and biogenesis	Translation and postranslational modification
Dshi_0311	0.217679	0.28394	0.0354106	0.507866	0.665151	0.929896	0.960714	0.000181448	YP_001531661	NC_009952	transcriptional regulator, LuxR family	COG2197	[K] Transcription	Transcription and signal transduction
Dshi_0312	0.585663	0.577099	0.537596	-1.65032	0.238066	0.585845	0.272353	1.57437e-08	YP_001531662	NC_009952	N-acyl-L-homoserine lactone synthetase-like protein	COG3916	[T] Signal transduction mechanisms	Transcription and signal transduction
Dshi_0313	0.281858	0.234568	0.190494	0.0951563	0.577426	0.935114	0.744588	0.0491528	YP_001531663	NC_009952	AAA ATPase central domain protein	COG2256	[L] Replication, recombination and repair	Replication, recombination and repair
Dshi_0314	0.0652052	0.0960046	0.0293549	0.416065	0.911102	0.960304	0.966971	0.00116053	YP_001531664	NC_009952	hypothetical protein	COG0239	[D] Cell cycle control, cell division, chromosome partitioning	Cell cycle control, cell division, chromosome partitioning
Dshi_0315	-0.0937442	-0.0148248	-0.0507642	0.0680266	0.909282	0.989975	0.959747	0.354638	YP_001531665	NC_009952	pseudouridine synthase, RluA family	COG0564	[J] Translation, ribosomal structure and biogenesis	Translation and postranslational modification
Dshi_0316	0.238674	0.284357	0.316348	0.133102	0.644379	0.929896	0.587539	0.0530071	YP_001531666	NC_009952	HAD-superfamily hydrolase, subfamily IA, variant 3	COG0546	[R] General function prediction only	Function unknown and function predicted
Dshi_0317	0.225659	0.206197	0.328331	0.223964	0.631615	0.940026	0.530733	0.00365171	YP_001531667	NC_009952	ATP12 ATPase	COG5387	[O] Posttranslational modification, protein turnover, chaperones	Translation and postranslational modification
Dshi_0318	0.302159	0.399477	0.107124	0.0854067	0.550873	0.859174	0.853735	0.26698	YP_001531668	NC_009952	hypothetical protein	COG0834	[E] Amino acid transport and metabolism	Primary metabolites biosynthesis, transport and catabolism
Dshi_0319	0.410307	0.35111	0.178706	0.185835	0.405714	0.909712	0.744743	0.0900267	YP_001531669	NC_009952	polar amino acid ABC transporter, inner membrane subunit	COG4597	[E] Amino acid transport and metabolism	Primary metabolites biosynthesis, transport and catabolism
Dshi_0320	0.352256	0.291968	0.267046	0.123766	0.486775	0.929896	0.624237	0.0687164	YP_001531670	NC_009952	polar amino acid ABC transporter, inner membrane subunit	COG0765	[E] Amino acid transport and metabolism	Primary metabolites biosynthesis, transport and catabolism
Dshi_0321	0.324197	0.271697	0.288467	-0.066309	0.524648	0.929896	0.589196	0.347722	YP_001531671	NC_009952	ABC transporter related	COG1126	[E] Amino acid transport and metabolism	Primary metabolites biosynthesis, transport and catabolism
Dshi_0322	-0.000448296	0.0634054	0.0674015	0.0972988	0.998884	0.974529	0.915278	0.179453	YP_001531672	NC_009952	putative phosphohistidine phosphatase, SixA	COG2062	[T] Signal transduction mechanisms	Transcription and signal transduction
Dshi_0323	0.130935	0.150772	0.142312	0.0890996	0.87707	0.95964	0.890941	0.109113	YP_001531673	NC_009952	hypothetical protein	NA	NA	NA
Dshi_0324	-0.154798	-0.054194	-0.168899	0.16288	0.73477	0.977199	0.766419	0.0112621	YP_001531674	NC_009952	acetylglutamate kinase	COG0548	[E] Amino acid transport and metabolism	Primary metabolites biosynthesis, transport and catabolism
Dshi_0325	-0.22903	-0.267009	-0.230105	-0.0651946	0.622821	0.929896	0.675284	0.232351	YP_001531675	NC_009952	short-chain dehydrogenase/reductase SDR	COG1028	[Q] Secondary metabolites biosynthesis, transport and catabolism	Secondary metabolites biosynthesis, transport and catabolism
Dshi_0326	-0.159596	-0.111023	-0.121141	0.472578	0.723317	0.952147	0.832879	0.000498889	YP_001531676	NC_009952	GTP-binding protein HSR1-related	COG0218	[R] General function prediction only	Function unknown and function predicted
Dshi_0327	-0.114476	0.0707698	0.0259157	0.482964	0.804605	0.967837	0.968437	2.85118e-05	YP_001531677	NC_009952	MOSC domain containing protein	COG3217	[R] General function prediction only	Function unknown and function predicted
Dshi_0328	0.100564	0.218086	0.161223	0.328354	0.842275	0.940981	0.794587	0.000745995	YP_001531678	NC_009952	60 kDa inner membrane insertion protein	COG0706	[U] Intracellular trafficking, secretion, and vesicular transport	Intracellular trafficking, secretion, and vesicular transport
Dshi_0329	-1.43341	-1.33291	-1.23694	-0.766355	0.0112451	0.0471512	0.0275427	3.30691e-06	YP_001531679	NC_009952	diguanylate cyclase/phosphodiesterase	COG5001	[T] Signal transduction mechanisms	Transcription and signal transduction
Dshi_0330	0.0273459	0.071386	-0.029698	0.104296	0.962623	0.967837	0.963656	0.0930971	YP_001531680	NC_009952	PP-loop domain protein	COG0037	[D] Cell cycle control, cell division, chromosome partitioning	Cell cycle control, cell division, chromosome partitioning
Dshi_0331	0.142422	0.138433	-0.0645931	0.0989822	0.834368	0.955568	0.950071	0.119945	YP_001531681	NC_009952	protein of unknown function DUF37	COG0759	[S] Function unknown	Function unknown and function predicted
Dshi_0332	-0.485713	-0.326802	-0.422901	0.203579	0.32463	0.925729	0.392951	0.00984234	YP_001531682	NC_009952	ribonuclease P protein component	COG0594	[J] Translation, ribosomal structure and biogenesis	Translation and postranslational modification
Dshi_0333	-0.585548	-0.228823	-0.433561	0.368639	0.3586	0.941427	0.518713	0.00028046	YP_001531683	NC_009952	ribosomal protein L34	NA	NA	NA
Dshi_0334	0.108034	0.0630501	0.034972	0.0948127	0.813787	0.974529	0.955268	0.0965225	YP_001531684	NC_009952	integral membrane sensor signal transduction histidine kinase	COG0642	[T] Signal transduction mechanisms	Transcription and signal transduction
Dshi_0335	-0.311774	-0.194867	-0.276455	-0.0925992	0.602744	0.941427	0.690501	0.202858	YP_001531685	NC_009952	hypothetical protein	COG1249	[C] Energy production and conversion	Primary metabolites biosynthesis, transport and catabolism
Dshi_0336	-0.546135	-0.352559	-0.490517	-0.0918091	0.370656	0.929896	0.427261	0.106621	YP_001531686	NC_009952	SNARE associated Golgi protein	COG0398	[S] Function unknown	Function unknown and function predicted
Dshi_0337	-0.284262	-0.208118	-0.294851	-0.147368	0.589025	0.941427	0.623853	0.0142171	YP_001531687	NC_009952	ATPase MipZ	COG1192	[D] Cell cycle control, cell division, chromosome partitioning	Cell cycle control, cell division, chromosome partitioning
Dshi_0338	-0.296804	-0.437488	-0.667001	-0.341205	0.589905	0.877787	0.225552	0.000182245	YP_001531688	NC_009952	beta-lactamase domain protein	COG0491	[R] General function prediction only	Function unknown and function predicted
Dshi_0339	0.284736	0.25102	0.248017	0.0445169	0.558337	0.929896	0.647459	0.336879	YP_001531689	NC_009952	protein of unknown function DUF849	COG3246	[S] Function unknown	Function unknown and function predicted
Dshi_0340	0.0488128	0.182591	0.066007	0.104675	0.926259	0.941427	0.914889	0.154298	YP_001531690	NC_009952	ribosomal protein L31	COG0254	[J] Translation, ribosomal structure and biogenesis	Translation and postranslational modification
Dshi_0341	0.0941478	0.32454	0.119168	0.230866	0.839765	0.925729	0.836037	0.000897627	YP_001531691	NC_009952	ribosomal protein L19	COG0335	[J] Translation, ribosomal structure and biogenesis	Translation and postranslational modification
Dshi_0342	0.0216098	0.07094	0.048598	0.314167	0.971333	0.967837	0.944368	0.00207026	YP_001531692	NC_009952	tRNA (guanine-N1)-methyltransferase	COG0336	[J] Translation, ribosomal structure and biogenesis	Translation and postranslational modification
Dshi_0343	-1.01641	-1.10502	-1.0845	-0.568597	0.0384309	0.0796796	0.0393319	0.00391763	YP_001531693	NC_009952	aminoglycoside phosphotransferase	COG2334	[R] General function prediction only	Function unknown and function predicted
Dshi_0344	0.0283301	0.305942	0.0474402	0.131936	0.960468	0.929896	0.945851	0.0422645	YP_001531694	NC_009952	16S rRNA processing protein RimM	COG0806	[J] Translation, ribosomal structure and biogenesis	Translation and postranslational modification
Dshi_0345	0.245574	0.421014	0.131443	0.14129	0.609744	0.831476	0.823682	0.11298	YP_001531695	NC_009952	hypothetical protein	NA	NA	NA
Dshi_0346	0.297413	0.433953	0.183674	0.108838	0.577763	0.861877	0.771251	0.20164	YP_001531696	NC_009952	protein of unknown function DUF55	NA	NA	NA
Dshi_0347	-0.120575	0.0337421	-0.131623	-0.209478	0.80349	0.983732	0.825758	0.0775971	YP_001531697	NC_009952	cob(II)yrinic acid a,c-diamide reductase	COG0778	[C] Energy production and conversion	Primary metabolites biosynthesis, transport and catabolism
Dshi_0348	0.0111635	0.245194	-0.141162	-0.0518385	0.984997	0.929896	0.813358	0.636738	YP_001531698	NC_009952	ribosomal protein S16	COG0228	[J] Translation, ribosomal structure and biogenesis	Translation and postranslational modification
Dshi_0349	0.204633	0.349801	0.226195	0.204304	0.665151	0.92388	0.692843	0.0880887	YP_001531699	NC_009952	chorismate mutase	COG1605	[E] Amino acid transport and metabolism	Primary metabolites biosynthesis, transport and catabolism
Dshi_0350	-0.393301	-0.258158	-0.671353	0.0290234	0.633724	0.941427	0.446255	0.737766	YP_001531700	NC_009952	hypothetical protein	COG1670	[J] Translation, ribosomal structure and biogenesis	Translation and postranslational modification
Dshi_0351	-0.260638	0.117138	-0.0179054	0.0236506	0.623654	0.955152	0.98443	0.748283	YP_001531701	NC_009952	GCN5-related N-acetyltransferase	COG1670	[J] Translation, ribosomal structure and biogenesis	Translation and postranslational modification
Dshi_0352	-0.0559269	0.215078	0.172098	0.0135788	0.923795	0.941082	0.786355	0.898604	YP_001531702	NC_009952	acetyltransferase, GNAT family	COG1670	[J] Translation, ribosomal structure and biogenesis	Translation and postranslational modification
Dshi_0353	-0.18504	-0.00757575	-0.223598	0.0367527	0.75454	0.994681	0.763636	0.606889	YP_001531703	NC_009952	signal recognition particle protein	COG0541	[U] Intracellular trafficking, secretion, and vesicular transport	Intracellular trafficking, secretion, and vesicular transport
Dshi_0354	-0.0207431	-0.184739	-0.25689	0.0828996	0.98032	0.950582	0.772621	0.195373	YP_001531704	NC_009952	NAD(P)H dehydrogenase (quinone)	COG1182	[I] Lipid transport and metabolism	Primary metabolites biosynthesis, transport and catabolism
Dshi_0355	0.0635098	0.0775305	-0.0111194	0.0367008	0.906691	0.965855	0.986923	0.412765	YP_001531705	NC_009952	transcriptional regulator, LysR family	COG0583	[K] Transcription	Transcription and signal transduction
Dshi_0356	-0.0720506	-0.00118182	-0.0452348	0.103678	0.888759	0.997807	0.947889	0.132867	YP_001531706	NC_009952	hypothetical protein	NA	NA	NA
Dshi_0357	-0.143451	0.0678358	0.0618316	0.188267	0.804582	0.976587	0.942265	0.025963	YP_001531707	NC_009952	transcriptional regulator, ArsR family	COG0640	[K] Transcription	Transcription and signal transduction
Dshi_0358	0.0421823	0.118149	-0.111917	0.1339	0.94114	0.952378	0.85708	0.0381604	YP_001531708	NC_009952	phosphoribosylaminoimidazolecarboxamide formyltransferase/IMP cyclohydrolase	COG0138	[F] Nucleotide transport and metabolism	Primary metabolites biosynthesis, transport and catabolism
Dshi_0359	0.0687362	0.184538	0.0100137	0.245372	0.896793	0.941427	0.986923	0.00106767	YP_001531709	NC_009952	lipoprotein signal peptidase	COG0597	[M] Cell wall/membrane/envelope biogenesis	Cell wall/membrane/envelope biogenesis
Dshi_0360	-0.217808	-0.141293	-0.261986	0.348216	0.660303	0.949623	0.657856	0.000318766	YP_001531710	NC_009952	hypothetical protein	NA	NA	NA
Dshi_0361	-0.1644	-0.124113	-0.211241	-0.22865	0.729877	0.950582	0.714089	0.0334234	YP_001531711	NC_009952	hypothetical protein	COG0612	[R] General function prediction only	Function unknown and function predicted
Dshi_0362	-0.409787	-0.49739	-0.814548	-0.4157	0.406303	0.671859	0.0941063	0.00021348	YP_001531712	NC_009952	hypothetical protein	COG0612	[R] General function prediction only	Function unknown and function predicted
Dshi_0363	0.335937	0.2342	0.21026	0.553967	0.505359	0.929896	0.703609	1.70477e-05	YP_001531713	NC_009952	DNA mismatch repair protein MutL	COG0323	[L] Replication, recombination and repair	Replication, recombination and repair
Dshi_0364	0.51915	0.42036	0.236745	0.365138	0.287054	0.814025	0.663956	0.014606	YP_001531714	NC_009952	protein of unknown function DUF195	COG1322	[S] Function unknown	Function unknown and function predicted
Dshi_0365	-0.51029	-0.36573	-0.380673	-0.159064	0.359799	0.925729	0.51829	0.114645	YP_001531715	NC_009952	anti-ECFsigma factor, ChrR	COG3806	[T] Signal transduction mechanisms	Transcription and signal transduction
Dshi_0366	-0.185188	-0.14223	-0.115608	0.171655	0.741673	0.951828	0.873706	0.0125506	YP_001531716	NC_009952	RNA polymerase, sigma-24 subunit, ECF subfamily	COG1595	[K] Transcription	Transcription and signal transduction
Dshi_0367	-0.614833	-0.409209	-0.263551	-0.408808	0.291959	0.917623	0.688522	0.051527	YP_001531717	NC_009952	amine oxidase	COG2907	[R] General function prediction only	Function unknown and function predicted
Dshi_0368	-0.284112	-0.226535	-0.298066	-0.257216	0.572068	0.936074	0.589586	0.181454	YP_001531718	NC_009952	protein of unknown function DUF1365	COG3496	[S] Function unknown	Function unknown and function predicted
Dshi_0369	-0.168563	-0.149858	-0.23544	-0.136696	0.710144	0.941427	0.666068	0.573477	YP_001531719	NC_009952	sodium:galactoside symporter family protein, putative	COG2211	[G] Carbohydrate transport and metabolism	Primary metabolites biosynthesis, transport and catabolism
Dshi_0370	-0.119739	-0.408363	-0.413767	-0.280704	0.796437	0.828957	0.402838	0.468542	YP_001531720	NC_009952	hypothetical protein	NA	NA	NA
Dshi_0371	-0.123885	-0.316209	-0.0985251	-0.208296	0.78802	0.926768	0.863405	0.269767	YP_001531721	NC_009952	short-chain dehydrogenase/reductase SDR	COG0300	[R] General function prediction only	Function unknown and function predicted
Dshi_0372	0.612102	0.211548	0.655033	0.314684	0.225534	0.940026	0.17864	0.000118455	YP_001531722	NC_009952	hypothetical protein	NA	NA	NA
Dshi_0373	-0.414395	-0.322423	-0.827077	-0.569005	0.434932	0.929896	0.106299	0.000601434	YP_001531723	NC_009952	Long-chain-fatty-acid--CoA ligase	COG1022	[I] Lipid transport and metabolism	Primary metabolites biosynthesis, transport and catabolism
Dshi_0374	-0.0870923	-0.113918	-0.392064	-0.370183	0.860781	0.952378	0.449658	0.0215389	YP_001531724	NC_009952	hypothetical protein	NA	NA	NA
Dshi_0375	-0.0881865	-0.258129	-0.572383	-0.489301	0.862127	0.929896	0.258629	0.0131133	YP_001531725	NC_009952	ABC transporter related	COG0411	[E] Amino acid transport and metabolism	Primary metabolites biosynthesis, transport and catabolism
Dshi_0376	0.026506	-0.101087	-0.199556	-0.321551	0.963751	0.955463	0.720315	0.00601088	YP_001531726	NC_009952	inner-membrane translocator	COG0559	[E] Amino acid transport and metabolism	Primary metabolites biosynthesis, transport and catabolism
Dshi_0377	-1.3967	-1.53901	-1.59836	-0.678497	0.0671927	0.13691	0.0514425	6.58395e-05	YP_001531727	NC_009952	hypothetical protein	NA	NA	NA
Dshi_0378	-0.48331	-0.212978	-1.0763	0.00755926	0.558337	0.950582	0.178541	0.927224	YP_001531728	NC_009952	hypothetical protein	NA	NA	NA
Dshi_0379	0.0967349	0.0991492	0.121384	0.0891689	0.834368	0.955463	0.832879	0.465843	YP_001531729	NC_009952	inner-membrane translocator	COG4177	[E] Amino acid transport and metabolism	Primary metabolites biosynthesis, transport and catabolism
Dshi_0380	-0.195992	-0.30886	-0.332667	-0.382656	0.664184	0.929896	0.520667	0.000233752	YP_001531730	NC_009952	hypothetical protein	COG0683	[E] Amino acid transport and metabolism	Primary metabolites biosynthesis, transport and catabolism
Dshi_0381	-0.187093	-0.170359	0.0264437	-0.0519664	0.699259	0.941427	0.971097	0.279302	YP_001531731	NC_009952	ABC transporter related	COG0410	[E] Amino acid transport and metabolism	Primary metabolites biosynthesis, transport and catabolism
Dshi_0382	-0.0871986	-0.196311	-0.0852042	-0.0927657	0.879614	0.941427	0.906087	0.464524	YP_001531732	NC_009952	phenylacetate-CoA ligase, putative	COG1541	[H] Coenzyme transport and metabolism	Primary metabolites biosynthesis, transport and catabolism
Dshi_0383	-0.465927	-0.601857	-0.64145	-0.398485	0.456222	0.678172	0.274673	0.000375881	YP_001531733	NC_009952	hypothetical protein	NA	NA	NA
Dshi_0384	0.14572	0.137079	0.0965335	0.201302	0.811329	0.955152	0.906456	0.0118212	YP_001531734	NC_009952	hypothetical protein	NA	NA	NA
Dshi_0385	0.0896135	0.179851	0.118299	0.132457	0.868854	0.941427	0.852122	0.0748561	YP_001531735	NC_009952	DNA-directed DNA polymerase	COG0389	[L] Replication, recombination and repair	Replication, recombination and repair
Dshi_0386	0.0540978	0.107899	0.0914063	0.228791	0.918542	0.952378	0.8749	0.0135483	YP_001531736	NC_009952	N-formylglutamate amidohydrolase	COG3741	[E] Amino acid transport and metabolism	Primary metabolites biosynthesis, transport and catabolism
Dshi_0387	-0.580029	-0.631732	-0.994672	0.0998894	0.579516	0.929896	0.352546	0.379018	YP_001531737	NC_009952	ribosomal protein L36	NA	NA	NA
Dshi_0388	0.124774	0.0749353	0.0812424	0.261535	0.789288	0.967106	0.894393	0.00450424	YP_001531738	NC_009952	ABC transporter related	COG1129	[G] Carbohydrate transport and metabolism	Primary metabolites biosynthesis, transport and catabolism
Dshi_0389	0.156846	0.190089	0.186856	0.230658	0.729461	0.941082	0.732282	0.00199667	YP_001531739	NC_009952	Monosaccharide-transporting ATPase	COG1172	[G] Carbohydrate transport and metabolism	Primary metabolites biosynthesis, transport and catabolism
Dshi_0390	0.0254497	0.206581	-0.186027	-0.172279	0.970171	0.941427	0.763636	0.0159019	YP_001531740	NC_009952	hypothetical protein	COG1879	[G] Carbohydrate transport and metabolism	Primary metabolites biosynthesis, transport and catabolism
Dshi_0391	0.29226	0.329266	0.0207882	0.0477176	0.558337	0.925729	0.976595	0.360845	YP_001531741	NC_009952	hypothetical protein	NA	NA	NA
Dshi_0392	0.266589	0.158702	0.114196	0.000903564	0.598709	0.941427	0.851434	0.987576	YP_001531742	NC_009952	hypothetical protein	NA	NA	NA
Dshi_0393	-0.0597679	-0.0964068	-0.0563029	-0.0837856	0.922794	0.961922	0.943614	0.360766	YP_001531743	NC_009952	hypothetical protein	NA	NA	NA
Dshi_0394	-0.405514	-0.426617	-0.287295	-0.169053	0.424547	0.82033	0.589586	0.0536377	YP_001531744	NC_009952	hypothetical protein	NA	NA	NA
Dshi_0395	0.1691	0.21001	0.170372	0.0249025	0.74319	0.941427	0.796781	0.729047	YP_001531745	NC_009952	integrase family protein	COG4974	[L] Replication, recombination and repair	Replication, recombination and repair
Dshi_0396	0.305332	0.234781	0.162174	0.0594254	0.537094	0.929896	0.773992	0.377957	YP_001531746	NC_009952	Recombinase	COG1961	[L] Replication, recombination and repair	Replication, recombination and repair
Dshi_0397	0.246914	0.173816	0.191563	-0.00964997	0.660213	0.941427	0.785603	0.892519	YP_001531747	NC_009952	integrase family protein	NA	NA	NA
Dshi_0398	0.357873	0.194563	0.216555	0.00790233	0.582707	0.941427	0.782488	0.906834	YP_001531748	NC_009952	integrase family protein	COG4974	[L] Replication, recombination and repair	Replication, recombination and repair
Dshi_0399	0.292528	0.186014	0.21703	0.063274	0.558337	0.941427	0.699466	0.451568	YP_001531749	NC_009952	DNA binding domain, excisionase family	NA	NA	NA
Dshi_0400	0.562618	0.408014	0.530595	0.400935	0.333301	0.916047	0.354153	1.59393e-05	YP_001531750	NC_009952	CRISPR-associated protein, Csn1 family	COG3513	[S] Function unknown	Function unknown and function predicted
Dshi_0401	-0.200462	-0.0317578	0.0181622	0.253539	0.660303	0.983732	0.980033	0.00501886	YP_001531751	NC_009952	CRISPR-associated protein Cas1	COG1518	[L] Replication, recombination and repair	Replication, recombination and repair
Dshi_0402	0.286212	0.236783	0.345363	0.150109	0.565625	0.935114	0.520667	0.0227021	YP_001531752	NC_009952	CRISPR-associated protein Cas2	COG3512	[S] Function unknown	Function unknown and function predicted
Dshi_0403	0.443678	0.563073	0.373603	0.255984	0.373921	0.591417	0.463333	0.00137939	YP_001531753	NC_009952	transposase IS3/IS911 family protein	NA	NA	NA
Dshi_0404	-0.183368	-0.0444264	-0.184185	-0.0955461	0.684886	0.98001	0.736694	0.273739	YP_001531754	NC_009952	Integrase catalytic region	COG2801	[L] Replication, recombination and repair	Replication, recombination and repair
Dshi_0405	0.203771	0.295879	0.445334	0.135961	0.786029	0.941427	0.609828	0.0403117	YP_001531755	NC_009952	hypothetical protein	NA	NA	NA
Dshi_0406	0.333605	0.273586	0.142996	0.135406	0.508765	0.929896	0.801251	0.0334514	YP_001531756	NC_009952	hypothetical protein	NA	NA	NA
Dshi_0407	-0.173341	0.0535708	-0.192767	0.157651	0.753792	0.98001	0.782488	0.0579558	YP_001531757	NC_009952	transcriptional regulator, XRE family	NA	NA	NA
Dshi_0408	-0.106274	0.162604	0.126828	0.23954	0.834895	0.941427	0.838667	0.00168377	YP_001531758	NC_009952	protein of unknown function DUF955	NA	NA	NA
Dshi_0409	0.213325	0.171411	0.267288	-0.110427	0.669421	0.941427	0.657856	0.326709	YP_001531759	NC_009952	hypothetical protein	NA	NA	NA
Dshi_0410	0.0751559	-0.361873	0.0194427	0.101873	0.881127	0.892017	0.978328	0.0900503	YP_001531760	NC_009952	hypothetical protein	NA	NA	NA
Dshi_0411	0.285717	-0.215454	0.478425	0.255913	0.576718	0.94013	0.356258	0.00365289	YP_001531761	NC_009952	hypothetical protein	NA	NA	NA
Dshi_0412	0.000606349	-0.0667203	-0.0204733	-0.188255	0.998566	0.974529	0.978328	0.0290011	YP_001531762	NC_009952	beta-Ig-H3/fasciclin	COG2335	[M] Cell wall/membrane/envelope biogenesis	Cell wall/membrane/envelope biogenesis
Dshi_0413	0.242478	0.210949	0.165851	-0.0837496	0.653357	0.941427	0.805759	0.332577	YP_001531763	NC_009952	hypothetical protein	COG1373	[R] General function prediction only	Function unknown and function predicted
Dshi_0414	-0.183236	-0.211585	-0.370967	-0.206652	0.685492	0.936598	0.463333	0.00822992	YP_001531764	NC_009952	GreA/GreB family elongation factor	COG0782	[K] Transcription	Transcription and signal transduction
Dshi_0415	0.602836	0.308171	0.406356	-0.0133357	0.334387	0.929896	0.539154	0.917433	YP_001531765	NC_009952	hypothetical protein	NA	NA	NA
Dshi_0416	-1.30118	-0.833692	-1.02538	-0.864662	0.0131392	0.221047	0.0468455	2.13665e-05	YP_001531766	NC_009952	protein of unknown function DUF1127	NA	NA	NA
Dshi_0417	-1.22402	-1.06677	-1.42286	-0.876772	0.0232646	0.118359	0.01812	8.33793e-07	YP_001531767	NC_009952	hypothetical protein	NA	NA	NA
Dshi_0418	-0.707023	-0.323305	-0.472677	-0.201352	0.323814	0.935114	0.531189	0.0711811	YP_001531768	NC_009952	UspA domain protein	COG0589	[T] Signal transduction mechanisms	Transcription and signal transduction
Dshi_0419	0.149478	0.027945	-0.0153215	0.0348585	0.750107	0.983965	0.984921	0.537217	YP_001531769	NC_009952	hypothetical protein	NA	NA	NA
Dshi_0420	-0.108803	-0.143191	0.101722	0.084384	0.818827	0.943269	0.863182	0.318717	YP_001531770	NC_009952	Endonuclease/exonuclease/phosphatase	COG3568	[R] General function prediction only	Function unknown and function predicted
Dshi_0421	0.0915609	0.0547306	0.242184	0.0372352	0.855745	0.977199	0.677251	0.682759	YP_001531771	NC_009952	phospholipase D/Transphosphatidylase	COG1502	[I] Lipid transport and metabolism	Primary metabolites biosynthesis, transport and catabolism
Dshi_0422	-0.0808275	-0.0187144	0.0820559	0.00467479	0.886364	0.986396	0.906087	0.953684	YP_001531772	NC_009952	hypothetical protein	COG3212	[S] Function unknown	Function unknown and function predicted
Dshi_0423	-0.00666381	0.224766	0.270762	0.206332	0.99101	0.944149	0.766054	0.00165243	YP_001531773	NC_009952	hypothetical protein	COG0671	[I] Lipid transport and metabolism	Primary metabolites biosynthesis, transport and catabolism
Dshi_0424	0.238185	-0.543875	0.725827	-0.126739	0.736846	0.916047	0.339119	0.699246	YP_001531774	NC_009952	peptidase M41	COG0465	[O] Posttranslational modification, protein turnover, chaperones	Translation and postranslational modification
Dshi_0426	-0.0708313	-0.221593	0.104652	-0.0785018	0.909479	0.941427	0.880054	0.34336	YP_001531775	NC_009952	hypothetical protein	NA	NA	NA
Dshi_0427	0.309779	0.154091	0.239622	-0.112688	0.650123	0.955152	0.776602	0.169883	YP_001531776	NC_009952	hypothetical protein	NA	NA	NA
Dshi_0428	0.297422	0.189521	0.230138	-0.0953764	0.558337	0.941427	0.686637	0.108497	YP_001531777	NC_009952	Poly-beta-hydroxybutyrate polymerase domain protein	COG3243	[I] Lipid transport and metabolism	Primary metabolites biosynthesis, transport and catabolism
Dshi_0429	1.39592	0.611727	1.23334	0.256188	0.0423469	0.795111	0.0773321	0.00207683	YP_001531778	NC_009952	uncharacterized conserved coiled coil protein	NA	NA	NA
Dshi_0430	1.3719	0.228862	1.17478	0.290253	0.0112011	0.935114	0.0277101	0.000535491	YP_001531779	NC_009952	hypothetical protein	NA	NA	NA
Dshi_0431	0.204344	0.228387	0.242224	0.0379918	0.685492	0.940026	0.69269	0.477866	YP_001531780	NC_009952	C4-dicarboxylate anaerobic carrier	COG1288	[S] Function unknown	Function unknown and function predicted
Dshi_0432	0.302792	0.202573	0.14875	-0.00220481	0.558407	0.941427	0.80826	0.968502	YP_001531781	NC_009952	Arginine deiminase	COG2235	[E] Amino acid transport and metabolism	Primary metabolites biosynthesis, transport and catabolism
Dshi_0433	0.0757211	0.168691	0.250767	-0.0299006	0.913839	0.949623	0.729867	0.715238	YP_001531782	NC_009952	ornithine carbamoyltransferase	COG0078	[E] Amino acid transport and metabolism	Primary metabolites biosynthesis, transport and catabolism
Dshi_0434	0.194555	0.149067	0.0826209	0.0422712	0.665151	0.941427	0.890941	0.552768	YP_001531783	NC_009952	carbamate kinase	COG0549	[E] Amino acid transport and metabolism	Primary metabolites biosynthesis, transport and catabolism
Dshi_0435	0.0140755	0.0510221	-0.0043972	-0.147556	0.987851	0.983965	0.99704	0.132921	YP_001531784	NC_009952	ATP synthase F1, beta subunit	COG0055	[C] Energy production and conversion	Primary metabolites biosynthesis, transport and catabolism
Dshi_0436	0.275901	0.0931525	0.108524	-0.0729271	0.753644	0.978349	0.932069	0.403845	YP_001531785	NC_009952	ATP synthase F1, epsilon subunit	COG0355	[C] Energy production and conversion	Primary metabolites biosynthesis, transport and catabolism
Dshi_0437	0.231334	0.104584	0.0580389	0.0217879	0.806243	0.977199	0.964703	0.688419	YP_001531786	NC_009952	F0F1-ATPase subunit, putative	NA	NA	NA
Dshi_0438	0.268249	0.177842	0.178161	0.143832	0.643211	0.941427	0.801251	0.0385835	YP_001531787	NC_009952	hypothetical protein	NA	NA	NA
Dshi_0439	0.231406	0.118673	0.12664	0.159289	0.633115	0.950668	0.832192	0.0134383	YP_001531788	NC_009952	ATP synthase F0, A subunit	COG0356	[C] Energy production and conversion	Primary metabolites biosynthesis, transport and catabolism
Dshi_0440	0.18728	0.0504033	0.0452577	0.102691	0.685741	0.97812	0.950071	0.0692013	YP_001531789	NC_009952	hypothetical protein	COG0636	[C] Energy production and conversion	Primary metabolites biosynthesis, transport and catabolism
Dshi_0441	0.243514	0.148718	0.121877	0.125224	0.643211	0.948308	0.848509	0.0398344	YP_001531790	NC_009952	H+transporting two-sector ATPase B/B' subunit	COG0711	[C] Energy production and conversion	Primary metabolites biosynthesis, transport and catabolism
Dshi_0442	0.263678	0.218384	0.257804	0.161187	0.644612	0.941427	0.70607	0.0227389	YP_001531791	NC_009952	ATP synthase F1, alpha subunit	COG0056	[C] Energy production and conversion	Primary metabolites biosynthesis, transport and catabolism
Dshi_0443	0.172327	0.0195072	0.206352	0.0304832	0.703647	0.985745	0.706762	0.680745	YP_001531792	NC_009952	H+transporting two-sector ATPase gamma subunit	COG0224	[C] Energy production and conversion	Primary metabolites biosynthesis, transport and catabolism
Dshi_0444	0.134874	0.0527365	0.108409	0.0844776	0.764642	0.977199	0.847667	0.192366	YP_001531793	NC_009952	hypothetical protein	NA	NA	NA
Dshi_0445	0.247087	0.275633	0.348012	0.0724295	0.654992	0.935114	0.577392	0.230926	YP_001531794	NC_009952	hypothetical protein	NA	NA	NA
Dshi_0446	-0.15264	-0.296232	-0.232467	-0.215145	0.748256	0.929896	0.690501	0.00629303	YP_001531795	NC_009952	putative signal transduction protein with CBS domains	COG2524	[K] Transcription	Transcription and signal transduction
Dshi_0447	0.255101	0.308196	0.179379	0.110477	0.596958	0.929896	0.750895	0.322315	YP_001531796	NC_009952	transcriptional regulator, Crp/Fnr family	COG0664	[T] Signal transduction mechanisms	Transcription and signal transduction
Dshi_0448	0.184338	0.131624	-0.0338911	0.0927054	0.71503	0.950582	0.963322	0.168411	YP_001531797	NC_009952	hypothetical protein	COG2205	[T] Signal transduction mechanisms	Transcription and signal transduction
Dshi_0449	0.317207	0.311114	0.0820413	0.0344901	0.537394	0.929896	0.898293	0.657213	YP_001531798	NC_009952	two component transcriptional regulator, winged helix family	COG0745	[T] Signal transduction mechanisms	Transcription and signal transduction
Dshi_0450	-0.182885	0.0468993	-0.367436	-0.239466	0.853486	0.985745	0.753553	0.0216272	YP_001531799	NC_009952	coenzyme PQQ biosynthesis protein A	NA	NA	NA
Dshi_0451	0.0218854	0.125478	-0.188552	0.202193	0.974379	0.953597	0.781939	0.00439375	YP_001531800	NC_009952	coenzyme PQQ biosynthesis protein B	COG1235	[R] General function prediction only	Function unknown and function predicted
Dshi_0452	0.118006	0.280332	0.339232	0.115143	0.809111	0.929896	0.543232	0.0697857	YP_001531801	NC_009952	coenzyme PQQ biosynthesis protein C	COG5424	[H] Coenzyme transport and metabolism	Primary metabolites biosynthesis, transport and catabolism
Dshi_0453	-0.168783	-0.0936835	-0.0303451	0.201015	0.714753	0.958598	0.963656	0.00422796	YP_001531802	NC_009952	coenzyme PQQ synthesis D	NA	NA	NA
Dshi_0454	0.222927	0.234252	0.390191	0.209307	0.633724	0.929896	0.432424	0.0168729	YP_001531803	NC_009952	coenzyme PQQ biosynthesis protein E	COG0535	[R] General function prediction only	Function unknown and function predicted
Dshi_0455	0.241667	0.175665	0.157737	0.101104	0.606332	0.941427	0.782418	0.235485	YP_001531804	NC_009952	hypothetical protein	NA	NA	NA
Dshi_0456	0.216063	0.231208	0.0567455	0.195898	0.699095	0.941427	0.946911	0.00601088	YP_001531805	NC_009952	ATPase associated with various cellular activities AAA_3	COG0714	[R] General function prediction only	Function unknown and function predicted
Dshi_0457	-0.0136311	0.0754405	-0.139278	0.479056	0.980041	0.967057	0.80826	0.00106767	YP_001531806	NC_009952	protein of unknown function DUF58	COG1721	[R] General function prediction only	Function unknown and function predicted
Dshi_0458	0.124141	0.111055	0.0533926	0.302413	0.827464	0.958717	0.950071	0.00667723	YP_001531807	NC_009952	hypothetical protein	NA	NA	NA
Dshi_0459	0.164296	0.230944	0.191013	0.183459	0.729877	0.935114	0.741868	0.00813713	YP_001531808	NC_009952	von Willebrand factor type A	NA	NA	NA
Dshi_0460	0.270332	0.30237	0.248357	0.249577	0.583733	0.929896	0.658621	0.00244335	YP_001531809	NC_009952	hypothetical protein	NA	NA	NA
Dshi_0461	0.312208	0.285118	0.324052	0.173441	0.531234	0.929896	0.536986	0.0525327	YP_001531810	NC_009952	hypothetical protein	NA	NA	NA
Dshi_0462	0.337819	0.38178	0.391543	0.249777	0.503577	0.867022	0.430059	0.00801705	YP_001531811	NC_009952	hypothetical protein	NA	NA	NA
Dshi_0465	0.528845	0.477799	0.525914	0.136994	0.281932	0.702427	0.272353	0.0389527	YP_001531814	NC_009952	two component transcriptional regulator, LuxR family	COG2197	[K] Transcription	Transcription and signal transduction
Dshi_0466	0.503573	0.402771	0.395591	0.185268	0.333301	0.867022	0.453675	0.0155051	YP_001531815	NC_009952	domain of unknown function DUF1745	COG3287	[S] Function unknown	Function unknown and function predicted
Dshi_0467	0.413135	0.412256	0.407238	0.204626	0.411405	0.835066	0.423168	0.00655122	YP_001531816	NC_009952	histidine kinase	COG0642	[T] Signal transduction mechanisms	Transcription and signal transduction
Dshi_0468	0.175363	0.374513	0.0156586	0.289477	0.732223	0.925729	0.984921	0.000389105	YP_001531817	NC_009952	hypothetical protein	NA	NA	NA
Dshi_0469	0.207363	0.36882	0.146476	0.185683	0.665151	0.916047	0.80826	0.00648088	YP_001531818	NC_009952	hypothetical protein	NA	NA	NA
Dshi_0470	0.114699	0.0959478	-0.0432781	-0.185603	0.804605	0.955568	0.950071	0.0272239	YP_001531819	NC_009952	Sulphur oxidation protein SoxZ	COG5501	[S] Function unknown	Function unknown and function predicted
Dshi_0471	0.387679	0.266321	0.279534	0.256215	0.444329	0.929896	0.59812	0.000428864	YP_001531820	NC_009952	beta-lactamase domain protein	COG0491	[R] General function prediction only	Function unknown and function predicted
Dshi_0472	0.342813	0.455817	0.0711341	0.281952	0.516239	0.796833	0.912441	0.00655122	YP_001531821	NC_009952	hypothetical protein	NA	NA	NA
Dshi_0473	0.352564	0.523982	-0.10105	0.386992	0.537394	0.729217	0.882856	0.000135142	YP_001531822	NC_009952	Alcohol dehydrogenase class III/S-(hydroxymethyl)glutathione dehydrogenase	COG1062	[C] Energy production and conversion	Primary metabolites biosynthesis, transport and catabolism
Dshi_0474	0.531805	0.639481	0.187754	0.235587	0.373921	0.635538	0.785874	0.017578	YP_001531823	NC_009952	S-formylglutathione hydrolase	COG0627	[R] General function prediction only	Function unknown and function predicted
Dshi_0475	0.595268	0.652401	0.360473	0.354793	0.255962	0.511851	0.520667	0.0212227	YP_001531824	NC_009952	hypothetical protein	COG3474	[C] Energy production and conversion	Primary metabolites biosynthesis, transport and catabolism
Dshi_0476	0.229658	0.430837	-0.0587818	-0.0127608	0.644612	0.840511	0.933541	0.923346	YP_001531825	NC_009952	hypothetical protein	COG4993	[G] Carbohydrate transport and metabolism	Primary metabolites biosynthesis, transport and catabolism
Dshi_0477	0.330195	0.442922	0.128963	0.107601	0.509938	0.765992	0.821567	0.369222	YP_001531826	NC_009952	hypothetical protein	COG2010	[C] Energy production and conversion	Primary metabolites biosynthesis, transport and catabolism
Dshi_0478	0.263418	0.348425	0.0715385	0.139729	0.579516	0.916047	0.909242	0.311528	YP_001531827	NC_009952	hypothetical protein	COG0834	[T] Signal transduction mechanisms	Transcription and signal transduction
Dshi_0479	0.170199	0.268722	0.0245163	0.243787	0.723317	0.929896	0.973101	0.0346026	YP_001531828	NC_009952	hypothetical protein	NA	NA	NA
Dshi_0480	-0.0114401	0.0806204	-0.0826927	-0.24181	0.984206	0.964639	0.891849	0.0060477	YP_001531829	NC_009952	hypothetical protein	NA	NA	NA
Dshi_0481	0.448668	0.498924	0.377058	0.134813	0.361751	0.671859	0.449658	0.0540427	YP_001531830	NC_009952	hypothetical protein	COG5501	[S] Function unknown	Function unknown and function predicted
Dshi_0482	0.768657	0.746065	0.55894	0.483693	0.153335	0.421946	0.307915	2.08901e-05	YP_001531831	NC_009952	hypothetical protein	NA	NA	NA
Dshi_0483	0.604112	0.646192	0.479924	0.137054	0.225831	0.462804	0.339119	0.0249512	YP_001531832	NC_009952	hypothetical protein	COG0683	[E] Amino acid transport and metabolism	Primary metabolites biosynthesis, transport and catabolism
Dshi_0484	0.648132	0.576324	0.457447	0.211322	0.356108	0.835066	0.538115	0.0218137	YP_001531833	NC_009952	hypothetical protein	COG3391	[S] Function unknown	Function unknown and function predicted
Dshi_0485	0.750866	0.697343	0.636197	0.132016	0.113879	0.366145	0.174023	0.179481	YP_001531834	NC_009952	hypothetical protein	NA	NA	NA
Dshi_0486	0.48504	0.592731	0.236975	-0.381081	0.373921	0.627546	0.699206	0.0024536	YP_001531835	NC_009952	hypothetical protein	NA	NA	NA
Dshi_0487	0.509491	0.598558	0.434754	0.676965	0.343055	0.612111	0.424187	2.7592e-06	YP_001531836	NC_009952	hypothetical protein	NA	NA	NA
Dshi_0488	0.614658	0.697058	0.57852	0.477142	0.232398	0.416142	0.251689	0.00036417	YP_001531837	NC_009952	hypothetical protein	NA	NA	NA
Dshi_0489	0.891252	1.02765	0.831353	0.519635	0.122624	0.215521	0.147485	0.000253964	YP_001531838	NC_009952	hypothetical protein	NA	NA	NA
Dshi_0490	0.351617	0.195747	0.207264	-0.0579477	0.486629	0.941082	0.707164	0.35002	YP_001531839	NC_009952	hypothetical protein	COG2832	[S] Function unknown	Function unknown and function predicted
Dshi_0491	0.239428	-0.0617476	-0.21798	-0.224677	0.875707	0.985745	0.91068	0.00291513	YP_001531840	NC_009952	hypothetical protein	COG0715	[P] Inorganic ion transport and metabolism	Primary metabolites biosynthesis, transport and catabolism
Dshi_0492	0.209867	0.0883205	0.0499762	-0.0234113	0.71388	0.967837	0.955191	0.864892	YP_001531841	NC_009952	binding-protein-dependent transport systems inner membrane component	COG0600	[P] Inorganic ion transport and metabolism	Primary metabolites biosynthesis, transport and catabolism
Dshi_0493	0.278885	0.160366	0.133889	-0.0464103	0.569693	0.941427	0.81775	0.556533	YP_001531842	NC_009952	ABC transporter related	COG1116	[P] Inorganic ion transport and metabolism	Primary metabolites biosynthesis, transport and catabolism
Dshi_0494	0.376079	0.24225	0.256559	0.0921521	0.458374	0.929896	0.634461	0.226718	YP_001531843	NC_009952	NnrS family protein	COG3213	[P] Inorganic ion transport and metabolism	Primary metabolites biosynthesis, transport and catabolism
Dshi_0495	0.504134	0.322249	0.361726	0.00675616	0.489116	0.935114	0.646927	0.948924	YP_001531844	NC_009952	hypothetical protein	NA	NA	NA
Dshi_0496	0.200243	0.135015	0.0575861	0.208234	0.659795	0.946506	0.928864	0.00697391	YP_001531845	NC_009952	4Fe-4S ferredoxin iron-sulfur binding domain protein	COG1148	[C] Energy production and conversion	Primary metabolites biosynthesis, transport and catabolism
Dshi_0497	0.292992	0.256135	0.173335	0.0812033	0.554953	0.929896	0.761808	0.0984089	YP_001531846	NC_009952	hypothetical protein	COG0340	[H] Coenzyme transport and metabolism	Primary metabolites biosynthesis, transport and catabolism
Dshi_0498	0.465708	0.381901	0.292696	0.209258	0.5055	0.929896	0.703528	0.0108921	YP_001531847	NC_009952	hypothetical protein	NA	NA	NA
Dshi_0499	0.436316	0.493388	0.367473	0.139431	0.375965	0.677808	0.470653	0.0686877	YP_001531848	NC_009952	hypothetical protein	NA	NA	NA
Dshi_0500	0.159585	0.168144	0.0508077	0.34096	0.724126	0.941427	0.942265	0.00156513	YP_001531849	NC_009952	molybdopterin-guanine dinucleotide biosynthesis protein A	NA	NA	NA
Dshi_0501	0.128663	0.146011	0.055558	0.204456	0.776153	0.941427	0.932069	0.0112388	YP_001531850	NC_009952	hypothetical protein	NA	NA	NA
Dshi_0502	0.754098	0.686008	0.548422	0.621229	0.112616	0.377049	0.245937	3.08262e-06	YP_001531851	NC_009952	cytoplasmic chaperone TorD family protein	COG3381	[R] General function prediction only	Function unknown and function predicted
Dshi_0503	0.420219	0.366448	0.197301	0.471129	0.393487	0.888739	0.720315	6.52381e-05	YP_001531852	NC_009952	hypothetical protein	NA	NA	NA
Dshi_0504	0.474602	0.347895	0.113248	0.371333	0.348278	0.92388	0.845302	0.00159199	YP_001531853	NC_009952	hypothetical protein	COG3383	[R] General function prediction only	Function unknown and function predicted
Dshi_0505	0.377383	0.472668	0.267579	0.298813	0.457671	0.704802	0.619752	0.0280043	YP_001531854	NC_009952	4Fe-4S ferredoxin iron-sulfur binding domain protein	COG0437	[C] Energy production and conversion	Primary metabolites biosynthesis, transport and catabolism
Dshi_0506	0.530998	0.643371	0.335416	0.359042	0.282553	0.449304	0.523387	0.0169025	YP_001531855	NC_009952	hypothetical protein	COG2864	[C] Energy production and conversion	Primary metabolites biosynthesis, transport and catabolism
Dshi_0507	0.464471	0.472651	0.324109	0.51438	0.347325	0.706202	0.534544	0.00264484	YP_001531856	NC_009952	MRP-like protein (ATP/GTP-binding protein)	COG0489	[D] Cell cycle control, cell division, chromosome partitioning	Cell cycle control, cell division, chromosome partitioning
Dshi_0508	0.476711	0.497181	0.411263	0.669516	0.333301	0.671859	0.406436	7.66408e-07	YP_001531857	NC_009952	hypothetical protein	COG3474	[C] Energy production and conversion	Primary metabolites biosynthesis, transport and catabolism
Dshi_0509	0.336306	0.228471	0.268603	-0.0882807	0.611459	0.941427	0.731698	0.117286	YP_001531858	NC_009952	hypothetical protein	NA	NA	NA
Dshi_0510	0.29388	0.111186	0.223095	-0.0564819	0.571129	0.955152	0.707164	0.553823	YP_003422323	NC_009952	conserved hypothetical beta-lactamase	NA	NA	NA
Dshi_0511	0.382621	0.283408	0.320141	0.0803409	0.483243	0.929896	0.569239	0.31008	YP_003422324	NC_009952	conserved hypothetical protein	NA	NA	NA
Dshi_0512	0.308927	0.289276	0.295833	0.0370524	0.531715	0.929896	0.570005	0.622801	YP_001531859	NC_009952	beta-lactamase domain protein	COG2015	[Q] Secondary metabolites biosynthesis, transport and catabolism	Secondary metabolites biosynthesis, transport and catabolism
Dshi_0513	0.483322	0.38989	0.321149	-0.0496587	0.340396	0.869017	0.553909	0.534665	YP_001531860	NC_009952	transcriptional regulator, LuxR family	COG4566	[T] Signal transduction mechanisms	Transcription and signal transduction
Dshi_0514	0.168322	0.0836423	-0.0910926	-0.158059	0.880488	0.983732	0.952994	0.021137	YP_001531861	NC_009952	response regulator receiver protein	COG4566	[T] Signal transduction mechanisms	Transcription and signal transduction
Dshi_0515	0.382476	0.324575	0.303539	-0.145967	0.458374	0.926768	0.565998	0.014516	YP_001531862	NC_009952	histidine kinase	COG4191	[T] Signal transduction mechanisms	Transcription and signal transduction
Dshi_0516	0.186187	0.17231	0.250843	0.119334	0.685275	0.941427	0.648164	0.01846	YP_001531863	NC_009952	hypothetical protein	NA	NA	NA
Dshi_0517	0.107948	0.155912	0.124026	0.0263938	0.819665	0.941427	0.833971	0.854319	YP_001531864	NC_009952	hypothetical protein	COG1879	[G] Carbohydrate transport and metabolism	Primary metabolites biosynthesis, transport and catabolism
Dshi_0518	0.306063	0.31183	0.292846	0.140323	0.579516	0.929896	0.642198	0.0720393	YP_001531865	NC_009952	Monosaccharide-transporting ATPase	COG1172	[G] Carbohydrate transport and metabolism	Primary metabolites biosynthesis, transport and catabolism
Dshi_0519	0.376616	0.371809	0.236384	0.10065	0.571129	0.929896	0.763636	0.0531857	YP_001531866	NC_009952	ABC transporter related	COG1129	[G] Carbohydrate transport and metabolism	Primary metabolites biosynthesis, transport and catabolism
Dshi_0520	0.356746	0.393965	0.293116	0.0803745	0.483982	0.860553	0.575786	0.324464	YP_001531867	NC_009952	5-methylthioribose kinase	COG4857	[R] General function prediction only	Function unknown and function predicted
Dshi_0521	0.262518	0.207176	0.104233	0.0654668	0.58185	0.940026	0.85708	0.326054	YP_001531868	NC_009952	eIF-2B alpha/beta/delta-related uncharacterized protein	COG0182	[J] Translation, ribosomal structure and biogenesis	Translation and postranslational modification
Dshi_0522	0.201291	0.224988	0.118518	0.0257823	0.659693	0.935114	0.836037	0.673155	YP_001531869	NC_009952	transcriptional regulator, DeoR family	COG2390	[K] Transcription	Transcription and signal transduction
Dshi_0523	0.300682	0.270853	0.205098	0.0959227	0.558337	0.929896	0.723284	0.120156	YP_001531870	NC_009952	L-fuculose-phosphate aldolase	COG0235	[G] Carbohydrate transport and metabolism	Primary metabolites biosynthesis, transport and catabolism
Dshi_0524	0.341821	0.391375	0.290096	0.147105	0.519916	0.886128	0.608292	0.0157871	YP_001531871	NC_009952	aldo/keto reductase	COG0667	[C] Energy production and conversion	Primary metabolites biosynthesis, transport and catabolism
Dshi_0525	0.148112	0.272478	0.21012	0.133992	0.776347	0.929896	0.741805	0.0471803	YP_001531872	NC_009952	hypothetical protein	COG3911	[R] General function prediction only	Function unknown and function predicted
Dshi_0526	0.168527	0.295916	0.197801	-0.22411	0.710695	0.929896	0.720315	0.0202131	YP_001531873	NC_009952	Dak phosphatase	NA	NA	NA
Dshi_0527	0.11708	0.249392	0.0432802	-0.226299	0.805956	0.929896	0.950999	0.0256091	YP_001531874	NC_009952	Glycerone kinase	COG2376	[G] Carbohydrate transport and metabolism	Primary metabolites biosynthesis, transport and catabolism
Dshi_0528	0.24507	0.202841	0.0495587	0.077603	0.687267	0.941427	0.955268	0.528507	YP_001531875	NC_009952	Monosaccharide-transporting ATPase	COG1172	[G] Carbohydrate transport and metabolism	Primary metabolites biosynthesis, transport and catabolism
Dshi_0529	0.453987	0.48395	0.400452	0.153392	0.407353	0.783297	0.477684	0.315647	YP_001531876	NC_009952	Monosaccharide-transporting ATPase	COG1172	[G] Carbohydrate transport and metabolism	Primary metabolites biosynthesis, transport and catabolism
Dshi_0530	0.293187	0.249343	0.19276	-0.055034	0.554953	0.929896	0.729867	0.484768	YP_001531877	NC_009952	ABC transporter related	COG1129	[G] Carbohydrate transport and metabolism	Primary metabolites biosynthesis, transport and catabolism
Dshi_0531	0.519354	0.471395	0.197824	-0.0419043	0.294586	0.720598	0.723284	0.550938	YP_001531878	NC_009952	hypothetical protein	COG1879	[G] Carbohydrate transport and metabolism	Primary metabolites biosynthesis, transport and catabolism
Dshi_0532	0.383791	0.356258	0.230766	0.215229	0.448713	0.897368	0.675284	0.0032483	YP_001531879	NC_009952	transcriptional regulator, DeoR family	COG2390	[K] Transcription	Transcription and signal transduction
Dshi_0533	0.325011	0.324397	0.321425	0.241408	0.539585	0.929896	0.565726	0.0112415	YP_001531880	NC_009952	Xylose isomerase domain protein TIM barrel	COG1082	[G] Carbohydrate transport and metabolism	Primary metabolites biosynthesis, transport and catabolism
Dshi_0534	0.227008	0.331655	0.218666	0.0593626	0.629877	0.925729	0.691779	0.335124	YP_001531881	NC_009952	dehydrogenase E1 component	COG1071	[C] Energy production and conversion	Primary metabolites biosynthesis, transport and catabolism
Dshi_0535	0.119052	0.341813	0.218895	0.170045	0.801887	0.92388	0.696552	0.208133	YP_001531882	NC_009952	Transketolase central region	COG0022	[C] Energy production and conversion	Primary metabolites biosynthesis, transport and catabolism
Dshi_0536	0.180538	0.389525	0.19476	0.204528	0.730614	0.92388	0.766054	0.0425438	YP_001531883	NC_009952	biotin/lipoyl attachment domain-containing protein	COG0596	[R] General function prediction only	Function unknown and function predicted
Dshi_0537	0.384991	0.386432	0.306957	0.155532	0.449632	0.866413	0.563121	0.0346254	YP_001531884	NC_009952	carbohydrate kinase FGGY	COG1069	[C] Energy production and conversion	Primary metabolites biosynthesis, transport and catabolism
Dshi_0538	0.147085	0.288919	0.145684	0.124112	0.804892	0.935114	0.841843	0.356013	YP_001531885	NC_009952	protein of unknown function DUF1045	NA	NA	NA
Dshi_0539	0.269519	0.147838	0.206416	0.0806937	0.578362	0.941427	0.711696	0.270835	YP_001531886	NC_009952	hypothetical protein	COG0667	[C] Energy production and conversion	Primary metabolites biosynthesis, transport and catabolism
Dshi_0540	0.592026	-0.180631	1.03008	0.588826	0.303697	0.941427	0.0768112	0.00136729	YP_001531887	NC_009952	NnrUfamily protein	COG4094	[S] Function unknown	Function unknown and function predicted
Dshi_0541	1.04296	-0.295104	1.50049	-0.314136	0.246176	0.941427	0.0957824	0.144149	YP_001531888	NC_009952	oxygen-independent coproporphyrinogen III oxidase	COG0635	[H] Coenzyme transport and metabolism	Primary metabolites biosynthesis, transport and catabolism
Dshi_0542	0.667483	-0.37278	1.49385	-0.290823	0.360082	0.929896	0.0491303	0.00204008	YP_001531889	NC_009952	phosphate transporter	COG0306	[P] Inorganic ion transport and metabolism	Primary metabolites biosynthesis, transport and catabolism
Dshi_0543	0.653119	-0.101845	0.848344	0.121743	0.268509	0.961704	0.141437	0.168315	YP_001531890	NC_009952	hypothetical protein	COG1283	[P] Inorganic ion transport and metabolism	Primary metabolites biosynthesis, transport and catabolism
Dshi_0544	0.383688	-0.334353	0.736307	0.0421185	0.505359	0.929896	0.168124	0.447237	YP_001531891	NC_009952	hypothetical protein	NA	NA	NA
Dshi_0545	-0.0580109	-0.0338325	-0.406167	0.142759	0.94453	0.985745	0.634461	0.0344844	YP_001531892	NC_009952	HAD-superfamily hydrolase, subfamily IA, variant 3	COG0637	[R] General function prediction only	Function unknown and function predicted
Dshi_0546	0.347945	0.480285	0.195938	-0.0263898	0.500745	0.709873	0.729249	0.764167	YP_001531893	NC_009952	ABC transporter related	COG3839	[G] Carbohydrate transport and metabolism	Primary metabolites biosynthesis, transport and catabolism
Dshi_0547	0.229357	0.480963	-0.02968	-0.278551	0.631615	0.708361	0.964594	0.00691555	YP_001531894	NC_009952	hypothetical protein	COG1653	[G] Carbohydrate transport and metabolism	Primary metabolites biosynthesis, transport and catabolism
Dshi_0548	0.131564	0.33206	-0.0905535	0.215179	0.855769	0.935114	0.927217	0.0053792	YP_001531895	NC_009952	binding-protein-dependent transport systems inner membrane component	COG1175	[G] Carbohydrate transport and metabolism	Primary metabolites biosynthesis, transport and catabolism
Dshi_0549	0.39969	0.395732	0.144558	0.214667	0.479022	0.897368	0.819822	0.00812046	YP_001531896	NC_009952	hypothetical protein	COG0395	[G] Carbohydrate transport and metabolism	Primary metabolites biosynthesis, transport and catabolism
Dshi_0550	0.294172	0.34882	0.0524136	0.130133	0.651077	0.929896	0.955268	0.176849	YP_001531897	NC_009952	transcriptional regulator, DeoR family	COG2390	[K] Transcription	Transcription and signal transduction
Dshi_0551	0.327457	0.463894	0.311375	0.186569	0.513266	0.720598	0.554725	0.0187681	YP_001531898	NC_009952	Alcohol dehydrogenase GroES domain protein	COG1063	[E] Amino acid transport and metabolism	Primary metabolites biosynthesis, transport and catabolism
Dshi_0552	0.288889	0.295062	0.146285	0.0891938	0.604553	0.929896	0.82888	0.256739	YP_001531899	NC_009952	sugar isomerase (SIS)	COG0794	[M] Cell wall/membrane/envelope biogenesis	Cell wall/membrane/envelope biogenesis
Dshi_0553	0.441299	0.535069	0.408751	0.194593	0.40659	0.671859	0.446255	0.00631298	YP_001531900	NC_009952	short-chain dehydrogenase/reductase SDR	COG1028	[Q] Secondary metabolites biosynthesis, transport and catabolism	Secondary metabolites biosynthesis, transport and catabolism
Dshi_0554	0.321162	0.360744	0.393941	0.200643	0.519916	0.892017	0.430059	0.0933969	YP_001531901	NC_009952	short-chain dehydrogenase/reductase SDR	COG4221	[R] General function prediction only	Function unknown and function predicted
Dshi_0555	0.230505	0.3232	0.28093	0.168335	0.621008	0.925729	0.591063	0.00677537	YP_001531902	NC_009952	FGGY-family pentulose kinase	COG1069	[C] Energy production and conversion	Primary metabolites biosynthesis, transport and catabolism
Dshi_0556	0.0392213	0.167965	-0.129984	-0.100327	0.944235	0.941427	0.830266	0.14053	YP_001531903	NC_009952	GreA/GreB family elongation factor	NA	NA	NA
Dshi_0557	0.0942567	0.165852	-0.0964678	-0.320791	0.838703	0.941427	0.867545	0.000914979	YP_001531904	NC_009952	GreA/GreB family elongation factor	COG0782	[K] Transcription	Transcription and signal transduction
Dshi_0558	0.270796	0.228376	-0.00515426	-0.0829217	0.577763	0.935114	0.993596	0.351732	YP_001531905	NC_009952	D-amino-acid dehydrogenase	COG0665	[E] Amino acid transport and metabolism	Primary metabolites biosynthesis, transport and catabolism
Dshi_0559	0.0536527	0.195224	0.132669	0.850846	0.929155	0.941427	0.838667	8.5673e-05	YP_001531906	NC_009952	protein of unknown function DUF1636	COG5469	[S] Function unknown	Function unknown and function predicted
Dshi_0560	0.0553141	0.01967	0.148347	0.908863	0.917472	0.985745	0.794649	1.77106e-06	YP_001531907	NC_009952	ABC transporter related	COG1120	[P] Inorganic ion transport and metabolism	Primary metabolites biosynthesis, transport and catabolism
Dshi_0561	0.262019	0.285467	0.290921	1.20077	0.579516	0.929896	0.573704	3.59909e-06	YP_001531908	NC_009952	hypothetical protein	COG0614	[P] Inorganic ion transport and metabolism	Primary metabolites biosynthesis, transport and catabolism
Dshi_0562	0.415301	0.273363	0.28905	0.776883	0.398061	0.929896	0.575786	9.8802e-06	YP_001531909	NC_009952	hypothetical protein	COG0609	[P] Inorganic ion transport and metabolism	Primary metabolites biosynthesis, transport and catabolism
Dshi_0563	0.497559	0.0591894	0.187573	-0.203785	0.347325	0.976063	0.754863	0.00213109	YP_001531910	NC_009952	hypothetical protein	COG3487	[P] Inorganic ion transport and metabolism	Primary metabolites biosynthesis, transport and catabolism
Dshi_0564	0.186908	0.10995	0.092632	-0.0139041	0.677814	0.952378	0.873706	0.819168	YP_001531911	NC_009952	hypothetical protein	COG3488	[C] Energy production and conversion	Primary metabolites biosynthesis, transport and catabolism
Dshi_0565	0.200613	0.118816	0.142154	0.0964651	0.663814	0.950582	0.807087	0.0911938	YP_001531912	NC_009952	hypothetical protein	COG3489	[R] General function prediction only	Function unknown and function predicted
Dshi_0566	0.167525	0.143052	0.103836	0.101118	0.743093	0.950582	0.87712	0.192366	YP_001531913	NC_009952	hypothetical protein	COG3490	[S] Function unknown	Function unknown and function predicted
Dshi_0567	0.20819	0.0764893	-0.164377	-0.233396	0.841315	0.983732	0.906087	0.00273585	YP_001531914	NC_009952	TonB family protein	NA	NA	NA
Dshi_0568	0.217468	0.313567	0.176725	-0.0788076	0.654167	0.929896	0.766419	0.2927	YP_001531915	NC_009952	Biopolymer transport protein ExbD/TolR	COG0848	[U] Intracellular trafficking, secretion, and vesicular transport	Intracellular trafficking, secretion, and vesicular transport
Dshi_0569	-0.170315	0.124228	0.0324551	-0.1758	0.741673	0.952378	0.964594	0.00275755	YP_001531916	NC_009952	hypothetical protein	COG0811	[U] Intracellular trafficking, secretion, and vesicular transport	Intracellular trafficking, secretion, and vesicular transport
Dshi_0570	0.35836	0.205374	0.0997577	-0.154608	0.58185	0.941427	0.906087	0.021	YP_001531917	NC_009952	hypothetical protein	COG1629	[P] Inorganic ion transport and metabolism	Primary metabolites biosynthesis, transport and catabolism
Dshi_0571	0.410075	0.23914	0.304239	-0.0895558	0.408309	0.929896	0.564771	0.295111	YP_001531918	NC_009952	ABC transporter related	COG4559	[P] Inorganic ion transport and metabolism	Primary metabolites biosynthesis, transport and catabolism
Dshi_0572	0.204977	0.235114	0.198196	-0.0718071	0.702485	0.941082	0.766054	0.134997	YP_001531919	NC_009952	transport system permease protein	COG0609	[P] Inorganic ion transport and metabolism	Primary metabolites biosynthesis, transport and catabolism
Dshi_0573	-0.185348	0.00521214	-0.184196	-0.289142	0.714645	0.997287	0.771251	0.0431172	YP_001531920	NC_009952	hypothetical protein	COG4558	[P] Inorganic ion transport and metabolism	Primary metabolites biosynthesis, transport and catabolism
Dshi_0574	-0.297497	-0.117915	-0.144912	-0.253633	0.571129	0.953056	0.81775	0.00736781	YP_001531921	NC_009952	Haemin-degrading family protein	COG3720	[P] Inorganic ion transport and metabolism	Primary metabolites biosynthesis, transport and catabolism
Dshi_0575	-0.319994	-0.0487185	-0.129855	-0.258089	0.558337	0.98001	0.837282	0.00485903	YP_001531922	NC_009952	hypothetical protein	NA	NA	NA
Dshi_0576	0.460057	0.344776	0.16844	0.00575419	0.399148	0.929896	0.787911	0.93893	YP_001531923	NC_009952	transcriptional regulator, LysR family	COG0583	[K] Transcription	Transcription and signal transduction
Dshi_0577	0.207732	0.153136	0.175695	-0.0553575	0.687267	0.948308	0.786495	0.314793	YP_001531924	NC_009952	aldehyde dehydrogenase	COG1012	[C] Energy production and conversion	Primary metabolites biosynthesis, transport and catabolism
Dshi_0578	0.262806	0.159664	0.0912029	-0.139541	0.682196	0.952055	0.916481	0.126775	YP_001531925	NC_009952	peptidase M19 renal dipeptidase	COG2355	[E] Amino acid transport and metabolism	Primary metabolites biosynthesis, transport and catabolism
Dshi_0579	0.240614	0.135766	0.146802	-0.0127278	0.655749	0.950582	0.827534	0.86049	YP_001531926	NC_009952	BCCT transporter	COG1292	[M] Cell wall/membrane/envelope biogenesis	Cell wall/membrane/envelope biogenesis
Dshi_0580	0.0231852	0.0444473	-0.0776389	-0.0568404	0.971174	0.98163	0.907071	0.338314	YP_001531927	NC_009952	hypothetical protein	NA	NA	NA
Dshi_0581	-0.134057	0.0503485	0.0669312	-0.212317	0.819665	0.982291	0.939613	0.00475738	YP_001531928	NC_009952	hypothetical protein	NA	NA	NA
Dshi_0582	-0.337355	-0.170859	-0.0540787	-0.0493745	0.546673	0.941427	0.943879	0.713305	YP_001531929	NC_009952	Endoribonuclease L-PSP	COG0251	[J] Translation, ribosomal structure and biogenesis	Translation and postranslational modification
Dshi_0583	-0.174205	-0.19521	-0.186873	0.178253	0.704169	0.941082	0.738623	0.0102772	YP_001531930	NC_009952	2-dehydro-3-deoxyphosphooctonate aldolase	COG2877	[M] Cell wall/membrane/envelope biogenesis	Cell wall/membrane/envelope biogenesis
Dshi_0584	-0.262856	-0.385919	-0.363237	-0.230609	0.579516	0.864566	0.475262	0.00577626	YP_001531931	NC_009952	lipopolysaccharide biosynthesis protein	COG3524	[M] Cell wall/membrane/envelope biogenesis	Cell wall/membrane/envelope biogenesis
Dshi_0585	-0.767569	-0.864125	-0.830178	-0.354829	0.109894	0.206644	0.0920762	0.000106596	YP_001531932	NC_009952	ABC transporter related	COG1134	[G] Carbohydrate transport and metabolism	Primary metabolites biosynthesis, transport and catabolism
Dshi_0586	0.280649	0.14939	0.270595	0.188008	0.571129	0.941427	0.627915	0.0114221	YP_001531933	NC_009952	permease	COG0701	[R] General function prediction only	Function unknown and function predicted
Dshi_0587	0.229857	0.0538672	0.198068	0.195495	0.659344	0.978349	0.757979	0.00240986	YP_001531934	NC_009952	putative transcriptional regulator, ArsR family	COG0640	[K] Transcription	Transcription and signal transduction
Dshi_0588	0.255594	0.107258	0.0380981	0.189525	0.600859	0.955152	0.955268	0.00780611	YP_001531935	NC_009952	hypothetical protein	COG1573	[L] Replication, recombination and repair	Replication, recombination and repair
Dshi_0589	0.0924025	0.0561532	0.224036	0.153588	0.852152	0.977199	0.698749	0.0265832	YP_001531936	NC_009952	hypothetical protein	NA	NA	NA
Dshi_0590	0.388117	0.396559	0.229708	0.164262	0.463945	0.867022	0.686637	0.115166	YP_001531937	NC_009952	D-isomer specific 2-hydroxyacid dehydrogenase NAD-binding	COG0111	[H] Coenzyme transport and metabolism	Primary metabolites biosynthesis, transport and catabolism
Dshi_0591	0.333844	0.313454	0.212729	0.304397	0.531122	0.929896	0.720315	0.000168013	YP_001531938	NC_009952	rod shape-determining protein RodA	COG0772	[D] Cell cycle control, cell division, chromosome partitioning	Cell cycle control, cell division, chromosome partitioning
Dshi_0592	0.222539	0.102024	-0.0937389	0.102951	0.684966	0.961704	0.903025	0.0693514	YP_001531939	NC_009952	Peptidoglycan glycosyltransferase	COG0768	[M] Cell wall/membrane/envelope biogenesis	Cell wall/membrane/envelope biogenesis
Dshi_0593	0.209193	0.18473	0.158409	0.194511	0.652981	0.941427	0.783023	0.0174269	YP_001531940	NC_009952	hypothetical protein	NA	NA	NA
Dshi_0594	0.351331	0.393133	0.336896	0.16141	0.493096	0.861877	0.523636	0.0100893	YP_001531941	NC_009952	rod shape-determining protein MreC	COG1792	[M] Cell wall/membrane/envelope biogenesis	Cell wall/membrane/envelope biogenesis
Dshi_0595	0.190341	0.279194	0.0932896	0.203526	0.672752	0.929896	0.873706	0.183095	YP_001531942	NC_009952	cell shape determining protein, MreB/Mrl family	COG1077	[D] Cell cycle control, cell division, chromosome partitioning	Cell cycle control, cell division, chromosome partitioning
Dshi_0596	0.0839104	0.204806	-0.0295368	-0.0456621	0.867423	0.941082	0.964594	0.810369	YP_001531943	NC_009952	2-isopropylmalate synthase	COG0119	[E] Amino acid transport and metabolism	Primary metabolites biosynthesis, transport and catabolism
Dshi_0597	-0.735219	-1.88126	-0.80458	-0.3467	0.171239	0.0163221	0.138525	0.000661623	YP_001531944	NC_009952	hypothetical protein	COG3391	[S] Function unknown	Function unknown and function predicted
Dshi_0598	0.0735028	-0.16011	0.0764533	-0.0815514	0.892127	0.941427	0.906087	0.387365	YP_001531945	NC_009952	hypothetical protein	COG1028	[R] General function prediction only	Function unknown and function predicted
Dshi_0599	0.233385	0.0734654	0.183749	-0.176226	0.621008	0.967837	0.741868	0.0962812	YP_001531946	NC_009952	deoxyribodipyrimidine photolyase-related protein	COG3046	[R] General function prediction only	Function unknown and function predicted
Dshi_0600	0.562946	0.495464	0.308246	0.196714	0.255962	0.688902	0.565726	0.00740122	YP_001531947	NC_009952	hypothetical protein	COG4642	[S] Function unknown	Function unknown and function predicted
Dshi_0601	0.233765	0.19877	0.199647	0.0946495	0.705412	0.941427	0.798697	0.134397	YP_001531948	NC_009952	NAD+ synthetase	COG0171	[H] Coenzyme transport and metabolism	Primary metabolites biosynthesis, transport and catabolism
Dshi_0602	-0.135356	-0.0779747	-0.0556472	0.0625393	0.764859	0.965855	0.932069	0.396453	YP_001531949	NC_009952	protein of unknown function DUF1025	COG3824	[S] Function unknown	Function unknown and function predicted
Dshi_0603	0.432842	0.254637	0.388767	0.122678	0.392486	0.929896	0.447152	0.0686877	YP_001531950	NC_009952	thioesterase superfamily protein	COG1607	[I] Lipid transport and metabolism	Primary metabolites biosynthesis, transport and catabolism
Dshi_0604	0.451468	0.23755	0.447394	0.158956	0.359698	0.929896	0.355934	0.0208917	YP_001531951	NC_009952	amidohydrolase 2	COG3618	[R] General function prediction only	Function unknown and function predicted
Dshi_0605	0.249583	0.222504	-0.00488804	0.0309731	0.616854	0.936914	0.993596	0.560783	YP_001531952	NC_009952	hypothetical protein	COG1593	[G] Carbohydrate transport and metabolism	Primary metabolites biosynthesis, transport and catabolism
Dshi_0606	0.417863	0.355199	0.278566	-0.0346264	0.585928	0.935114	0.761808	0.572722	YP_001531953	NC_009952	hypothetical protein	COG3090	[G] Carbohydrate transport and metabolism	Primary metabolites biosynthesis, transport and catabolism
Dshi_0607	-0.119006	0.011937	-0.183628	-0.124443	0.798415	0.987502	0.739793	0.0836857	YP_001531954	NC_009952	hypothetical protein	COG1638	[G] Carbohydrate transport and metabolism	Primary metabolites biosynthesis, transport and catabolism
Dshi_0608	0.101901	0.0809302	0.0386184	-0.0685072	0.826014	0.964639	0.955194	0.265453	YP_001531955	NC_009952	hypothetical protein	NA	NA	NA
Dshi_0609	0.109737	0.219631	-0.0251014	-0.308045	0.80967	0.935114	0.970408	0.00105073	YP_001531956	NC_009952	transcriptional regulator, GntR family with aminotransferase domain	COG1167	[E] Amino acid transport and metabolism	Primary metabolites biosynthesis, transport and catabolism
Dshi_0610	0.516722	0.506908	0.427643	0.177494	0.289558	0.665593	0.385455	0.0216417	YP_001531957	NC_009952	protein of unknown function DUF1445	COG4336	[S] Function unknown	Function unknown and function predicted
Dshi_0611	0.428751	0.502644	0.344538	0.190038	0.553402	0.916047	0.66527	0.0300139	YP_001531958	NC_009952	NIPSNAP family containing protein	NA	NA	NA
Dshi_0612	0.0671207	-0.0820346	-0.0900163	-0.309994	0.930391	0.976063	0.924198	0.027846	YP_001531959	NC_009952	hypothetical protein	COG0491	[R] General function prediction only	Function unknown and function predicted
Dshi_0613	-1.17314	-1.31195	-1.42323	-1.0211	0.0357395	0.069478	0.0222652	9.63185e-06	YP_001531960	NC_009952	band 7 protein	COG0330	[O] Posttranslational modification, protein turnover, chaperones	Translation and postranslational modification
Dshi_0614	-1.09219	-1.15787	-1.10231	-0.688308	0.0275578	0.068469	0.0363047	2.19803e-05	YP_001531961	NC_009952	hypothetical protein	NA	NA	NA
Dshi_0615	-0.243667	0.0204555	-0.176923	-0.00504325	0.643211	0.985745	0.783023	0.935527	YP_001531962	NC_009952	orotidine 5'-phosphate decarboxylase	COG0284	[F] Nucleotide transport and metabolism	Primary metabolites biosynthesis, transport and catabolism
Dshi_0616	0.0365772	0.0830445	0.0553165	-0.213978	0.9594	0.974529	0.950467	0.00271334	YP_001531963	NC_009952	hypothetical protein	NA	NA	NA
Dshi_0617	-0.526424	-0.453479	-1.00683	-1.15854	0.280222	0.729217	0.0491303	5.93026e-07	YP_001531964	NC_009952	ATPase AAA-2 domain protein	COG0542	[O] Posttranslational modification, protein turnover, chaperones	Translation and postranslational modification
Dshi_0618	0.208176	0.204959	0.0989698	0.181076	0.651077	0.940026	0.864656	0.0490299	YP_001531965	NC_009952	hypothetical protein	NA	NA	NA
Dshi_0619	-1.15099	-1.22855	-1.33971	-0.379933	0.0230242	0.0549301	0.0180868	0.0112388	YP_001531966	NC_009952	hypothetical protein	NA	NA	NA
Dshi_0620	0.406755	0.356537	0.288547	0.180921	0.43068	0.916047	0.592289	0.0330104	YP_001531967	NC_009952	short-chain dehydrogenase/reductase SDR	COG1028	[R] General function prediction only	Function unknown and function predicted
Dshi_0621	-0.498763	-0.63086	-0.365602	-0.323336	0.309547	0.456378	0.470653	0.00445772	YP_001531968	NC_009952	hypothetical protein	COG2335	[M] Cell wall/membrane/envelope biogenesis	Cell wall/membrane/envelope biogenesis
Dshi_0622	-0.453621	-0.545434	-0.449801	-0.406117	0.483243	0.807008	0.494925	0.00113817	YP_001531969	NC_009952	hypothetical protein	COG2335	[M] Cell wall/membrane/envelope biogenesis	Cell wall/membrane/envelope biogenesis
Dshi_0623	-0.81284	-0.486771	-0.598609	-0.334345	0.158054	0.846436	0.307915	0.00238664	YP_001531970	NC_009952	hypothetical protein	COG2041	[R] General function prediction only	Function unknown and function predicted
Dshi_0624	-0.192085	-0.217844	-0.301125	-0.202381	0.677814	0.936074	0.572127	0.0211138	YP_001531971	NC_009952	Ferric reductase domain protein transmembrane component domain	COG2717	[S] Function unknown	Function unknown and function predicted
Dshi_0625	-0.341685	-0.0967817	-0.800477	-0.801233	0.558337	0.964639	0.160303	0.00336097	YP_001531972	NC_009952	hypothetical protein	NA	NA	NA
Dshi_0626	0.229249	0.21605	0.0228399	0.774158	0.642155	0.940026	0.974851	8.71197e-07	YP_001531973	NC_009952	binding-protein-dependent transport systems inner membrane component	COG4662	[H] Coenzyme transport and metabolism	Primary metabolites biosynthesis, transport and catabolism
Dshi_0627	-0.0172663	0.0520764	-0.0581808	0.365323	0.974725	0.977199	0.928709	7.97738e-05	YP_001531974	NC_009952	ABC transporter related	COG1126	[E] Amino acid transport and metabolism	Primary metabolites biosynthesis, transport and catabolism
Dshi_0628	-0.0551861	0.0805439	-0.0713117	0.447719	0.917472	0.964639	0.90918	0.00012567	YP_001531975	NC_009952	hypothetical protein	COG2998	[H] Coenzyme transport and metabolism	Primary metabolites biosynthesis, transport and catabolism
Dshi_0629	0.152253	0.166878	0.027619	0.0890807	0.737967	0.941427	0.965874	0.0890651	YP_001531976	NC_009952	DNA binding domain, excisionase family	COG1910	[P] Inorganic ion transport and metabolism	Primary metabolites biosynthesis, transport and catabolism
Dshi_0630	0.0547931	0.214854	0.160407	-0.201375	0.930391	0.941427	0.81775	0.00816143	YP_001531977	NC_009952	FAD dependent oxidoreductase	COG0578	[C] Energy production and conversion	Primary metabolites biosynthesis, transport and catabolism
Dshi_0631	0.34614	0.319265	0.318603	0.0831067	0.499894	0.926768	0.549834	0.137757	YP_001531978	NC_009952	transcriptional regulator, DeoR family	COG1349	[K] Transcription	Transcription and signal transduction
Dshi_0632	0.478752	-0.113406	0.836392	0.352821	0.483243	0.961704	0.182085	0.00466204	YP_001531979	NC_009952	acetate kinase	COG0282	[C] Energy production and conversion	Primary metabolites biosynthesis, transport and catabolism
Dshi_0633	0.388636	-0.436559	0.531295	0.499885	0.455121	0.80519	0.277626	0.00301632	YP_001531980	NC_009952	Phosphate butyryltransferase	COG2030	[C] Energy production and conversion	Primary metabolites biosynthesis, transport and catabolism
Dshi_0634	0.00517413	-0.0319885	0.0692725	0.223782	0.989026	0.983732	0.911775	0.00201691	YP_001531981	NC_009952	glycosyltransferase, putative	NA	NA	NA
Dshi_0635	0.18329	0.160714	0.166924	0.175635	0.692054	0.941427	0.771251	0.0510558	YP_001531982	NC_009952	cyclic nucleotide-binding	COG0664	[P] Inorganic ion transport and metabolism	Primary metabolites biosynthesis, transport and catabolism
Dshi_0636	0.0998907	0.120176	0.0936822	0.0486873	0.836276	0.950582	0.878709	0.521578	YP_001531983	NC_009952	phospholipase/Carboxylesterase	COG0400	[R] General function prediction only	Function unknown and function predicted
Dshi_0637	0.20129	0.149677	0.126814	0.00999791	0.675258	0.941427	0.836037	0.869236	YP_001531984	NC_009952	Glyoxalase/bleomycin resistance protein/dioxygenase	COG0346	[E] Amino acid transport and metabolism	Primary metabolites biosynthesis, transport and catabolism
Dshi_0638	0.00531729	0.0105051	-0.178337	0.15036	0.989026	0.9888	0.747751	0.0250719	YP_001531985	NC_009952	ABC transporter related	COG1131	[V] Defense mechanisms	Defense mechanisms
Dshi_0639	0.243903	0.203915	0.107553	0.216383	0.641587	0.941427	0.867545	0.0377255	YP_001531986	NC_009952	ABC-2 type transporter	COG1682	[M] Cell wall/membrane/envelope biogenesis	Cell wall/membrane/envelope biogenesis
Dshi_0640	-0.326011	0.0549047	-0.159762	0.0480112	0.651808	0.983732	0.860062	0.506567	YP_001531987	NC_009952	peptidase S49	COG0616	[U] Intracellular trafficking, secretion, and vesicular transport	Intracellular trafficking, secretion, and vesicular transport
Dshi_0641	0.0657112	0.301354	0.0866274	0.0463343	0.921865	0.929896	0.911775	0.688475	YP_001531988	NC_009952	hypothetical protein	NA	NA	NA
Dshi_0642	-0.0492993	0.188739	-0.162196	-0.0517551	0.937012	0.941427	0.813358	0.511126	YP_001531989	NC_009952	hypothetical protein	COG0530	[P] Inorganic ion transport and metabolism	Primary metabolites biosynthesis, transport and catabolism
Dshi_0643	-0.176835	0.00673866	-0.152407	0.0748526	0.712365	0.993422	0.801251	0.203521	YP_001531990	NC_009952	hypothetical protein	COG1028	[I] Lipid transport and metabolism	Primary metabolites biosynthesis, transport and catabolism
Dshi_0644	-0.130732	-0.0395673	-0.207786	0.367696	0.825228	0.983732	0.771251	0.00163971	YP_001531991	NC_009952	excinuclease ABC, C subunit	COG0322	[L] Replication, recombination and repair	Replication, recombination and repair
Dshi_0645	0.0411059	0.0854189	-0.286056	-0.174039	0.936561	0.961641	0.582218	0.0836857	YP_001531992	NC_009952	hypothetical protein	COG2358	[R] General function prediction only	Function unknown and function predicted
Dshi_0646	0.211972	0.205749	0.144089	0.0444149	0.644612	0.940026	0.801204	0.370608	YP_001531993	NC_009952	TRAP transporter, 4TM/12TM fusion protein	COG4666	[R] General function prediction only	Function unknown and function predicted
Dshi_0647	0.361814	0.154356	0.0302349	-0.0449115	0.565745	0.950582	0.973101	0.400479	YP_001531994	NC_009952	hypothetical protein	NA	NA	NA
Dshi_0648	-0.204841	-0.203349	-0.350061	0.325056	0.655455	0.940026	0.495393	0.000172522	YP_001531995	NC_009952	recombination protein RecR	COG0353	[L] Replication, recombination and repair	Replication, recombination and repair
Dshi_0649	-0.065167	0.057051	-0.0558376	0.165168	0.902315	0.975915	0.93205	0.0272239	YP_001531996	NC_009952	hypothetical protein	COG0718	[S] Function unknown	Function unknown and function predicted
Dshi_0650	0.416911	0.280601	0.318799	0.192364	0.406685	0.929896	0.551723	0.0131848	YP_001531997	NC_009952	DNA polymerase III, subunits gamma and tau	COG2812	[L] Replication, recombination and repair	Replication, recombination and repair
Dshi_0651	-0.0580555	-0.0118424	-0.0835086	0.185989	0.913839	0.987502	0.890941	0.03282	YP_001531998	NC_009952	NUDIX hydrolase	COG2816	[L] Replication, recombination and repair	Replication, recombination and repair
Dshi_0652	0.0697286	0.140545	0.121969	0.140409	0.894453	0.941427	0.832879	0.0507932	YP_001531999	NC_009952	hypothetical protein	NA	NA	NA
Dshi_0653	-0.265337	-0.00455806	-0.244455	0.265322	0.62924	0.99753	0.70607	0.0168446	YP_001532000	NC_009952	Prephenate dehydratase	COG0077	[E] Amino acid transport and metabolism	Primary metabolites biosynthesis, transport and catabolism
Dshi_0654	-0.196865	-0.498869	0.429152	0.262228	0.664408	0.671859	0.385343	0.0534849	YP_001532001	NC_009952	hypothetical protein	COG3474	[C] Energy production and conversion	Primary metabolites biosynthesis, transport and catabolism
Dshi_0655	-0.108202	-0.17651	-0.15711	0.109316	0.819665	0.941427	0.787356	0.0710017	YP_001532002	NC_009952	hypothetical protein	COG4166	[E] Amino acid transport and metabolism	Primary metabolites biosynthesis, transport and catabolism
Dshi_0656	0.22323	0.228246	0.168125	0.14235	0.632681	0.935114	0.765435	0.037536	YP_001532003	NC_009952	binding-protein-dependent transport systems inner membrane component	COG4174	[R] General function prediction only	Function unknown and function predicted
Dshi_0657	0.15053	0.0734055	0.134689	0.314435	0.738469	0.967592	0.813916	0.000507205	YP_001532004	NC_009952	binding-protein-dependent transport systems inner membrane component	COG4239	[R] General function prediction only	Function unknown and function predicted
Dshi_0658	-0.260521	-0.189138	-0.183864	0.146037	0.693352	0.949506	0.825758	0.108848	YP_001532005	NC_009952	ABC transporter related	COG4172	[R] General function prediction only	Function unknown and function predicted
Dshi_0659	0.770588	-0.430743	1.20354	-0.549109	0.294987	0.929896	0.100112	0.0172778	YP_001532006	NC_009952	oxygen-independent coproporphyrinogen III oxidase	COG0635	[H] Coenzyme transport and metabolism	Primary metabolites biosynthesis, transport and catabolism
Dshi_0660	0.00593451	0.268306	-0.126056	0.557352	0.989026	0.929896	0.838667	4.73942e-05	YP_001532007	NC_009952	transcriptional regulator, Crp/Fnr family	COG0664	[T] Signal transduction mechanisms	Transcription and signal transduction
Dshi_0661	0.864901	-0.290606	1.31594	-0.463818	0.189989	0.936598	0.0605754	0.0593568	YP_001532008	NC_009952	hypothetical protein	COG3278	[O] Posttranslational modification, protein turnover, chaperones	Translation and postranslational modification
Dshi_0662	0.722504	-0.634574	1.50044	-0.433552	0.398061	0.890346	0.0796682	0.0598425	YP_001532009	NC_009952	cytochrome c oxidase, cbb3-type, subunit II	COG2993	[C] Energy production and conversion	Primary metabolites biosynthesis, transport and catabolism
Dshi_0663	0.695853	-0.619505	1.4878	-0.176407	0.404422	0.888739	0.0750484	0.390093	YP_001532010	NC_009952	Cbb3-type cytochrome oxidase component	NA	NA	NA
Dshi_0664	0.627624	-0.778205	1.62307	-0.217838	0.535844	0.867022	0.101349	0.348507	YP_001532011	NC_009952	cytochrome c oxidase, cbb3-type, subunit III	COG2010	[C] Energy production and conversion	Primary metabolites biosynthesis, transport and catabolism
Dshi_0665	0.165037	-0.719044	0.601637	-0.534878	0.802331	0.665593	0.392037	0.0106645	YP_001532012	NC_009952	Cytochrome c oxidase cbb3 type accessory protein FixG	COG0348	[C] Energy production and conversion	Primary metabolites biosynthesis, transport and catabolism
Dshi_0666	0.406804	-0.893689	1.07857	-0.24276	0.643211	0.702908	0.225552	0.178693	YP_001532013	NC_009952	FixH family protein	COG5456	[P] Inorganic ion transport and metabolism	Primary metabolites biosynthesis, transport and catabolism
Dshi_0667	0.260978	-0.795843	0.876328	-0.200941	0.744132	0.76723	0.308479	0.113091	YP_001532014	NC_009952	heavy metal translocating P-type ATPase	COG2217	[P] Inorganic ion transport and metabolism	Primary metabolites biosynthesis, transport and catabolism
Dshi_0668	0.652087	0.0841915	0.867299	0.186958	0.251261	0.967837	0.123073	0.0352827	YP_001532015	NC_009952	cytochrome oxidase maturation protein, cbb3-type	COG3197	[P] Inorganic ion transport and metabolism	Primary metabolites biosynthesis, transport and catabolism
Dshi_0669	-0.0420579	0.0328957	0.00574125	0.174834	0.936561	0.983732	0.993192	0.00775072	YP_001532016	NC_009952	hypothetical protein	COG1686	[M] Cell wall/membrane/envelope biogenesis	Cell wall/membrane/envelope biogenesis
Dshi_0670	-0.0665883	-0.018661	-0.00609879	0.229939	0.910304	0.986444	0.993192	0.00286138	YP_001532017	NC_009952	Haloacid dehalogenase domain protein hydrolase	COG1011	[R] General function prediction only	Function unknown and function predicted
Dshi_0671	-0.145845	-0.0568511	-0.18316	-0.124828	0.742943	0.975915	0.739793	0.0262964	YP_001532018	NC_009952	methyltransferase small	COG2813	[J] Translation, ribosomal structure and biogenesis	Translation and postranslational modification
Dshi_0672	0.190707	0.279823	0.0364166	0.115533	0.669421	0.929896	0.955268	0.188266	YP_001532019	NC_009952	short-chain dehydrogenase/reductase SDR	COG1028	[R] General function prediction only	Function unknown and function predicted
Dshi_0673	-1.1163	-1.27479	-1.2499	-0.844126	0.14629	0.261667	0.110859	3.11251e-05	YP_001532020	NC_009952	hypothetical protein	NA	NA	NA
Dshi_0674	0.124991	0.167648	-0.114616	0.00141614	0.795547	0.941427	0.844549	0.985046	YP_001532021	NC_009952	Coproporphyrinogen oxidase	COG0408	[H] Coenzyme transport and metabolism	Primary metabolites biosynthesis, transport and catabolism
Dshi_0675	0.186028	0.253327	0.0610059	-0.00912357	0.736222	0.940026	0.942265	0.891504	YP_001532022	NC_009952	hypothetical protein	COG0405	[E] Amino acid transport and metabolism	Primary metabolites biosynthesis, transport and catabolism
Dshi_0676	0.221664	0.224377	0.203657	-0.0128977	0.643953	0.935114	0.720315	0.901834	YP_001532023	NC_009952	hypothetical protein	COG1680	[V] Defense mechanisms	Defense mechanisms
Dshi_0677	-0.056311	-0.0956278	-0.201149	0.0437013	0.917472	0.955851	0.720315	0.584751	YP_001532024	NC_009952	hypothetical protein	NA	NA	NA
Dshi_0678	0.219613	0.229519	0.311294	0.298296	0.643211	0.935114	0.561897	0.000787134	YP_001532025	NC_009952	glycosyl transferase family 14	NA	NA	NA
Dshi_0679	0.35448	0.189468	0.107379	0.246693	0.485642	0.941427	0.851623	0.000556894	YP_001532026	NC_009952	histidine triad (HIT) protein	COG0537	[G] Carbohydrate transport and metabolism	Primary metabolites biosynthesis, transport and catabolism
Dshi_0680	-0.0935083	0.0115157	-0.173647	0.291291	0.841027	0.987502	0.758715	0.0110983	YP_001532027	NC_009952	phosphoribosylaminoimidazole carboxylase, ATPase subunit	COG0026	[F] Nucleotide transport and metabolism	Primary metabolites biosynthesis, transport and catabolism
Dshi_0681	-0.109923	-0.0295945	-0.166067	0.448597	0.815153	0.983965	0.775428	6.466e-05	YP_001532028	NC_009952	phosphoribosylaminoimidazole carboxylase, catalytic subunit	COG0041	[F] Nucleotide transport and metabolism	Primary metabolites biosynthesis, transport and catabolism
Dshi_0682	0.169113	0.0750016	0.176544	0.190654	0.705735	0.965855	0.749096	0.00404063	YP_001532029	NC_009952	protein of unknown function DUF465	COG5481	[S] Function unknown	Function unknown and function predicted
Dshi_0683	-0.0804713	-0.0952304	-0.419062	-0.0607203	0.868988	0.955568	0.402269	0.569008	YP_001532030	NC_009952	heat shock protein Hsp20	COG0071	[O] Posttranslational modification, protein turnover, chaperones	Translation and postranslational modification
Dshi_0684	0.0422406	-0.0643386	-0.246897	-0.192627	0.934205	0.974529	0.648164	0.0335253	YP_001532031	NC_009952	protein of unknown function DUF1150	NA	NA	NA
Dshi_0685	-0.32045	-0.192558	-0.186604	0.463551	0.550873	0.941427	0.762699	0.000369689	YP_001532032	NC_009952	hypothetical protein	COG1477	[H] Coenzyme transport and metabolism	Primary metabolites biosynthesis, transport and catabolism
Dshi_0686	-0.127594	-0.0485138	-0.307151	0.363234	0.826014	0.982291	0.648164	0.000441099	YP_001532033	NC_009952	hypothetical protein	COG3901	[K] Transcription	Transcription and signal transduction
Dshi_0687	0.039579	0.178263	-0.108399	0.722177	0.941	0.941427	0.850783	9.9574e-07	YP_001532034	NC_009952	hypothetical protein	COG0600	[P] Inorganic ion transport and metabolism	Primary metabolites biosynthesis, transport and catabolism
Dshi_0688	0.016725	0.0609458	-0.0271298	0.106894	0.98363	0.98001	0.978328	0.322315	YP_001532035	NC_009952	fumarate reductase/succinate dehydrogenase flavoprotein domain protein	COG1053	[C] Energy production and conversion	Primary metabolites biosynthesis, transport and catabolism
Dshi_0689	0.199534	0.137512	0.130146	0.152293	0.669421	0.948308	0.827276	0.0137178	YP_001532036	NC_009952	isocitrate lyase family protein	COG2513	[G] Carbohydrate transport and metabolism	Primary metabolites biosynthesis, transport and catabolism
Dshi_0690	0.216049	0.168491	0.177844	0.179458	0.681316	0.941427	0.787513	0.00762927	YP_001532037	NC_009952	isochorismatase hydrolase	COG1335	[Q] Secondary metabolites biosynthesis, transport and catabolism	Secondary metabolites biosynthesis, transport and catabolism
Dshi_0691	0.211936	0.26694	-0.0121933	-0.293024	0.767716	0.941427	0.990204	0.0115221	YP_001532038	NC_009952	5-oxoprolinase (ATP-hydrolyzing)	COG0145	[E] Amino acid transport and metabolism	Primary metabolites biosynthesis, transport and catabolism
Dshi_0692	0.135229	0.225565	0.221022	-0.0233605	0.767716	0.935114	0.690519	0.691541	YP_001532039	NC_009952	5-oxoprolinase (ATP-hydrolyzing)	COG0146	[E] Amino acid transport and metabolism	Primary metabolites biosynthesis, transport and catabolism
Dshi_0693	0.334885	0.246538	0.174889	0.0898477	0.50652	0.929896	0.754058	0.104289	YP_001532040	NC_009952	4-oxalocrotonate tautomerase	NA	NA	NA
Dshi_0694	0.0982269	0.147753	0.125931	0.105917	0.843146	0.944149	0.836302	0.0512124	YP_001532041	NC_009952	transcriptional regulator, GntR family	COG2188	[K] Transcription	Transcription and signal transduction
Dshi_0695	0.124074	0.166465	0.129611	-0.0743559	0.825467	0.944149	0.85004	0.299418	YP_001532042	NC_009952	3-isopropylmalate dehydratase, large subunit	COG0065	[E] Amino acid transport and metabolism	Primary metabolites biosynthesis, transport and catabolism
Dshi_0696	0.143849	0.13379	0.208763	0.0677142	0.788227	0.950582	0.744588	0.290361	YP_001532043	NC_009952	3-isopropylmalate dehydratase, small subunit	COG0066	[E] Amino acid transport and metabolism	Primary metabolites biosynthesis, transport and catabolism
Dshi_0697	0.295748	0.342698	0.302099	0.10568	0.550873	0.918532	0.565726	0.14123	YP_001532044	NC_009952	hypothetical protein	COG1638	[G] Carbohydrate transport and metabolism	Primary metabolites biosynthesis, transport and catabolism
Dshi_0698	0.181049	0.0641208	0.178007	0.0566211	0.703074	0.974529	0.763636	0.293355	YP_001532045	NC_009952	hypothetical protein	COG3090	[G] Carbohydrate transport and metabolism	Primary metabolites biosynthesis, transport and catabolism
Dshi_0699	0.107195	0.230506	0.215464	0.193009	0.834895	0.937144	0.724317	0.045528	YP_001532046	NC_009952	hypothetical protein	COG4664	[Q] Secondary metabolites biosynthesis, transport and catabolism	Secondary metabolites biosynthesis, transport and catabolism
Dshi_0700	0.0538069	-0.00452049	0.00393897	0.1331	0.932842	0.99753	0.996377	0.0817143	YP_001532047	NC_009952	AMP-dependent synthetase and ligase	COG0318	[Q] Secondary metabolites biosynthesis, transport and catabolism	Secondary metabolites biosynthesis, transport and catabolism
Dshi_0701	-0.253265	-0.179144	-0.187226	0.0486104	0.604139	0.941427	0.742142	0.412765	YP_001532048	NC_009952	Methyltransferase type 12	COG2890	[J] Translation, ribosomal structure and biogenesis	Translation and postranslational modification
Dshi_0702	0.263827	0.135511	0.114357	0.146926	0.62924	0.950582	0.864683	0.268734	YP_001532049	NC_009952	WbqC-like family protein	NA	NA	NA
Dshi_0703	0.00926911	0.0640256	0.0292907	0.208475	0.987422	0.974529	0.964594	0.00139928	YP_001532050	NC_009952	hypothetical protein	NA	NA	NA
Dshi_0704	-0.0229206	0.0760983	-0.0451094	0.210363	0.971333	0.967837	0.950939	0.0491566	YP_001532051	NC_009952	DegT/DnrJ/EryC1/StrS aminotransferase	COG0399	[M] Cell wall/membrane/envelope biogenesis	Cell wall/membrane/envelope biogenesis
Dshi_0705	-0.0628268	0.00116188	-0.158066	0.0369213	0.906691	0.997807	0.783023	0.62854	YP_001532052	NC_009952	hypothetical protein	COG4421	[G] Carbohydrate transport and metabolism	Primary metabolites biosynthesis, transport and catabolism
Dshi_0707	0.0175004	0.207596	0.301937	0.151142	0.97711	0.941427	0.619795	0.154515	YP_001532053	NC_009952	hypothetical protein	COG1044	[M] Cell wall/membrane/envelope biogenesis	Cell wall/membrane/envelope biogenesis
Dshi_0708	0.178307	0.119022	0.0331616	0.103636	0.813787	0.967837	0.976998	0.164569	YP_001532054	NC_009952	hypothetical protein	NA	NA	NA
Dshi_0709	0.400687	0.341913	0.260852	0.123911	0.500081	0.929896	0.683541	0.0479248	YP_001532055	NC_009952	coenzyme A transferase	COG4670	[I] Lipid transport and metabolism	Primary metabolites biosynthesis, transport and catabolism
Dshi_0710	0.183517	0.294937	0.358452	0.242973	0.742242	0.929896	0.578623	0.00354459	YP_001532056	NC_009952	hypothetical protein	NA	NA	NA
Dshi_0711	0.40655	0.259166	0.137949	-0.0230642	0.606332	0.941427	0.892266	0.682245	YP_001532057	NC_009952	transcriptional regulator, LysR family	COG0583	[K] Transcription	Transcription and signal transduction
Dshi_0712	0.0922602	0.0665943	0.0718462	0.0442165	0.851713	0.974529	0.911775	0.533898	YP_001532058	NC_009952	hypothetical protein	COG1279	[R] General function prediction only	Function unknown and function predicted
Dshi_0713	-0.192564	-0.187496	-0.168828	0.0244145	0.677802	0.941427	0.771251	0.722509	YP_001532059	NC_009952	hypothetical protein	COG3509	[Q] Secondary metabolites biosynthesis, transport and catabolism	Secondary metabolites biosynthesis, transport and catabolism
Dshi_0714	-0.0400957	0.0278093	-0.0166629	0.211767	0.939206	0.983965	0.981618	0.00140148	YP_001532060	NC_009952	protein of unknown function DUF6 transmembrane	NA	NA	NA
Dshi_0715	0.811824	-0.529494	1.33968	-0.723546	0.344405	0.929896	0.109935	0.0179512	YP_001532061	NC_009952	protein of unknown function DUF465	COG2841	[S] Function unknown	Function unknown and function predicted
Dshi_0716	0.197232	0.19311	0.225127	0.137358	0.693352	0.941427	0.709479	0.0474919	YP_001532062	NC_009952	transcriptional regulator, XRE family	COG3800	[R] General function prediction only	Function unknown and function predicted
Dshi_0717	-0.147303	-0.186097	-0.0750311	0.100909	0.742198	0.941427	0.906006	0.0792323	YP_001532063	NC_009952	hypothetical protein	COG2814	[G] Carbohydrate transport and metabolism	Primary metabolites biosynthesis, transport and catabolism
Dshi_0718	0.547573	0.0681091	0.343041	-0.196264	0.334928	0.975258	0.569239	0.0788316	YP_001532064	NC_009952	carboxyl transferase	COG4799	[I] Lipid transport and metabolism	Primary metabolites biosynthesis, transport and catabolism
Dshi_0719	-0.0887745	-0.423292	-0.399843	-0.236031	0.931174	0.936598	0.720315	0.0143526	YP_001532065	NC_009952	hypothetical protein	NA	NA	NA
Dshi_0720	-0.0351386	-0.432387	-0.0582437	0.108022	0.947386	0.80519	0.92888	0.0949354	YP_001532066	NC_009952	Endoribonuclease L-PSP	COG0251	[J] Translation, ribosomal structure and biogenesis	Translation and postranslational modification
Dshi_0721	0.10817	-0.208771	0.0806201	0.0900297	0.826014	0.941082	0.90436	0.38252	YP_001532067	NC_009952	hypothetical protein	NA	NA	NA
Dshi_0722	0.184241	-0.078551	0.26836	-0.112574	0.843146	0.982291	0.815324	0.136599	YP_001532068	NC_009952	hypothetical protein	NA	NA	NA
Dshi_0723	0.0650235	-0.262078	0.177681	-0.0449851	0.919428	0.935114	0.797636	0.875492	YP_001532069	NC_009952	Carbamoyl-phosphate synthase L chain ATP-binding	COG4770	[I] Lipid transport and metabolism	Primary metabolites biosynthesis, transport and catabolism
Dshi_0724	-0.0674975	-0.0428452	-0.273286	-0.278627	0.898401	0.98001	0.61054	0.00656819	YP_001532070	NC_009952	hypothetical protein	NA	NA	NA
Dshi_0725	-0.158735	-0.303523	0.0215727	0.136128	0.72514	0.929896	0.974851	0.320618	YP_001532071	NC_009952	hypothetical protein	NA	NA	NA
Dshi_0726	0.267017	0.0390014	0.362008	0.160402	0.598195	0.983732	0.51493	0.0199929	YP_001532072	NC_009952	methylmalonyl-CoA mutase, large subunit	COG2185	[I] Lipid transport and metabolism	Primary metabolites biosynthesis, transport and catabolism
Dshi_0727	0.134707	0.408838	0.280692	0.140399	0.867844	0.929896	0.766054	0.0282374	YP_001532073	NC_009952	transcriptional regulator, LysR family	COG0583	[K] Transcription	Transcription and signal transduction
Dshi_0728	0.267358	0.408457	-0.259279	-0.0778695	0.644612	0.925729	0.707424	0.559918	YP_001532074	NC_009952	hypothetical protein	COG2111	[P] Inorganic ion transport and metabolism	Primary metabolites biosynthesis, transport and catabolism
Dshi_0729	0.275596	0.264836	-0.153587	-0.206504	0.571129	0.929896	0.78796	0.0521687	YP_001532075	NC_009952	hypothetical protein	COG2111	[P] Inorganic ion transport and metabolism	Primary metabolites biosynthesis, transport and catabolism
Dshi_0730	0.182896	0.268546	-0.135145	-0.0917545	0.71363	0.929896	0.830266	0.102904	YP_001532076	NC_009952	NADH-ubiquinone oxidoreductase chain 4L	COG1006	[P] Inorganic ion transport and metabolism	Primary metabolites biosynthesis, transport and catabolism
Dshi_0731	0.0725899	0.0899161	-0.129515	-0.125619	0.915989	0.967837	0.861222	0.323532	YP_001532077	NC_009952	NADH dehydrogenase (quinone)	COG0651	[C] Energy production and conversion	Primary metabolites biosynthesis, transport and catabolism
Dshi_0732	0.320529	0.238013	0.160803	-0.0378685	0.519916	0.929896	0.776396	0.533226	YP_001532078	NC_009952	cation antiporter	COG1863	[P] Inorganic ion transport and metabolism	Primary metabolites biosynthesis, transport and catabolism
Dshi_0733	0.135259	0.0664072	0.007412	-0.0593676	0.801737	0.975915	0.9919	0.463836	YP_001532079	NC_009952	hypothetical protein	COG2212	[P] Inorganic ion transport and metabolism	Primary metabolites biosynthesis, transport and catabolism
Dshi_0734	0.290512	0.222456	0.237711	-0.105193	0.607966	0.941427	0.723284	0.111417	YP_001532080	NC_009952	hypothetical protein	COG1320	[P] Inorganic ion transport and metabolism	Primary metabolites biosynthesis, transport and catabolism
Dshi_0735	0.155916	0.107746	0.0129746	-0.0534777	0.80349	0.964639	0.987433	0.565407	YP_001532081	NC_009952	hypothetical protein	NA	NA	NA
Dshi_0736	0.321799	0.213029	0.23301	0.0967632	0.555034	0.941082	0.705804	0.189335	YP_001532082	NC_009952	GCN5-related N-acetyltransferase	COG1247	[M] Cell wall/membrane/envelope biogenesis	Cell wall/membrane/envelope biogenesis
Dshi_0737	0.373212	-0.293475	0.776197	0.455796	0.554953	0.935114	0.193633	0.00109149	YP_001532083	NC_009952	heat shock protein DnaJ domain protein	COG1076	[O] Posttranslational modification, protein turnover, chaperones	Translation and postranslational modification
Dshi_0738	0.474404	0.354236	0.70697	0.255586	0.373921	0.925729	0.167055	0.00279139	YP_001532084	NC_009952	hypothetical protein	NA	NA	NA
Dshi_0739	0.191958	0.288073	0.0756776	0.369076	0.669421	0.929896	0.904999	0.00247003	YP_001532085	NC_009952	Ppx/GppA phosphatase	COG0248	[F] Nucleotide transport and metabolism	Primary metabolites biosynthesis, transport and catabolism
Dshi_0740	0.0617076	0.0943836	-0.0377701	0.180538	0.907174	0.955568	0.955268	0.0144551	YP_001532086	NC_009952	Polyphosphate kinase	COG0855	[P] Inorganic ion transport and metabolism	Primary metabolites biosynthesis, transport and catabolism
Dshi_0741	-0.0909523	-0.106333	-0.36178	0.121952	0.856286	0.955463	0.510946	0.088953	YP_001532087	NC_009952	chromosomal replication initiator, DnaA	COG0593	[L] Replication, recombination and repair	Replication, recombination and repair
Dshi_0742	-0.0440092	0.0301827	-0.0797283	0.436883	0.941543	0.983965	0.911775	0.00119549	YP_001532088	NC_009952	protein of unknown function UPF0118	COG0628	[R] General function prediction only	Function unknown and function predicted
Dshi_0743	0.469763	0.379632	0.320397	0.083382	0.344104	0.875186	0.543232	0.168411	YP_001532089	NC_009952	hypothetical protein	COG0668	[M] Cell wall/membrane/envelope biogenesis	Cell wall/membrane/envelope biogenesis
Dshi_0744	0.142519	0.259285	0.139376	0.149632	0.764642	0.929896	0.81775	0.0733482	YP_001532090	NC_009952	prolyl-tRNA synthetase	COG0442	[J] Translation, ribosomal structure and biogenesis	Translation and postranslational modification
Dshi_0745	-0.238587	-0.13628	-0.159087	0.0441143	0.608155	0.945572	0.781863	0.648047	YP_001532091	NC_009952	Redoxin domain protein	COG1225	[O] Posttranslational modification, protein turnover, chaperones	Translation and postranslational modification
Dshi_0746	0.13826	0.272273	0.01074	0.369881	0.762196	0.929896	0.986923	0.000291371	YP_001532092	NC_009952	hypothetical protein	COG0580	[G] Carbohydrate transport and metabolism	Primary metabolites biosynthesis, transport and catabolism
Dshi_0747	-0.0618775	0.0425442	-0.0180255	0.235068	0.909282	0.980841	0.980033	0.0039242	YP_001532093	NC_009952	lipoprotein releasing system, transmembrane protein, LolC/E family	COG4591	[M] Cell wall/membrane/envelope biogenesis	Cell wall/membrane/envelope biogenesis
Dshi_0748	-0.121322	0.0386341	0.0105218	0.271126	0.795547	0.983679	0.986923	0.0013431	YP_001532094	NC_009952	ABC transporter related	COG1136	[V] Defense mechanisms	Defense mechanisms
Dshi_0749	0.164832	0.0969384	0.0805802	0.195187	0.729877	0.958598	0.90436	0.00878736	YP_001532095	NC_009952	DNA topoisomerase IV, B subunit	COG0187	[L] Replication, recombination and repair	Replication, recombination and repair
Dshi_0750	0.991335	1.16687	0.929642	0.783909	0.0491577	0.0764352	0.0741471	5.94601e-07	YP_001532096	NC_009952	hypothetical protein	NA	NA	NA
Dshi_0751	1.00246	-0.54191	1.546	-0.373902	0.339145	0.929896	0.130579	0.0557066	YP_001532097	NC_009952	protein of unknown function DUF344	COG2326	[S] Function unknown	Function unknown and function predicted
Dshi_0752	0.0992156	0.162303	0.0659284	0.0845256	0.833661	0.941427	0.915967	0.35819	YP_001532098	NC_009952	hypothetical protein	COG3683	[R] General function prediction only	Function unknown and function predicted
Dshi_0753	0.270747	0.178672	-0.0339535	-0.121117	0.659344	0.948308	0.970017	0.22053	YP_001532099	NC_009952	hypothetical protein	COG2215	[R] General function prediction only	Function unknown and function predicted
Dshi_0754	0.132764	0.216165	0.0967604	0.0216263	0.793829	0.941082	0.880183	0.80522	YP_001532100	NC_009952	Methyltransferase type 11	COG2227	[H] Coenzyme transport and metabolism	Primary metabolites biosynthesis, transport and catabolism
Dshi_0755	-0.422308	-0.131228	-0.196064	0.160121	0.491557	0.952378	0.776396	0.0852832	YP_001532101	NC_009952	MATE efflux family protein	COG0534	[V] Defense mechanisms	Defense mechanisms
Dshi_0756	0.42383	0.281652	0.368569	0.0286725	0.46433	0.929896	0.535583	0.773257	YP_001532102	NC_009952	hypothetical protein	NA	NA	NA
Dshi_0757	0.520399	0.46239	0.52806	0.216147	0.32463	0.795537	0.303989	0.00312924	YP_001532103	NC_009952	selenium-binding protein	NA	NA	NA
Dshi_0758	0.222858	0.133253	0.0410858	0.196129	0.687267	0.952378	0.958164	0.0167379	YP_001532104	NC_009952	transcriptional regulator, MarR family	COG1846	[K] Transcription	Transcription and signal transduction
Dshi_0759	-0.0685152	0.0698308	0.0311826	0.110302	0.897518	0.967837	0.961261	0.200274	YP_001532105	NC_009952	hypothetical protein	NA	NA	NA
Dshi_0760	-0.103627	0.0166445	0.0350515	0.212765	0.82384	0.986444	0.955268	0.0028902	YP_001532106	NC_009952	hypothetical protein	NA	NA	NA
Dshi_0761	0.07264	0.173256	0.0983212	0.221233	0.895979	0.941427	0.872768	0.013299	YP_001532107	NC_009952	hypothetical protein	NA	NA	NA
Dshi_0762	0.120042	0.262456	0.12605	0.0925837	0.80311	0.929896	0.832879	0.28554	YP_001532108	NC_009952	aminotransferase class I and II	COG0436	[E] Amino acid transport and metabolism	Primary metabolites biosynthesis, transport and catabolism
Dshi_0763	0.0811159	-0.0290941	0.298961	0.268479	0.897518	0.984934	0.643743	0.00082516	YP_001532109	NC_009952	transcriptional regulator, XRE family	COG1813	[K] Transcription	Transcription and signal transduction
Dshi_0764	-0.0831821	-0.275955	0.187217	0.330286	0.869017	0.929896	0.744588	0.000345442	YP_001532110	NC_009952	protein of unknown function DUF339	COG2938	[S] Function unknown	Function unknown and function predicted
Dshi_0765	-2.22311	-2.61809	-2.57838	-1.93639	0.00149317	0.00321275	0.0016587	5.43245e-07	YP_001532111	NC_009952	transcriptional regulator, MarR family	NA	NA	NA
Dshi_0766	0.182905	0.196828	0.214148	-0.00795051	0.699403	0.941427	0.708036	0.936774	YP_001532112	NC_009952	hypothetical protein	NA	NA	NA
Dshi_0767	0.262429	0.112778	0.0802387	-0.0934972	0.606616	0.955152	0.906087	0.342624	YP_001532113	NC_009952	Glyoxalase/bleomycin resistance protein/dioxygenase	COG0346	[E] Amino acid transport and metabolism	Primary metabolites biosynthesis, transport and catabolism
Dshi_0768	0.578379	0.635335	0.341238	0.378296	0.232934	0.451888	0.510946	0.000665605	YP_001532114	NC_009952	thymidylate synthase, flavin-dependent	COG1351	[F] Nucleotide transport and metabolism	Primary metabolites biosynthesis, transport and catabolism
Dshi_0769	-1.1317	-1.16161	-0.807665	-0.670151	0.0275578	0.0761265	0.10648	0.00638353	YP_001532115	NC_009952	cold-shock DNA-binding domain protein	COG1278	[K] Transcription	Transcription and signal transduction
Dshi_0770	0.17502	0.235887	0.157512	0.207775	0.699095	0.929896	0.782488	0.0126225	YP_001532116	NC_009952	arsenate reductase and related	COG1393	[P] Inorganic ion transport and metabolism	Primary metabolites biosynthesis, transport and catabolism
Dshi_0771	-0.760118	-0.900261	-1.04698	-0.434173	0.238066	0.386949	0.10393	0.000109547	YP_001532117	NC_009952	DoxX family protein	NA	NA	NA
Dshi_0772	-0.00574573	-0.19819	-0.26601	-0.189332	0.989026	0.941427	0.648164	0.00816322	YP_001532118	NC_009952	hypothetical protein	NA	NA	NA
Dshi_0773	-0.256369	-0.345666	-0.417585	-0.36416	0.587243	0.916047	0.398061	0.000108827	YP_001532119	NC_009952	protein of unknown function DUF692	COG3220	[S] Function unknown	Function unknown and function predicted
Dshi_0774	-2.73436	-2.78761	-3.71018	-1.97289	0.00149309	0.00465539	0.00157515	1.31294e-07	YP_001532120	NC_009952	hypothetical protein	COG5572	[S] Function unknown	Function unknown and function predicted
Dshi_0775	0.148086	-0.048613	-0.186047	-0.0425435	0.759757	0.98001	0.758715	0.652444	YP_001532121	NC_009952	tartrate dehydrogenase	COG0473	[C] Energy production and conversion	Primary metabolites biosynthesis, transport and catabolism
Dshi_0776	-0.388246	-0.267292	-0.154501	-0.147768	0.537394	0.936598	0.832879	0.280401	YP_001532122	NC_009952	cobalamin B12-binding domain protein	COG5012	[R] General function prediction only	Function unknown and function predicted
Dshi_0777	-0.117929	-0.0702845	0.069026	0.293023	0.800975	0.967837	0.911993	0.0108141	YP_001532123	NC_009952	threonyl-tRNA synthetase	COG0441	[J] Translation, ribosomal structure and biogenesis	Translation and postranslational modification
Dshi_0778	-0.332529	-0.315195	-0.496939	0.0852658	0.532885	0.929896	0.339119	0.458524	YP_001532124	NC_009952	hypothetical protein	NA	NA	NA
Dshi_0779	0.12554	0.194568	0.0427282	0.374698	0.804605	0.941427	0.955191	0.000464855	YP_001532125	NC_009952	transcriptional regulator, MarR family with acetyltransferase activity	COG1846	[K] Transcription	Transcription and signal transduction
Dshi_0780	0.122385	0.023105	-0.105325	0.299638	0.790745	0.985508	0.852122	0.00224964	YP_001532126	NC_009952	alpha/beta hydrolase fold	COG2267	[I] Lipid transport and metabolism	Primary metabolites biosynthesis, transport and catabolism
Dshi_0781	0.170406	0.139856	-0.177377	0.0969533	0.742198	0.950582	0.786355	0.146431	YP_001532127	NC_009952	Sterol-binding domain protein	COG3255	[I] Lipid transport and metabolism	Primary metabolites biosynthesis, transport and catabolism
Dshi_0782	-0.0232228	-0.0443274	-0.00844733	0.0197236	0.971333	0.98163	0.990204	0.806186	YP_001532128	NC_009952	hypothetical protein	NA	NA	NA
Dshi_0783	-0.131568	-0.148803	-0.335158	-0.04419	0.801737	0.948308	0.566701	0.525394	YP_001532129	NC_009952	helicase domain protein	COG4581	[L] Replication, recombination and repair	Replication, recombination and repair
Dshi_0784	0.0187128	-0.0246702	0.0167727	0.0329665	0.975805	0.985745	0.984921	0.706663	YP_001532130	NC_009952	RNA-binding S4	COG1188	[J] Translation, ribosomal structure and biogenesis	Translation and postranslational modification
Dshi_0785	0.0348492	0.116399	0.076944	0.23585	0.955364	0.955152	0.911775	0.0667176	YP_001532131	NC_009952	4Fe-4S ferredoxin iron-sulfur binding domain protein	COG1146	[C] Energy production and conversion	Primary metabolites biosynthesis, transport and catabolism
Dshi_0786	-0.431183	0.0337435	-0.557022	0.301285	0.519916	0.983969	0.402269	0.00655122	YP_001532132	NC_009952	transcriptional regulator, CarD family	COG1329	[K] Transcription	Transcription and signal transduction
Dshi_0787	-0.0418748	0.0403243	0.164065	0.22016	0.945927	0.983732	0.8067	0.0420859	YP_001532133	NC_009952	cobalamin-5-phosphate synthase CobS	COG0368	[H] Coenzyme transport and metabolism	Primary metabolites biosynthesis, transport and catabolism
Dshi_0788	0.248894	-0.246605	0.379635	0.554703	0.689956	0.941427	0.604968	0.0018394	YP_001532134	NC_009952	Nicotinate-nucleotide--dimethylbenzimidazole phosphoribosyltransferase	COG2038	[H] Coenzyme transport and metabolism	Primary metabolites biosynthesis, transport and catabolism
Dshi_0789	0.267395	-0.29837	0.524715	0.41731	0.633724	0.929896	0.372064	0.00173384	YP_001532135	NC_009952	potassium efflux system protein	COG0569	[P] Inorganic ion transport and metabolism	Primary metabolites biosynthesis, transport and catabolism
Dshi_0790	0.100997	0.120141	-0.00297525	0.273724	0.833128	0.950582	0.996565	0.00130691	YP_001532136	NC_009952	hypothetical protein	NA	NA	NA
Dshi_0791	0.143945	0.122775	0.186836	0.30958	0.746516	0.950582	0.732083	0.0199446	YP_001532137	NC_009952	hypothetical protein	COG2968	[S] Function unknown	Function unknown and function predicted
Dshi_0792	0.22435	0.066448	0.018933	0.389986	0.633724	0.972779	0.979627	0.00012847	YP_001532138	NC_009952	hypothetical protein	NA	NA	NA
Dshi_0793	0.0401444	0.053114	0.0140767	-0.0599181	0.939217	0.977199	0.984921	0.676576	YP_001532139	NC_009952	O-acetylhomoserine/O-acetylserine sulfhydrylase	COG2873	[E] Amino acid transport and metabolism	Primary metabolites biosynthesis, transport and catabolism
Dshi_0794	-0.097979	0.066752	-0.163197	0.107699	0.843294	0.974529	0.787055	0.180427	YP_001532140	NC_009952	Imidazoleglycerol-phosphate dehydratase	COG0131	[E] Amino acid transport and metabolism	Primary metabolites biosynthesis, transport and catabolism
Dshi_0795	-0.408946	-0.290454	-0.499622	0.0322399	0.558337	0.940981	0.503801	0.519833	YP_001532141	NC_009952	imidazole glycerol phosphate synthase, glutamine amidotransferase subunit	COG0118	[E] Amino acid transport and metabolism	Primary metabolites biosynthesis, transport and catabolism
Dshi_0796	0.0445144	0.109052	-0.141752	0.0970839	0.93888	0.955463	0.821567	0.140879	YP_001532142	NC_009952	ornithine carbamoyltransferase	COG0078	[E] Amino acid transport and metabolism	Primary metabolites biosynthesis, transport and catabolism
Dshi_0797	-0.287763	-0.263345	-0.349714	-0.120128	0.569715	0.929896	0.52117	0.0746125	YP_001532143	NC_009952	GCN5-related N-acetyltransferase	NA	NA	NA
Dshi_0798	0.0828883	0.112867	-0.0579289	0.143213	0.862859	0.952055	0.92888	0.0256052	YP_001532144	NC_009952	acetylornithine and succinylornithine aminotransferase	COG4992	[E] Amino acid transport and metabolism	Primary metabolites biosynthesis, transport and catabolism
Dshi_0799	0.0458518	0.146244	0.0814604	-0.0367241	0.936495	0.948308	0.906087	0.55357	YP_001532145	NC_009952	putative DNA-binding protein	NA	NA	NA
Dshi_0800	-0.220019	-0.202622	-0.441898	0.17282	0.641587	0.94031	0.369007	0.119383	YP_001532146	NC_009952	transcriptional regulator, IclR family	COG1414	[K] Transcription	Transcription and signal transduction
Dshi_0801	0.247589	0.279555	0.121573	-0.0408116	0.651474	0.931898	0.860062	0.699246	YP_001532147	NC_009952	TRAP C4-dicarboxylate transport system permease DctM subunit	COG1593	[G] Carbohydrate transport and metabolism	Primary metabolites biosynthesis, transport and catabolism
Dshi_0802	0.241559	0.271336	0.0434802	0.0253295	0.606332	0.929896	0.950071	0.757683	YP_001532148	NC_009952	Tripartite ATP-independent periplasmic transporter DctQ component	COG3090	[G] Carbohydrate transport and metabolism	Primary metabolites biosynthesis, transport and catabolism
Dshi_0803	0.14246	0.142674	-0.149235	-0.0317202	0.750382	0.941427	0.793235	0.769539	YP_001532149	NC_009952	hypothetical protein	COG1638	[G] Carbohydrate transport and metabolism	Primary metabolites biosynthesis, transport and catabolism
Dshi_0804	0.0944279	0.115089	0.00840322	0.363946	0.838703	0.950582	0.98983	0.000517639	YP_001532150	NC_009952	glucose-methanol-choline oxidoreductase	COG2303	[E] Amino acid transport and metabolism	Primary metabolites biosynthesis, transport and catabolism
Dshi_0805	0.221897	0.28537	0.174807	0.144321	0.641587	0.929896	0.762699	0.0439512	YP_001532151	NC_009952	thiamine pyrophosphate protein central region	COG0028	[H] Coenzyme transport and metabolism	Primary metabolites biosynthesis, transport and catabolism
Dshi_0806	-0.365922	-0.424317	-0.685037	0.0639034	0.579516	0.929896	0.303401	0.381365	YP_001532152	NC_009952	hypothetical protein	COG2855	[S] Function unknown	Function unknown and function predicted
Dshi_0807	0.255525	0.228156	0.00967919	0.00347485	0.660303	0.941427	0.990403	0.958238	YP_001532153	NC_009952	hypothetical protein	NA	NA	NA
Dshi_0808	0.00216109	0.00754965	-0.0963091	-0.0653181	0.995107	0.992589	0.867545	0.22606	YP_001532154	NC_009952	hypothetical protein	COG3713	[M] Cell wall/membrane/envelope biogenesis	Cell wall/membrane/envelope biogenesis
Dshi_0809	-0.0747393	-0.0150041	-0.232129	0.124437	0.913839	0.987502	0.744588	0.11131	YP_001532155	NC_009952	GTP-binding protein LepA	COG0481	[M] Cell wall/membrane/envelope biogenesis	Cell wall/membrane/envelope biogenesis
Dshi_0810	0.3621	0.280325	0.0593852	0.219416	0.537394	0.929896	0.942265	0.00374123	YP_001532156	NC_009952	hypothetical protein	NA	NA	NA
Dshi_0811	0.135631	0.215873	0.154503	0.156941	0.764343	0.935114	0.785874	0.0319438	YP_001532157	NC_009952	hypothetical protein	NA	NA	NA
Dshi_0812	0.768717	-0.538109	1.33576	-0.284576	0.437058	0.929896	0.150805	0.0739027	YP_001532158	NC_009952	transcriptional regulator, TraR/DksA family	COG1734	[T] Signal transduction mechanisms	Transcription and signal transduction
Dshi_0813	0.660588	-0.0953635	0.769284	-0.11713	0.390681	0.974529	0.301604	0.213887	YP_001532159	NC_009952	hypothetical protein	NA	NA	NA
Dshi_0814	0.329901	-0.550762	1.12192	-0.723796	0.598195	0.82621	0.0833344	0.0222692	YP_001532160	NC_009952	hypothetical protein	NA	NA	NA
Dshi_0815	0.637749	0.225367	0.955773	0.0494775	0.334387	0.941427	0.136198	0.369695	YP_001532161	NC_009952	Glyoxalase/bleomycin resistance protein/dioxygenase	COG0346	[E] Amino acid transport and metabolism	Primary metabolites biosynthesis, transport and catabolism
Dshi_0816	1.99805	1.00977	2.62866	-0.216407	0.0124487	0.39158	0.00639537	0.112152	YP_001532162	NC_009952	hypothetical protein	NA	NA	NA
Dshi_0817	-1.65441	-2.40185	-1.19614	-1.31009	0.0156144	0.0112186	0.0699269	3.26065e-06	YP_001532163	NC_009952	hypothetical protein	NA	NA	NA
Dshi_0818	0.0338396	-1.30701	0.915621	-0.733449	0.97711	0.511851	0.398061	0.000225403	YP_001532164	NC_009952	hypothetical protein	NA	NA	NA
Dshi_0819	-1.76435	-2.76472	-1.23958	-1.60752	0.00845992	0.0046332	0.0460735	7.67735e-05	YP_001532165	NC_009952	hypothetical protein	NA	NA	NA
Dshi_0820	-0.0263519	-0.402806	0.324507	0.42846	0.971333	0.925729	0.627915	0.00638829	YP_001532166	NC_009952	alpha/beta hydrolase fold	COG0596	[R] General function prediction only	Function unknown and function predicted
Dshi_0821	-0.154494	-0.0233474	-0.185657	0.601637	0.73477	0.985508	0.739943	3.10168e-06	YP_001532167	NC_009952	Glycine hydroxymethyltransferase	COG0112	[E] Amino acid transport and metabolism	Primary metabolites biosynthesis, transport and catabolism
Dshi_0822	0.303466	0.269087	0.300968	0.294203	0.538304	0.929896	0.565726	0.00381422	YP_001532168	NC_009952	NAD(+) kinase	COG0061	[G] Carbohydrate transport and metabolism	Primary metabolites biosynthesis, transport and catabolism
Dshi_0823	0.112984	0.0663729	0.153847	0.348259	0.804979	0.971946	0.786355	0.00020655	YP_001532169	NC_009952	two component, sigma54 specific, transcriptional regulator, Fis family	COG2204	[T] Signal transduction mechanisms	Transcription and signal transduction
Dshi_0824	0.0517519	-0.0251923	0.0440877	0.274361	0.929512	0.985745	0.955191	0.000606676	YP_001532170	NC_009952	histidine kinase	COG0642	[T] Signal transduction mechanisms	Transcription and signal transduction
Dshi_0825	0.207148	-0.307415	0.503723	0.362939	0.660213	0.929896	0.309122	3.52501e-05	YP_001532171	NC_009952	AMP-dependent synthetase and ligase	COG0365	[I] Lipid transport and metabolism	Primary metabolites biosynthesis, transport and catabolism
Dshi_0826	0.19977	0.409456	0.0481237	0.353535	0.705634	0.916047	0.952697	0.00564868	YP_001532172	NC_009952	malic protein NAD-binding	COG0280	[C] Energy production and conversion	Primary metabolites biosynthesis, transport and catabolism
Dshi_0827	0.0850611	0.0985035	0.0234433	0.394813	0.8577	0.955463	0.972907	0.000174646	YP_001532173	NC_009952	cytidine deaminase	COG0295	[F] Nucleotide transport and metabolism	Primary metabolites biosynthesis, transport and catabolism
Dshi_0828	0.243909	0.200815	0.103528	0.431958	0.604553	0.940981	0.85708	0.00150139	YP_001532174	NC_009952	pyrimidine-nucleoside phosphorylase	COG0213	[F] Nucleotide transport and metabolism	Primary metabolites biosynthesis, transport and catabolism
Dshi_0829	0.198512	0.23942	0.180029	0.430436	0.660303	0.929896	0.744588	0.000543116	YP_001532175	NC_009952	phosphopentomutase	COG1015	[G] Carbohydrate transport and metabolism	Primary metabolites biosynthesis, transport and catabolism
Dshi_0830	0.410549	0.389952	0.428799	0.434298	0.449632	0.892017	0.42317	0.000334285	YP_001532176	NC_009952	adenosine deaminase	COG1816	[F] Nucleotide transport and metabolism	Primary metabolites biosynthesis, transport and catabolism
Dshi_0831	0.40081	0.405328	0.353912	0.397177	0.418161	0.831736	0.489369	0.000444522	YP_001532177	NC_009952	uracil phosphoribosyltransferase	COG0035	[F] Nucleotide transport and metabolism	Primary metabolites biosynthesis, transport and catabolism
Dshi_0832	0.293012	0.271962	0.22971	0.227589	0.554953	0.929896	0.677251	0.00856022	YP_001532178	NC_009952	hypothetical protein	NA	NA	NA
Dshi_0833	0.382553	0.405965	-0.0587156	0.216701	0.529063	0.925729	0.943879	0.0118472	YP_001532179	NC_009952	AMP-dependent synthetase and ligase	COG0318	[Q] Secondary metabolites biosynthesis, transport and catabolism	Secondary metabolites biosynthesis, transport and catabolism
Dshi_0834	0.0368731	0.226414	-0.242815	0.255157	0.969556	0.941427	0.783023	0.00279722	YP_001532180	NC_009952	hypothetical protein	NA	NA	NA
Dshi_0835	0.18828	0.139259	0.0621255	0.0731535	0.724126	0.950582	0.939613	0.284501	YP_001532181	NC_009952	3-hydroxyacyl-CoA dehydrogenase NAD-binding	COG1024	[I] Lipid transport and metabolism	Primary metabolites biosynthesis, transport and catabolism
Dshi_0836	0.243969	0.0698953	0.196987	0.170906	0.604553	0.967837	0.720315	0.0369576	YP_001532182	NC_009952	acetyl-CoA acetyltransferase	COG0183	[I] Lipid transport and metabolism	Primary metabolites biosynthesis, transport and catabolism
Dshi_0837	0.304521	0.0775755	0.276058	0.120463	0.550873	0.965855	0.619903	0.0280892	YP_001532183	NC_009952	Glutathione S-transferase domain	COG0625	[O] Posttranslational modification, protein turnover, chaperones	Translation and postranslational modification
Dshi_0838	0.276539	0.122651	0.216142	0.00697334	0.666254	0.961381	0.78796	0.908058	YP_001532184	NC_009952	acyl-CoA dehydrogenase domain protein	COG1960	[I] Lipid transport and metabolism	Primary metabolites biosynthesis, transport and catabolism
Dshi_0839	0.00714415	-0.0639075	-0.485129	-0.129714	0.989026	0.974529	0.309226	0.0917318	YP_001532185	NC_009952	acyl-CoA dehydrogenase domain protein	COG1960	[I] Lipid transport and metabolism	Primary metabolites biosynthesis, transport and catabolism
Dshi_0840	0.0503505	-0.0353291	-0.156055	-0.121376	0.932842	0.983732	0.816955	0.142789	YP_001532186	NC_009952	transcriptional regulator, MerR family	COG0789	[K] Transcription	Transcription and signal transduction
Dshi_0841	-0.203525	-0.22493	-0.33601	-0.21439	0.655749	0.935114	0.51829	0.0128255	YP_001532187	NC_009952	hypothetical protein	NA	NA	NA
Dshi_0842	0.294545	0.229586	0.276151	0.20867	0.561069	0.935114	0.627915	0.0039242	YP_001532188	NC_009952	transcriptional regulator, MerR family	COG0789	[K] Transcription	Transcription and signal transduction
Dshi_0843	0.290617	0.172162	0.165765	0.060943	0.558337	0.941427	0.776602	0.296427	YP_001532189	NC_009952	thioesterase superfamily protein	COG2050	[Q] Secondary metabolites biosynthesis, transport and catabolism	Secondary metabolites biosynthesis, transport and catabolism
Dshi_0844	0.21217	0.153014	0.154112	0.0742596	0.678405	0.948262	0.813358	0.276675	YP_001532190	NC_009952	thioesterase superfamily protein	COG2050	[Q] Secondary metabolites biosynthesis, transport and catabolism	Secondary metabolites biosynthesis, transport and catabolism
Dshi_0845	0.229115	0.214745	0.174959	0.137261	0.644612	0.941082	0.776329	0.0715998	YP_001532191	NC_009952	MATE efflux family protein	COG0534	[V] Defense mechanisms	Defense mechanisms
Dshi_0846	0.119765	0.149708	0.111364	0.180553	0.798415	0.941427	0.843872	0.0591361	YP_001532192	NC_009952	arsenate reductase	COG1393	[P] Inorganic ion transport and metabolism	Primary metabolites biosynthesis, transport and catabolism
Dshi_0847	-0.211634	-0.134622	-0.258445	0.0907013	0.647744	0.948308	0.634871	0.186866	YP_001532193	NC_009952	Dihydroorotate oxidase	COG0167	[F] Nucleotide transport and metabolism	Primary metabolites biosynthesis, transport and catabolism
Dshi_0848	-0.285639	-0.180016	-0.0895129	0.124273	0.579516	0.941427	0.891918	0.209931	YP_001532194	NC_009952	protein of unknown function DUF952	COG3502	[S] Function unknown	Function unknown and function predicted
Dshi_0849	0.105724	0.178558	-0.061785	0.0157873	0.819423	0.941427	0.922781	0.813609	YP_001532195	NC_009952	hypothetical protein	COG0737	[F] Nucleotide transport and metabolism	Primary metabolites biosynthesis, transport and catabolism
Dshi_0850	-0.399526	-0.470779	-0.164538	0.145937	0.433734	0.718499	0.773992	0.16561	YP_001532196	NC_009952	DEAD/DEAH box helicase domain protein	COG0513	[J] Translation, ribosomal structure and biogenesis	Translation and postranslational modification
Dshi_0851	-0.0472796	0.00960537	0.0935453	0.176025	0.9403	0.992589	0.901026	0.0143526	YP_001532197	NC_009952	protein of unknown function DUF159	COG2135	[S] Function unknown	Function unknown and function predicted
Dshi_0852	-0.0631725	-0.114732	0.0714658	0.61914	0.903709	0.950582	0.908101	4.57947e-06	YP_001532198	NC_009952	lipid A ABC exporter family, fused ATPase and inner membrane subunits	COG1132	[V] Defense mechanisms	Defense mechanisms
Dshi_0853	0.310948	0.241887	0.202333	0.0613993	0.539585	0.929896	0.720315	0.390974	YP_001532199	NC_009952	AMP-dependent synthetase and ligase	COG0318	[Q] Secondary metabolites biosynthesis, transport and catabolism	Secondary metabolites biosynthesis, transport and catabolism
Dshi_0854	-4.24562	-3.71196	-3.79487	-2.84963	0.00105299	0.0046332	0.00202726	2.93732e-07	YP_001532200	NC_009952	hypothetical protein	NA	NA	NA
Dshi_0855	0.175157	0.214887	0.326931	0.303723	0.699095	0.935114	0.527527	0.000641254	YP_001532201	NC_009952	transglutaminase domain protein	COG1305	[E] Amino acid transport and metabolism	Primary metabolites biosynthesis, transport and catabolism
Dshi_0856	0.0887482	0.186842	0.187822	0.155289	0.851713	0.941427	0.731698	0.0444171	YP_001532202	NC_009952	protein of unknown function DUF404	COG2308	[S] Function unknown	Function unknown and function predicted
Dshi_0857	0.0406042	0.101823	0.138066	0.0889225	0.941094	0.955463	0.817623	0.163025	YP_001532203	NC_009952	transglutaminase domain protein	COG1305	[S] Function unknown	Function unknown and function predicted
Dshi_0858	0.162243	0.175562	0.182966	0.277104	0.727671	0.941427	0.748111	0.00655392	YP_001532204	NC_009952	ABC transporter related	COG0410	[E] Amino acid transport and metabolism	Primary metabolites biosynthesis, transport and catabolism
Dshi_0859	0.0797723	0.169367	0.0939134	0.384673	0.878421	0.941427	0.880054	0.00184298	YP_001532205	NC_009952	ABC transporter related	COG0411	[E] Amino acid transport and metabolism	Primary metabolites biosynthesis, transport and catabolism
Dshi_0860	0.364371	0.354	0.304731	0.238235	0.500745	0.925729	0.588002	0.00135266	YP_001532206	NC_009952	hypothetical protein	COG4177	[E] Amino acid transport and metabolism	Primary metabolites biosynthesis, transport and catabolism
Dshi_0861	0.0711928	0.127211	0.0907351	0.0787405	0.889825	0.949623	0.875456	0.156854	YP_001532207	NC_009952	inner-membrane translocator	COG0559	[E] Amino acid transport and metabolism	Primary metabolites biosynthesis, transport and catabolism
Dshi_0862	0.435366	0.38209	0.237628	0.273305	0.376062	0.867022	0.664119	0.000297789	YP_001532208	NC_009952	hypothetical protein	COG0683	[E] Amino acid transport and metabolism	Primary metabolites biosynthesis, transport and catabolism
Dshi_0863	0.634439	0.630498	0.52675	0.376475	0.204529	0.511851	0.292919	0.00100714	YP_001532209	NC_009952	transcriptional regulator, AsnC family	COG1522	[K] Transcription	Transcription and signal transduction
Dshi_0864	0.0635278	0.0452501	-0.0816567	0.0238116	0.909101	0.98001	0.901026	0.744904	YP_001532210	NC_009952	(2Fe-2S)-binding domain protein	COG2080	[C] Energy production and conversion	Primary metabolites biosynthesis, transport and catabolism
Dshi_0865	-0.0259055	-0.133766	-0.321578	-0.15199	0.9646	0.948262	0.536837	0.0337376	YP_001532211	NC_009952	hypothetical protein	COG1529	[C] Energy production and conversion	Primary metabolites biosynthesis, transport and catabolism
Dshi_0866	0.253117	0.160962	0.106791	0.144402	0.622801	0.941427	0.867545	0.136714	YP_001532212	NC_009952	alpha/beta hydrolase fold	COG0596	[R] General function prediction only	Function unknown and function predicted
Dshi_0867	0.346873	0.205692	0.230961	0.116192	0.522639	0.941082	0.699466	0.113165	YP_001532213	NC_009952	amidohydrolase 2	COG3618	[R] General function prediction only	Function unknown and function predicted
Dshi_0868	0.174847	0.229755	0.224484	0.298171	0.699403	0.935114	0.67938	0.0403117	YP_001532214	NC_009952	putative peptidase	NA	NA	NA
Dshi_0869	0.35554	0.182446	0.234406	0.296007	0.485642	0.941427	0.674022	0.000151301	YP_001532215	NC_009952	hypothetical protein	NA	NA	NA
Dshi_0870	0.193097	-0.670566	-0.105186	0.139836	0.746516	0.671859	0.898695	0.17098	YP_001532216	NC_009952	transcriptional regulator, SARP family	COG3629	[T] Signal transduction mechanisms	Transcription and signal transduction
Dshi_0871	0.0875173	0.0577427	-0.0284576	-0.0860155	0.94453	0.984934	0.986923	0.138559	YP_001532217	NC_009952	hypothetical protein	NA	NA	NA
Dshi_0872	0.501292	0.461586	0.227529	0.383971	0.303697	0.721396	0.677251	5.63292e-05	YP_001532218	NC_009952	hypothetical protein	COG0747	[E] Amino acid transport and metabolism	Primary metabolites biosynthesis, transport and catabolism
Dshi_0873	0.579747	-0.0718605	0.736567	0.463193	0.247914	0.967837	0.135377	0.000103971	YP_001532219	NC_009952	hypothetical protein	NA	NA	NA
Dshi_0874	0.262959	0.208455	0.118598	0.277365	0.586115	0.940026	0.837282	0.00365289	YP_001532220	NC_009952	hypothetical protein	NA	NA	NA
Dshi_0877	0.178677	0.139961	0.051525	0.168679	0.699095	0.944993	0.942265	0.0132709	YP_001532223	NC_009952	4-phytase	COG0747	[E] Amino acid transport and metabolism	Primary metabolites biosynthesis, transport and catabolism
Dshi_0878	0.522708	0.716654	0.285183	0.39565	0.379185	0.518735	0.664678	0.000412017	YP_001532224	NC_009952	hypothetical protein	NA	NA	NA
Dshi_0879	0.29165	0.154982	0.123209	0.127205	0.558337	0.941427	0.834721	0.0321115	YP_001532225	NC_009952	membrane protein-like protein	COG3671	[S] Function unknown	Function unknown and function predicted
Dshi_0880	0.326282	0.234556	0.15957	0.30464	0.519916	0.934587	0.782488	0.00148446	YP_001532226	NC_009952	hypothetical protein	COG3971	[Q] Secondary metabolites biosynthesis, transport and catabolism	Secondary metabolites biosynthesis, transport and catabolism
Dshi_0881	0.290074	0.256338	0.118069	0.278884	0.554953	0.929896	0.836037	0.0101871	YP_001532227	NC_009952	hypothetical protein	COG0601	[E] Amino acid transport and metabolism	Primary metabolites biosynthesis, transport and catabolism
Dshi_0882	0.199352	0.150584	0.169714	0.20499	0.660303	0.941427	0.763636	0.0160855	YP_001532228	NC_009952	binding-protein-dependent transport systems inner membrane component	COG1173	[P] Inorganic ion transport and metabolism	Primary metabolites biosynthesis, transport and catabolism
Dshi_0883	0.0973286	-0.0186983	0.0109791	-0.188042	0.929155	0.990921	0.993192	0.0609021	YP_001532229	NC_009952	hypothetical protein	NA	NA	NA
Dshi_0884	-0.0578256	-0.11695	-0.148235	0.16103	0.913839	0.950582	0.794587	0.023405	YP_001532230	NC_009952	oligopeptide/dipeptide ABC transporter, ATPase subunit	COG0444	[E] Amino acid transport and metabolism	Primary metabolites biosynthesis, transport and catabolism
Dshi_0885	0.0896639	0.186666	0.122344	0.159562	0.853486	0.941427	0.836037	0.0546086	YP_001532231	NC_009952	oligopeptide/dipeptide ABC transporter, ATPase subunit	COG0444	[P] Inorganic ion transport and metabolism	Primary metabolites biosynthesis, transport and catabolism
Dshi_0886	0.0530436	0.13539	0.053374	0.306826	0.922952	0.948308	0.9416	0.00196765	YP_001532232	NC_009952	transcriptional regulator, IclR family	COG1414	[K] Transcription	Transcription and signal transduction
Dshi_0887	-0.0641648	0.134801	0.052533	0.149529	0.903515	0.946506	0.939613	0.105418	YP_001532233	NC_009952	Serine--glyoxylate transaminase	COG0075	[E] Amino acid transport and metabolism	Primary metabolites biosynthesis, transport and catabolism
Dshi_0888	0.201218	0.0434779	-0.0430831	0.0901774	0.671798	0.98163	0.952994	0.239972	YP_001532234	NC_009952	Pyridoxal-5'-phosphate-dependent protein beta subunit	COG1171	[E] Amino acid transport and metabolism	Primary metabolites biosynthesis, transport and catabolism
Dshi_0889	0.163532	0.16079	-0.120432	0.00161425	0.716993	0.941427	0.83439	0.98106	YP_001532235	NC_009952	alanine racemase domain protein	COG3616	[E] Amino acid transport and metabolism	Primary metabolites biosynthesis, transport and catabolism
Dshi_0890	0.193998	0.178622	-0.0218557	0.0766522	0.666432	0.941427	0.974851	0.118262	YP_001532236	NC_009952	Ornithine cyclodeaminase	COG2423	[E] Amino acid transport and metabolism	Primary metabolites biosynthesis, transport and catabolism
Dshi_0891	0.325806	0.281306	0.108359	0.0140798	0.607966	0.940026	0.897689	0.850698	YP_001532237	NC_009952	cysteine synthase A	COG0031	[E] Amino acid transport and metabolism	Primary metabolites biosynthesis, transport and catabolism
Dshi_0892	0.124791	0.240748	0.0123465	0.156113	0.811103	0.936598	0.986923	0.0375401	YP_001532238	NC_009952	transposase IS4 family protein	NA	NA	NA
Dshi_0893	0.0503577	0.172037	0.255276	0.122496	0.932842	0.941427	0.6926	0.0564578	YP_001532239	NC_009952	hypothetical protein	NA	NA	NA
Dshi_0894	0.254187	0.232842	0.113856	0.376743	0.592922	0.934587	0.840647	6.58395e-05	YP_001532240	NC_009952	hypothetical protein	NA	NA	NA
Dshi_0895	0.0240097	0.0334282	-0.0730316	0.261866	0.969556	0.983732	0.906087	0.000667721	YP_001532241	NC_009952	peptidase S1 and S6 chymotrypsin/Hap	COG0265	[O] Posttranslational modification, protein turnover, chaperones	Translation and postranslational modification
Dshi_0896	-0.112635	-0.042254	-0.125951	0.180642	0.813787	0.98163	0.83439	0.0467778	YP_001532242	NC_009952	hypothetical protein	NA	NA	NA
Dshi_0897	0.277335	0.275476	0.272427	0.245968	0.566199	0.929896	0.612794	0.00167024	YP_001532243	NC_009952	virulence protein SrfB	COG4457	[S] Function unknown	Function unknown and function predicted
Dshi_0898	0.0578206	0.0851602	0.126318	0.300794	0.921865	0.965855	0.838667	0.00242012	YP_001532244	NC_009952	hypothetical protein	COG4458	[S] Function unknown	Function unknown and function predicted
Dshi_0899	0.177314	0.113455	0.238143	0.516888	0.705412	0.952378	0.677251	0.00036417	YP_001532245	NC_009952	hypothetical protein	NA	NA	NA
Dshi_0900	0.244064	0.198517	0.270579	0.560481	0.604538	0.941082	0.612472	7.96003e-05	YP_001532246	NC_009952	hypothetical protein	NA	NA	NA
Dshi_0901	0.202449	0.167098	0.221797	0.555351	0.666432	0.941427	0.699928	1.48304e-05	YP_001532247	NC_009952	ABC transporter related	COG1136	[V] Defense mechanisms	Defense mechanisms
Dshi_0902	0.0619348	0.00197022	0.213596	0.64099	0.906691	0.997807	0.698749	4.28175e-06	YP_001532248	NC_009952	protein of unknown function DUF214	COG4591	[M] Cell wall/membrane/envelope biogenesis	Cell wall/membrane/envelope biogenesis
Dshi_0903	0.124479	0.0798255	0.246371	0.598714	0.802331	0.967057	0.675607	1.62948e-05	YP_001532249	NC_009952	hypothetical protein	COG1262	[S] Function unknown	Function unknown and function predicted
Dshi_0904	0.39231	0.319401	0.20348	0.372169	0.434565	0.926768	0.709479	9.78897e-05	YP_001532250	NC_009952	hypothetical protein	NA	NA	NA
Dshi_0905	0.248439	0.212323	0.155547	0.0376887	0.660213	0.941427	0.827276	0.525745	YP_001532251	NC_009952	hypothetical protein	COG2860	[S] Function unknown	Function unknown and function predicted
Dshi_0906	0.261577	0.218614	0.209547	0.709559	0.579516	0.935114	0.705804	0.000229288	YP_001532252	NC_009952	binding-protein-dependent transport systems inner membrane component	COG0600	[P] Inorganic ion transport and metabolism	Primary metabolites biosynthesis, transport and catabolism
Dshi_0907	0.229703	0.183145	0.083718	0.916885	0.632681	0.941427	0.89253	4.77475e-07	YP_001532253	NC_009952	ABC transporter related	COG1116	[P] Inorganic ion transport and metabolism	Primary metabolites biosynthesis, transport and catabolism
Dshi_0908	0.0080678	-0.127341	-0.406222	0.594077	0.989026	0.955463	0.543232	1.96472e-05	YP_001532254	NC_009952	transcriptional activator, TenA family	COG0819	[K] Transcription	Transcription and signal transduction
Dshi_0909	0.257749	0.278595	0.0744762	0.525613	0.62924	0.929896	0.915389	4.62726e-05	YP_001532255	NC_009952	hypothetical protein	COG0715	[P] Inorganic ion transport and metabolism	Primary metabolites biosynthesis, transport and catabolism
Dshi_0910	-0.00588522	0.0037556	-0.0354473	0.640287	0.989026	0.99753	0.958955	9.9574e-07	YP_001532256	NC_009952	UBA/THIF-type NAD/FAD binding protein	COG0476	[H] Coenzyme transport and metabolism	Primary metabolites biosynthesis, transport and catabolism
Dshi_0911	0.0761627	0.250623	0.187311	0.378062	0.877084	0.929896	0.732066	0.000139561	YP_001532257	NC_009952	Thiamine-phosphate diphosphorylase	COG0352	[H] Coenzyme transport and metabolism	Primary metabolites biosynthesis, transport and catabolism
Dshi_0912	-0.063657	0.0591709	-0.101488	0.554561	0.909282	0.975915	0.867545	9.19319e-06	YP_001532258	NC_009952	thiazole biosynthesis family protein	COG2022	[H] Coenzyme transport and metabolism	Primary metabolites biosynthesis, transport and catabolism
Dshi_0913	0.312138	0.319735	0.363469	0.485217	0.532079	0.926768	0.479184	6.353e-06	YP_001532259	NC_009952	thiamine biosynthesis protein ThiS	COG2104	[H] Coenzyme transport and metabolism	Primary metabolites biosynthesis, transport and catabolism
Dshi_0914	0.177592	0.161277	0.0965131	0.279895	0.696101	0.941427	0.867545	0.00167588	YP_001532260	NC_009952	hypothetical protein	COG0665	[E] Amino acid transport and metabolism	Primary metabolites biosynthesis, transport and catabolism
Dshi_0915	-0.2685	-0.21613	-0.312378	0.121774	0.591652	0.940026	0.570422	0.0641282	YP_001532261	NC_009952	phosphomethylpyrimidine kinase	COG0351	[H] Coenzyme transport and metabolism	Primary metabolites biosynthesis, transport and catabolism
Dshi_0916	0.0430433	0.0111239	-0.038836	-0.0699661	0.933799	0.987933	0.955268	0.492947	YP_001532262	NC_009952	hypothetical protein	COG0845	[M] Cell wall/membrane/envelope biogenesis	Cell wall/membrane/envelope biogenesis
Dshi_0917	0.076088	0.115118	0.0435503	-0.104305	0.900585	0.955463	0.955268	0.130264	YP_001532263	NC_009952	acriflavin resistance protein	COG0841	[V] Defense mechanisms	Defense mechanisms
Dshi_0918	0.118382	0.187774	0.168369	0.243547	0.798865	0.941427	0.765056	0.00283005	YP_001532264	NC_009952	hypothetical protein	COG0679	[R] General function prediction only	Function unknown and function predicted
Dshi_0919	-0.0279996	0.0699504	-0.0404185	0.346156	0.969556	0.974529	0.956035	0.000407432	YP_001532265	NC_009952	beta-lactamase domain protein	COG1235	[R] General function prediction only	Function unknown and function predicted
Dshi_0920	0.151859	0.217222	0.28973	0.401418	0.736551	0.935114	0.577392	2.97042e-05	YP_001532266	NC_009952	hydrolase, TatD family	COG0084	[L] Replication, recombination and repair	Replication, recombination and repair
Dshi_0921	0.119683	0.156462	0.0712615	0.260289	0.82856	0.948308	0.926744	0.00160341	YP_001532267	NC_009952	DNA-directed DNA polymerase	COG2812	[L] Replication, recombination and repair	Replication, recombination and repair
Dshi_0922	0.110412	0.0911319	0.0469023	0.343924	0.815153	0.959611	0.9473	0.000596648	YP_001532268	NC_009952	dTMP kinase	COG0125	[F] Nucleotide transport and metabolism	Primary metabolites biosynthesis, transport and catabolism
Dshi_0923	0.200521	0.183423	0.201144	0.24703	0.660213	0.941427	0.714089	0.00156836	YP_001532269	NC_009952	hypothetical protein	COG1686	[M] Cell wall/membrane/envelope biogenesis	Cell wall/membrane/envelope biogenesis
Dshi_0924	0.201918	0.188856	0.225895	0.137593	0.659137	0.941082	0.678541	0.014516	YP_001532270	NC_009952	Sporulation domain protein	COG3087	[D] Cell cycle control, cell division, chromosome partitioning	Cell cycle control, cell division, chromosome partitioning
Dshi_0925	0.104626	0.0111951	-0.0940891	-0.163009	0.929512	0.996433	0.950939	0.0189644	YP_001532271	NC_009952	hypothetical protein	NA	NA	NA
Dshi_0926	0.00653882	0.0917287	-0.0130381	0.0785067	0.989026	0.959236	0.985723	0.202336	YP_001532272	NC_009952	Integrase catalytic region	COG2801	[L] Replication, recombination and repair	Replication, recombination and repair
Dshi_0927	0.482771	0.587872	0.354157	0.148518	0.326538	0.522398	0.488906	0.0409969	YP_001532273	NC_009952	transposase IS3/IS911 family protein	NA	NA	NA
Dshi_0928	0.542689	0.45142	0.0658536	-0.155309	0.509938	0.929896	0.954162	0.0128556	YP_001532274	NC_009952	hypothetical protein	NA	NA	NA
Dshi_0929	0.0743313	0.126033	0.188133	0.109232	0.885537	0.950582	0.734782	0.595583	YP_001532275	NC_009952	UspA domain protein	COG0589	[T] Signal transduction mechanisms	Transcription and signal transduction
Dshi_0930	0.121968	0.175002	0.138113	0.0905065	0.798415	0.941427	0.813358	0.351959	YP_001532276	NC_009952	sodium/hydrogen exchanger	COG4651	[P] Inorganic ion transport and metabolism	Primary metabolites biosynthesis, transport and catabolism
Dshi_0931	-0.118253	0.0486253	-0.0054364	0.0738654	0.804605	0.978349	0.993192	0.484038	YP_001532277	NC_009952	Alcohol dehydrogenase GroES domain protein	COG1064	[R] General function prediction only	Function unknown and function predicted
Dshi_0932	0.00700711	-0.0248466	0.0072749	0.0704468	0.989026	0.984574	0.990415	0.210482	YP_001532278	NC_009952	ATPase, P-type (transporting), HAD superfamily, subfamily IC	COG0474	[P] Inorganic ion transport and metabolism	Primary metabolites biosynthesis, transport and catabolism
Dshi_0933	0.263929	0.283879	0.154727	-0.0267743	0.591574	0.929896	0.793733	0.691541	YP_001532279	NC_009952	DNA binding domain, excisionase family	NA	NA	NA
Dshi_0934	-0.0162794	0.302667	-0.121876	-0.255649	0.977443	0.929896	0.846175	0.00111193	YP_001532280	NC_009952	transposase IS3/IS911 family protein	NA	NA	NA
Dshi_0935	0.461161	0.244015	0.255289	0.0193493	0.463945	0.941082	0.707164	0.773257	YP_001532281	NC_009952	hypothetical protein	NA	NA	NA
Dshi_0936	0.264782	0.0327744	0.326187	0.139622	0.596604	0.983732	0.55876	0.0739325	YP_001532282	NC_009952	hypothetical protein	COG3119	[P] Inorganic ion transport and metabolism	Primary metabolites biosynthesis, transport and catabolism
Dshi_0937	0.136398	-0.0876191	0.251782	-0.0224139	0.805896	0.967837	0.706078	0.680792	YP_001532283	NC_009952	hypothetical protein	NA	NA	NA
Dshi_0938	0.131056	0.164636	-0.0229044	0.181094	0.795905	0.941427	0.975498	0.071666	YP_001532284	NC_009952	transcriptional regulator, AraC family	COG2207	[K] Transcription	Transcription and signal transduction
Dshi_0939	-0.217785	-0.177944	-0.202693	-0.0165883	0.647126	0.941427	0.723284	0.738793	YP_001532285	NC_009952	transposase orfA IS5 family element	NA	NA	NA
Dshi_0940	0.104539	0.161271	-0.075739	-0.113985	0.864104	0.950582	0.927365	0.0995891	YP_001532286	NC_009952	hypothetical protein	NA	NA	NA
Dshi_0941	0.681445	-0.0323104	0.88153	-0.121185	0.446178	0.985745	0.300257	0.145043	YP_001532287	NC_009952	hypothetical protein	NA	NA	NA
Dshi_0942	0.406352	-0.23605	0.39326	-0.0748818	0.577763	0.941427	0.634375	0.180437	YP_001532288	NC_009952	peptidase M23B	COG0739	[M] Cell wall/membrane/envelope biogenesis	Cell wall/membrane/envelope biogenesis
Dshi_0943	0.521064	-0.189423	0.726433	-0.126265	0.437654	0.941427	0.253322	0.184065	YP_001532289	NC_009952	Abortive infection protein	NA	NA	NA
Dshi_0944	0.0589869	0.100547	-0.0157164	-0.00223248	0.918394	0.957651	0.984921	0.971999	YP_001532290	NC_009952	hypothetical protein	NA	NA	NA
Dshi_0945	0.22057	0.243377	0.0789183	0.0486308	0.644612	0.929896	0.904728	0.416476	YP_001532291	NC_009952	Peptidoglycan-binding domain 1 protein	COG3409	[M] Cell wall/membrane/envelope biogenesis	Cell wall/membrane/envelope biogenesis
Dshi_0946	0.256244	0.264422	-0.00553061	0.214766	0.604538	0.929896	0.993192	0.00558206	YP_001532292	NC_009952	hypothetical protein	COG3651	[S] Function unknown	Function unknown and function predicted
Dshi_0947	0.19242	0.172839	-0.0367342	0.131409	0.705412	0.941427	0.959747	0.0336846	YP_001532293	NC_009952	Aminoacyl-tRNA hydrolase	COG0193	[J] Translation, ribosomal structure and biogenesis	Translation and postranslational modification
Dshi_0948	0.129516	0.215905	0.054624	-0.695454	0.777783	0.936074	0.935717	5.28221e-06	YP_001532294	NC_009952	L-lactate dehydrogenase (cytochrome)	COG1304	[C] Energy production and conversion	Primary metabolites biosynthesis, transport and catabolism
Dshi_0949	-0.305679	-0.285082	-0.313521	-0.14678	0.558337	0.929896	0.573704	0.0548009	YP_001532295	NC_009952	hypothetical protein	NA	NA	NA
Dshi_0950	-0.019527	0.170067	-0.0434595	-0.0466167	0.974379	0.941427	0.950659	0.718745	YP_001532296	NC_009952	ribosomal 5S rRNA E-loop binding protein Ctc/L25/TL5	COG1825	[J] Translation, ribosomal structure and biogenesis	Translation and postranslational modification
Dshi_0951	-1.29722	-1.30164	-1.85278	-0.904041	0.0526374	0.149135	0.0180868	2.48873e-05	YP_001532297	NC_009952	hypothetical protein	NA	NA	NA
Dshi_0952	-0.0808001	0.0644009	-0.15349	-0.005913	0.878125	0.974529	0.801251	0.951381	YP_001532298	NC_009952	tryptophan synthase, alpha subunit	COG0159	[E] Amino acid transport and metabolism	Primary metabolites biosynthesis, transport and catabolism
Dshi_0953	0.328867	0.244148	0.187154	0.0819918	0.556727	0.936074	0.771251	0.184251	YP_001532299	NC_009952	MATE efflux family protein	COG0534	[V] Defense mechanisms	Defense mechanisms
Dshi_0954	-0.272604	-0.0345464	-0.320144	-0.252441	0.591652	0.983732	0.569239	0.00227973	YP_001532300	NC_009952	GTP-binding protein YchF	COG0012	[J] Translation, ribosomal structure and biogenesis	Translation and postranslational modification
Dshi_0955	0.280566	0.114043	0.200196	0.041622	0.617548	0.955568	0.768684	0.48507	YP_001532301	NC_009952	hydantoin racemase	COG4126	[E] Amino acid transport and metabolism	Primary metabolites biosynthesis, transport and catabolism
Dshi_0956	0.214941	0.203766	0.187989	-0.0658507	0.761884	0.949324	0.834721	0.227939	YP_001532302	NC_009952	hypothetical protein	COG1593	[G] Carbohydrate transport and metabolism	Primary metabolites biosynthesis, transport and catabolism
Dshi_0957	0.0486654	0.142633	0.187006	-0.0697252	0.93888	0.950582	0.785874	0.455068	YP_001532303	NC_009952	Tripartite ATP-independent periplasmic transporter DctQ component	COG3090	[G] Carbohydrate transport and metabolism	Primary metabolites biosynthesis, transport and catabolism
Dshi_0958	0.0381008	-0.0593193	-0.0384793	-0.0572321	0.942159	0.975439	0.955268	0.473299	YP_001532304	NC_009952	hypothetical protein	COG1638	[G] Carbohydrate transport and metabolism	Primary metabolites biosynthesis, transport and catabolism
Dshi_0959	0.268512	-0.0144096	0.375515	0.317006	0.589905	0.98707	0.486684	6.58395e-05	YP_001532305	NC_009952	transcriptional regulator, RpiR family	COG1737	[K] Transcription	Transcription and signal transduction
Dshi_0960	0.124841	0.0829099	0.12643	0.124388	0.819665	0.967837	0.851623	0.0651685	YP_001532306	NC_009952	transcriptional regulator, GntR family	COG1802	[K] Transcription	Transcription and signal transduction
Dshi_0961	0.242529	0.2273	0.193784	-0.00468233	0.607966	0.935114	0.729471	0.947122	YP_001532307	NC_009952	Catechol dioxygenase domain protein	NA	NA	NA
Dshi_0964	0.182712	0.0791917	0.108709	0.012513	0.702056	0.965855	0.85708	0.815767	YP_001532308	NC_009952	hypothetical protein	NA	NA	NA
Dshi_0965	0.338152	0.23679	0.210097	-0.0416749	0.502522	0.929896	0.703609	0.483036	YP_001532309	NC_009952	hypothetical protein	NA	NA	NA
Dshi_0967	0.374913	0.336779	0.326918	0.021069	0.45901	0.92388	0.529106	0.723133	YP_001532310	NC_009952	fumarylacetoacetate (FAA) hydrolase	COG0179	[Q] Secondary metabolites biosynthesis, transport and catabolism	Secondary metabolites biosynthesis, transport and catabolism
Dshi_0968	0.0653481	0.130373	-0.010501	-0.112945	0.941677	0.965855	0.99258	0.108146	YP_001532311	NC_009952	YCII-related	COG2350	[S] Function unknown	Function unknown and function predicted
Dshi_0969	0.199486	0.173063	0.0444575	0.230259	0.699403	0.941427	0.955191	0.000958254	YP_001532312	NC_009952	Mannitol dehydrogenase domain	COG0246	[G] Carbohydrate transport and metabolism	Primary metabolites biosynthesis, transport and catabolism
Dshi_0970	0.297843	0.265892	0.229978	0.332183	0.665151	0.941427	0.791291	0.000288529	YP_001532313	NC_009952	short-chain dehydrogenase/reductase SDR	NA	NA	NA
Dshi_0971	0.311269	0.332232	0.103268	0.309214	0.530092	0.925729	0.85708	0.000567946	YP_001532314	NC_009952	ABC transporter related	COG3839	[G] Carbohydrate transport and metabolism	Primary metabolites biosynthesis, transport and catabolism
Dshi_0972	0.225264	0.21891	-0.0128079	0.30821	0.642155	0.936598	0.986211	0.00107059	YP_001532315	NC_009952	binding-protein-dependent transport systems inner membrane component	COG0395	[G] Carbohydrate transport and metabolism	Primary metabolites biosynthesis, transport and catabolism
Dshi_0973	0.182646	0.242815	-0.00579626	0.232946	0.693352	0.929896	0.993192	0.00688338	YP_001532316	NC_009952	hypothetical protein	COG1175	[G] Carbohydrate transport and metabolism	Primary metabolites biosynthesis, transport and catabolism
Dshi_0974	-0.248564	-0.0917371	-0.706096	-0.404335	0.651077	0.965855	0.211174	0.000673085	YP_001532317	NC_009952	hypothetical protein	COG1653	[G] Carbohydrate transport and metabolism	Primary metabolites biosynthesis, transport and catabolism
Dshi_0975	0.0242477	0.0214776	-0.29546	0.137851	0.969556	0.985745	0.575786	0.0634753	YP_001532318	NC_009952	transcriptional regulator, LacI family	COG1609	[K] Transcription	Transcription and signal transduction
Dshi_0976	0.151649	0.388531	0.463187	0.00194722	0.86086	0.936074	0.634871	0.983905	YP_001532319	NC_009952	resolvase-like protein	NA	NA	NA
Dshi_0977	-0.00265815	0.0627151	-0.0124298	0.246536	0.995107	0.975915	0.986923	0.000687994	YP_001532320	NC_009952	UDP-N-acetylglucosamine 1-carboxyvinyltransferase	COG0766	[M] Cell wall/membrane/envelope biogenesis	Cell wall/membrane/envelope biogenesis
Dshi_0978	0.056144	0.232103	0.0957996	0.196024	0.915989	0.934088	0.867545	0.0221518	YP_001532321	NC_009952	hypothetical protein	NA	NA	NA
Dshi_0979	-0.181801	-0.0494942	-0.114462	0.184517	0.729877	0.98001	0.864683	0.0190559	YP_001532322	NC_009952	Histidinol dehydrogenase	COG0141	[E] Amino acid transport and metabolism	Primary metabolites biosynthesis, transport and catabolism
Dshi_0980	0.149773	0.257283	0.310863	0.252025	0.742943	0.929896	0.564679	0.00306646	YP_001532323	NC_009952	hypothetical protein	COG5328	[S] Function unknown	Function unknown and function predicted
Dshi_0981	0.049224	0.100933	-0.0501766	0.242695	0.929155	0.955568	0.943879	0.00411691	YP_001532324	NC_009952	protein tyrosine phosphatase	COG0394	[T] Signal transduction mechanisms	Transcription and signal transduction
Dshi_0982	-0.27702	-0.042961	-0.371953	0.528132	0.641587	0.983732	0.572528	1.90722e-05	YP_001532325	NC_009952	translation initiation factor IF-1	COG0361	[J] Translation, ribosomal structure and biogenesis	Translation and postranslational modification
Dshi_0983	-0.525639	-0.305343	-0.791762	0.451523	0.392486	0.929896	0.175708	0.00123334	YP_001532326	NC_009952	maf protein	COG0424	[D] Cell cycle control, cell division, chromosome partitioning	Cell cycle control, cell division, chromosome partitioning
Dshi_0984	-0.106823	-0.0286567	-0.262049	0.388511	0.822256	0.983965	0.634871	0.00119549	YP_001532327	NC_009952	ribonuclease	COG1530	[J] Translation, ribosomal structure and biogenesis	Translation and postranslational modification
Dshi_0985	0.00517523	-0.0179925	-0.132725	-0.0806535	0.989026	0.985755	0.823682	0.187868	YP_001532328	NC_009952	hypothetical protein	NA	NA	NA
Dshi_0986	-0.725884	-0.850567	-1.1055	-0.389132	0.187992	0.316721	0.0600742	0.000643621	YP_001532329	NC_009952	helix-turn-helix domain protein	NA	NA	NA
Dshi_0987	-0.672513	-0.696054	-0.912183	-0.364958	0.153335	0.367357	0.0695042	0.000320762	YP_001532330	NC_009952	hypothetical protein	COG4683	[S] Function unknown	Function unknown and function predicted
Dshi_0988	0.205883	0.128672	0.0554347	0.138357	0.651935	0.949623	0.932069	0.123478	YP_001532331	NC_009952	integrase family protein	COG4974	[L] Replication, recombination and repair	Replication, recombination and repair
Dshi_0989	0.228463	0.110474	0.181951	0.0343211	0.704128	0.962016	0.809124	0.595583	YP_001532332	NC_009952	hypothetical protein	NA	NA	NA
Dshi_0990	0.467619	0.391977	0.366043	0.318728	0.347325	0.861877	0.477684	0.00975899	YP_001532333	NC_009952	putative DNA helicase related protein	COG1112	[L] Replication, recombination and repair	Replication, recombination and repair
Dshi_0991	0.343956	0.416719	0.340796	0.209085	0.587243	0.929896	0.635343	0.013272	YP_001532334	NC_009952	hypothetical protein	NA	NA	NA
Dshi_0992	0.379869	0.288691	0.349695	0.106761	0.458374	0.929896	0.502485	0.100452	YP_001532335	NC_009952	type III restriction protein res subunit	COG1061	[L] Replication, recombination and repair	Replication, recombination and repair
Dshi_0993	0.395618	0.338789	0.228471	-0.132128	0.434292	0.92388	0.67732	0.119074	YP_001532336	NC_009952	hypothetical protein	COG2358	[R] General function prediction only	Function unknown and function predicted
Dshi_0994	0.148318	0.151127	0.0804852	0.0091528	0.759757	0.941427	0.906087	0.933899	YP_001532337	NC_009952	TRAP transporter, 4TM/12TM fusion protein	COG4666	[R] General function prediction only	Function unknown and function predicted
Dshi_0995	0.28122	0.230609	0.0378204	0.0847712	0.558337	0.934587	0.955268	0.278713	YP_001532338	NC_009952	transcriptional regulator, LysR family	COG0583	[K] Transcription	Transcription and signal transduction
Dshi_0996	0.179006	0.16774	0.150602	0.131248	0.729461	0.941427	0.81775	0.145965	YP_001532339	NC_009952	hypothetical protein	COG1009	[P] Inorganic ion transport and metabolism	Primary metabolites biosynthesis, transport and catabolism
Dshi_0997	0.0732936	0.142748	0.0979729	0.219012	0.922794	0.955463	0.911775	0.00758973	YP_001532340	NC_009952	hypothetical protein	COG3002	[S] Function unknown	Function unknown and function predicted
Dshi_0998	0.251374	0.246571	0.190206	0.000840212	0.59937	0.929896	0.731698	0.991008	YP_001532341	NC_009952	adenine deaminase	COG1001	[F] Nucleotide transport and metabolism	Primary metabolites biosynthesis, transport and catabolism
Dshi_0999	0.109271	0.317465	-0.114674	-0.110637	0.838703	0.929896	0.863385	0.269502	YP_001532342	NC_009952	Bile acid:sodium symporter	COG0385	[R] General function prediction only	Function unknown and function predicted
Dshi_1000	0.144519	0.265734	-0.0133056	-0.0240079	0.754663	0.929896	0.985723	0.829222	YP_001532343	NC_009952	AMP-dependent synthetase and ligase	COG0318	[Q] Secondary metabolites biosynthesis, transport and catabolism	Secondary metabolites biosynthesis, transport and catabolism
Dshi_1001	0.0177757	0.181774	-0.129839	-0.0825681	0.975805	0.941427	0.832879	0.163986	YP_001532344	NC_009952	D-isomer specific 2-hydroxyacid dehydrogenase NAD-binding	COG1052	[C] Energy production and conversion	Primary metabolites biosynthesis, transport and catabolism
Dshi_1002	-0.111464	-0.1221	-0.101467	0.140149	0.833661	0.953056	0.880054	0.0216049	YP_001532345	NC_009952	Cystathionine gamma-synthase	COG0626	[E] Amino acid transport and metabolism	Primary metabolites biosynthesis, transport and catabolism
Dshi_1003	0.268123	0.232595	0.268632	0.205054	0.660303	0.941427	0.716611	0.0114991	YP_001532346	NC_009952	aminoglycoside phosphotransferase	COG3173	[R] General function prediction only	Function unknown and function predicted
Dshi_1004	0.244173	0.128461	0.206888	0.273988	0.607966	0.950582	0.711696	0.000389105	YP_001532347	NC_009952	acyl-CoA dehydrogenase domain protein	COG1960	[I] Lipid transport and metabolism	Primary metabolites biosynthesis, transport and catabolism
Dshi_1005	0.328333	0.134505	0.431166	0.429076	0.526239	0.949506	0.402269	0.00029425	YP_001532348	NC_009952	putative ribonuclease BN	COG1295	[S] Function unknown	Function unknown and function predicted
Dshi_1006	-0.173482	-0.124338	-0.151961	-0.304487	0.71092	0.950582	0.796781	0.00595743	YP_001532349	NC_009952	major facilitator superfamily MFS_1	COG2814	[G] Carbohydrate transport and metabolism	Primary metabolites biosynthesis, transport and catabolism
Dshi_1007	0.122415	0.202971	0.0543501	0.287486	0.790745	0.940026	0.933541	0.00128172	YP_001532350	NC_009952	3-oxoadipate enol-lactonase	COG0596	[R] General function prediction only	Function unknown and function predicted
Dshi_1008	-0.0108589	0.138984	0.0344848	0.387982	0.985884	0.949623	0.960714	0.000107271	YP_001532351	NC_009952	enoyl-(acyl-carrier-protein) reductase	COG0623	[I] Lipid transport and metabolism	Primary metabolites biosynthesis, transport and catabolism
Dshi_1009	0.268515	0.374029	0.28069	0.30075	0.607966	0.92388	0.643743	0.000143748	YP_001532352	NC_009952	Beta-ketoacyl synthase	COG0304	[Q] Secondary metabolites biosynthesis, transport and catabolism	Secondary metabolites biosynthesis, transport and catabolism
Dshi_1010	-0.0765733	0.0456041	-0.00467176	0.420931	0.886364	0.98001	0.99378	0.000160078	YP_001532353	NC_009952	beta-hydroxyacyl-(acyl-carrier-protein) dehydratase FabA	COG0764	[I] Lipid transport and metabolism	Primary metabolites biosynthesis, transport and catabolism
Dshi_1011	0.011937	-0.216485	0.337352	0.107435	0.984859	0.941082	0.554754	0.0642414	YP_001532354	NC_009952	ferric uptake regulator, Fur family	COG0735	[P] Inorganic ion transport and metabolism	Primary metabolites biosynthesis, transport and catabolism
Dshi_1012	-0.13967	0.0954737	-0.0045387	0.281655	0.790745	0.961704	0.99495	0.0028187	YP_001532355	NC_009952	Methionine adenosyltransferase	COG0192	[H] Coenzyme transport and metabolism	Primary metabolites biosynthesis, transport and catabolism
Dshi_1013	-0.00297919	0.0171933	-0.136035	-0.0327853	0.993909	0.985755	0.810664	0.599687	YP_001532356	NC_009952	apolipoprotein N-acyltransferase	COG0815	[M] Cell wall/membrane/envelope biogenesis	Cell wall/membrane/envelope biogenesis
Dshi_1014	0.0784465	-0.012955	-0.335667	0.0329879	0.896793	0.987502	0.570422	0.625986	YP_001532357	NC_009952	CBS domain containing protein	COG1253	[R] General function prediction only	Function unknown and function predicted
Dshi_1015	0.363239	0.183123	0.139525	0.25528	0.528833	0.941427	0.83439	0.00342162	YP_001532358	NC_009952	protein of unknown function UPF0054	COG0319	[R] General function prediction only	Function unknown and function predicted
Dshi_1016	0.293663	0.320131	0.0801758	0.211683	0.575142	0.929896	0.906087	0.00915478	YP_001532359	NC_009952	PhoH family protein	COG1702	[T] Signal transduction mechanisms	Transcription and signal transduction
Dshi_1017	0.0796931	0.120875	0.080451	-0.0856324	0.877084	0.950582	0.903025	0.135812	YP_001532360	NC_009952	hypothetical protein	COG1629	[P] Inorganic ion transport and metabolism	Primary metabolites biosynthesis, transport and catabolism
Dshi_1018	0.167482	0.113508	0.0576156	-0.12698	0.893729	0.978349	0.972462	0.0616696	YP_001532361	NC_009952	hypothetical protein	NA	NA	NA
Dshi_1019	-0.179783	-0.124532	-0.199033	0.298062	0.826785	0.967837	0.841843	0.00380001	YP_001532362	NC_009952	RNA modification enzyme, MiaB family	COG0621	[J] Translation, ribosomal structure and biogenesis	Translation and postranslational modification
Dshi_1020	-0.0898976	-0.0830044	0.0827154	0.0571819	0.849123	0.962713	0.89146	0.428944	YP_001532363	NC_009952	hypothetical protein	NA	NA	NA
Dshi_1021	-0.0571585	-0.0027695	-0.0834139	0.21862	0.914382	0.997807	0.890941	0.0257352	YP_001532364	NC_009952	tRNA (guanine-N(7)-)-methyltransferase	COG0220	[R] General function prediction only	Function unknown and function predicted
Dshi_1022	-0.23528	-0.0742894	-0.244942	0.277854	0.615231	0.967106	0.650367	0.00348137	YP_001532365	NC_009952	3-phosphoshikimate 1-carboxyvinyltransferase	COG0128	[E] Amino acid transport and metabolism	Primary metabolites biosynthesis, transport and catabolism
Dshi_1023	-0.141733	0.000841203	-0.133807	0.0515111	0.765774	0.997807	0.824947	0.495915	YP_001532366	NC_009952	cytidylate kinase	COG0283	[F] Nucleotide transport and metabolism	Primary metabolites biosynthesis, transport and catabolism
Dshi_1024	-0.361697	0.104044	-0.172902	0.367195	0.558337	0.963451	0.809124	0.00657289	YP_001532367	NC_009952	histone family protein nucleoid-structuring protein H-NS	NA	NA	NA
Dshi_1025	0.253408	0.460241	0.107891	0.239413	0.632389	0.831736	0.868651	0.00335881	YP_001532368	NC_009952	ribosomal protein S1	COG0539	[J] Translation, ribosomal structure and biogenesis	Translation and postranslational modification
Dshi_1026	0.0788436	0.0966613	0.221435	-0.0198622	0.89736	0.961922	0.728965	0.754195	YP_001532369	NC_009952	Intracellular septation protein A	COG2917	[D] Cell cycle control, cell division, chromosome partitioning	Cell cycle control, cell division, chromosome partitioning
Dshi_1027	0.228006	0.41021	0.131597	0.610818	0.625711	0.826417	0.81775	3.55986e-06	YP_001532370	NC_009952	integration host factor, beta subunit	COG0776	[L] Replication, recombination and repair	Replication, recombination and repair
Dshi_1028	0.343497	0.35114	0.242218	0.605555	0.5055	0.916047	0.664119	5.76332e-06	YP_001532371	NC_009952	hypothetical protein	NA	NA	NA
Dshi_1029	0.014423	0.0528575	-0.0885023	0.564275	0.97832	0.977199	0.884421	1.1908e-05	YP_001532372	NC_009952	Phosphoribosylanthranilate isomerase	COG0135	[E] Amino acid transport and metabolism	Primary metabolites biosynthesis, transport and catabolism
Dshi_1030	-2.55041	-2.6481	-2.87822	-1.35203	0.00117547	0.00321275	0.00157515	9.8802e-06	YP_001532373	NC_009952	hypothetical protein	NA	NA	NA
Dshi_1031	-0.0314394	0.0424626	-0.230241	0.249274	0.968694	0.983732	0.747751	0.007935	YP_001532374	NC_009952	tryptophan synthase, beta subunit	COG0133	[E] Amino acid transport and metabolism	Primary metabolites biosynthesis, transport and catabolism
Dshi_1032	-1.19701	-1.14264	-1.3375	-0.490242	0.0188075	0.0703657	0.0179815	9.68651e-06	YP_001532375	NC_009952	hypothetical protein	COG5271	[R] General function prediction only	Function unknown and function predicted
Dshi_1033	-0.217909	-0.178594	-0.198988	-0.299733	0.644612	0.941427	0.724317	0.000621451	YP_001532376	NC_009952	hypothetical protein	NA	NA	NA
Dshi_1034	-0.0527911	0.0413823	-0.0593486	-0.156057	0.922794	0.98163	0.928864	0.0534849	YP_001532377	NC_009952	transcriptional regulator, LuxR family	COG2197	[T] Signal transduction mechanisms	Transcription and signal transduction
Dshi_1035	0.264481	0.204361	0.0965736	0.200226	0.579516	0.940026	0.867545	0.00458597	YP_001532378	NC_009952	hypothetical protein	COG1638	[G] Carbohydrate transport and metabolism	Primary metabolites biosynthesis, transport and catabolism
Dshi_1036	0.180009	0.146705	0.145586	0.21897	0.702944	0.941427	0.806377	0.0188172	YP_001532379	NC_009952	hypothetical protein	COG3090	[G] Carbohydrate transport and metabolism	Primary metabolites biosynthesis, transport and catabolism
Dshi_1037	0.301884	0.287534	0.380986	0.457009	0.550873	0.929896	0.457632	1.30665e-05	YP_001532380	NC_009952	TRAP dicarboxylate transporter, DctM subunit	COG1593	[G] Carbohydrate transport and metabolism	Primary metabolites biosynthesis, transport and catabolism
Dshi_1038	0.312279	0.238146	0.22646	0.110074	0.555802	0.935114	0.70607	0.0518391	YP_001532381	NC_009952	Asp/Glu racemase	COG3473	[Q] Secondary metabolites biosynthesis, transport and catabolism	Secondary metabolites biosynthesis, transport and catabolism
Dshi_1039	-0.342292	-0.105538	-0.146703	-0.00928622	0.514539	0.955463	0.806566	0.908467	YP_001532382	NC_009952	monooxygenase FAD-binding	COG0654	[H] Coenzyme transport and metabolism	Primary metabolites biosynthesis, transport and catabolism
Dshi_1040	0.14467	0.0605564	0.0185326	-0.0224164	0.870299	0.983732	0.986923	0.723099	YP_001532383	NC_009952	aldehyde oxidase and xanthine dehydrogenase molybdopterin binding	COG1529	[C] Energy production and conversion	Primary metabolites biosynthesis, transport and catabolism
Dshi_1041	0.302816	0.265417	0.139715	0.0899177	0.553402	0.929896	0.813358	0.358221	YP_001532384	NC_009952	hypothetical protein	COG1593	[G] Carbohydrate transport and metabolism	Primary metabolites biosynthesis, transport and catabolism
Dshi_1042	0.264789	0.2053	-0.000485396	-0.24982	0.600565	0.941082	0.999782	0.0132249	YP_001532385	NC_009952	Tripartite ATP-independent periplasmic transporter DctQ component	COG3090	[G] Carbohydrate transport and metabolism	Primary metabolites biosynthesis, transport and catabolism
Dshi_1043	-0.0950077	-0.00919609	-0.252759	-0.190844	0.862859	0.992589	0.690501	0.166163	YP_001532386	NC_009952	hypothetical protein	COG1638	[G] Carbohydrate transport and metabolism	Primary metabolites biosynthesis, transport and catabolism
Dshi_1044	0.114226	-0.400257	0.164558	0.313094	0.804605	0.840511	0.769517	0.0023323	YP_001532387	NC_009952	transcriptional regulator, GntR family	COG1802	[K] Transcription	Transcription and signal transduction
Dshi_1045	0.320253	-0.0094318	0.302021	0.149507	0.585928	0.992589	0.65145	0.0239836	YP_001532388	NC_009952	HpcH/HpaI aldolase	COG2301	[G] Carbohydrate transport and metabolism	Primary metabolites biosynthesis, transport and catabolism
Dshi_1046	0.263253	0.0198074	0.195491	0.0988437	0.688517	0.98707	0.813916	0.158206	YP_001532389	NC_009952	Amidase	COG0154	[J] Translation, ribosomal structure and biogenesis	Translation and postranslational modification
Dshi_1047	0.295817	0.270017	0.160989	-0.00953704	0.587243	0.929896	0.806566	0.870703	YP_001532390	NC_009952	hypothetical protein	COG3777	[S] Function unknown	Function unknown and function predicted
Dshi_1048	0.100653	0.103381	0.10453	-0.00139567	0.838703	0.955568	0.864683	0.983905	YP_001532391	NC_009952	Enoyl-CoA hydratase/isomerase	COG1024	[I] Lipid transport and metabolism	Primary metabolites biosynthesis, transport and catabolism
Dshi_1049	0.104329	0.0543509	0.0138703	0.00779305	0.826785	0.977199	0.984921	0.906293	YP_001532392	NC_009952	hypothetical protein	COG0300	[R] General function prediction only	Function unknown and function predicted
Dshi_1050	0.0176808	0.0603259	0.00866332	-0.0578359	0.977443	0.977259	0.990415	0.502902	YP_001532393	NC_009952	hypothetical protein	NA	NA	NA
Dshi_1051	-0.0878561	-0.0310716	-0.00893744	-0.0810844	0.889098	0.983969	0.990415	0.316615	YP_001532394	NC_009952	MmgE/PrpD family protein	COG2079	[R] General function prediction only	Function unknown and function predicted
Dshi_1052	0.0662214	0.0223069	-0.161885	-0.341712	0.903515	0.985745	0.782488	0.00123679	YP_001532395	NC_009952	hypothetical protein	COG0687	[E] Amino acid transport and metabolism	Primary metabolites biosynthesis, transport and catabolism
Dshi_1053	-0.0175426	0.047833	-0.0227236	-0.0480852	0.976144	0.98001	0.975919	0.533545	YP_001532396	NC_009952	binding-protein-dependent transport systems inner membrane component	COG1176	[E] Amino acid transport and metabolism	Primary metabolites biosynthesis, transport and catabolism
Dshi_1054	0.0673062	0.0770071	0.0266778	-0.00928875	0.900585	0.965855	0.968196	0.843054	YP_001532397	NC_009952	binding-protein-dependent transport systems inner membrane component	COG1177	[E] Amino acid transport and metabolism	Primary metabolites biosynthesis, transport and catabolism
Dshi_1055	0.159349	0.121462	-0.0189908	-0.10121	0.737269	0.950582	0.980033	0.24548	YP_001532398	NC_009952	ABC transporter related	COG3842	[E] Amino acid transport and metabolism	Primary metabolites biosynthesis, transport and catabolism
Dshi_1056	-0.0262491	0.139642	0.106041	-0.0429804	0.970475	0.950582	0.880054	0.541304	YP_001532399	NC_009952	polysaccharide deacetylase	COG0726	[G] Carbohydrate transport and metabolism	Primary metabolites biosynthesis, transport and catabolism
Dshi_1057	0.00747353	0.0253807	-0.0590736	0.0341724	0.988905	0.983969	0.927624	0.615615	YP_001532400	NC_009952	L-carnitine dehydratase/bile acid-inducible protein F	COG1804	[C] Energy production and conversion	Primary metabolites biosynthesis, transport and catabolism
Dshi_1058	0.0838653	-0.0131957	-0.0684139	-0.0699059	0.860781	0.987502	0.912441	0.232524	YP_001532401	NC_009952	acyl-CoA dehydrogenase domain protein	COG1960	[I] Lipid transport and metabolism	Primary metabolites biosynthesis, transport and catabolism
Dshi_1059	0.271826	0.223532	0.151945	-0.0968124	0.704169	0.941427	0.867775	0.153088	YP_001532402	NC_009952	hypothetical protein	NA	NA	NA
Dshi_1060	-0.204143	-0.072255	-0.00669174	0.0193759	0.699095	0.974529	0.993192	0.788978	YP_001532403	NC_009952	hypothetical protein	NA	NA	NA
Dshi_1061	-0.155544	0.0980742	-0.102418	0.085504	0.729877	0.955463	0.859443	0.236369	YP_001532404	NC_009952	hypothetical protein	NA	NA	NA
Dshi_1062	0.0506375	0.0640524	0.070337	-0.046956	0.92352	0.974529	0.910619	0.562032	YP_001532405	NC_009952	Isoprenylcysteine carboxyl methyltransferase	COG2020	[O] Posttranslational modification, protein turnover, chaperones	Translation and postranslational modification
Dshi_1063	-0.393078	-0.204194	-0.339665	0.0784455	0.434932	0.940026	0.51493	0.193953	YP_001532406	NC_009952	protein of unknown function DUF1289	COG3313	[R] General function prediction only	Function unknown and function predicted
Dshi_1064	-0.288729	-0.106507	-0.190804	0.0414312	0.566804	0.955152	0.741868	0.627976	YP_001532407	NC_009952	Holliday junction resolvase YqgF	COG0816	[L] Replication, recombination and repair	Replication, recombination and repair
Dshi_1065	0.152064	0.0589057	0.0698469	0.141527	0.80967	0.98001	0.942265	0.0957912	YP_001532408	NC_009952	hypothetical protein	NA	NA	NA
Dshi_1066	0.250599	0.110961	0.0435437	0.237474	0.597056	0.952378	0.950071	0.0169734	YP_001532409	NC_009952	hypothetical protein	NA	NA	NA
Dshi_1067	0.115386	0.328551	0.0967381	0.202003	0.813787	0.929896	0.87712	0.0492283	YP_001532410	NC_009952	Superoxide dismutase	COG0605	[P] Inorganic ion transport and metabolism	Primary metabolites biosynthesis, transport and catabolism
Dshi_1068	-0.421757	-0.330252	-0.294063	0.110367	0.399148	0.925729	0.576163	0.113686	YP_001532411	NC_009952	hypothetical protein	NA	NA	NA
Dshi_1069	-0.167782	-0.0345223	-0.237103	-0.117008	0.742943	0.983732	0.707093	0.16709	YP_001532412	NC_009952	Fe-S metabolism associated SufE	COG2166	[R] General function prediction only	Function unknown and function predicted
Dshi_1070	-0.25415	-0.150923	-0.345949	-0.045743	0.599897	0.941427	0.51493	0.600171	YP_001532413	NC_009952	hypothetical protein	NA	NA	NA
Dshi_1071	-0.209878	-0.25222	-0.586101	-0.229082	0.681316	0.935114	0.278036	0.0703723	YP_001532414	NC_009952	protein of unknown function DUF74	COG0393	[S] Function unknown	Function unknown and function predicted
Dshi_1072	-0.156711	-0.159582	-0.557455	-0.235557	0.756258	0.941427	0.299932	0.236329	YP_001532415	NC_009952	hypothetical protein	NA	NA	NA
Dshi_1073	0.303173	0.247566	-0.294782	0.292862	0.550873	0.929896	0.577392	0.471648	YP_001532416	NC_009952	Methionine synthase	COG5012	[R] General function prediction only	Function unknown and function predicted
Dshi_1074	0.127358	0.0652252	-0.593492	0.511628	0.801737	0.974529	0.250189	0.259938	YP_001532417	NC_009952	homocysteine S-methyltransferase	COG0646	[E] Amino acid transport and metabolism	Primary metabolites biosynthesis, transport and catabolism
Dshi_1075	-0.341662	-0.569928	-0.0138151	-0.0570475	0.505359	0.586927	0.984921	0.412951	YP_001532418	NC_009952	protein of unknown function DUF1476	COG5467	[S] Function unknown	Function unknown and function predicted
Dshi_1076	0.0253382	0.207299	0.0162327	0.348958	0.970171	0.941082	0.984921	0.00603667	YP_001532419	NC_009952	phosphoribosylaminoimidazole-succinocarboxamide synthase	COG0152	[F] Nucleotide transport and metabolism	Primary metabolites biosynthesis, transport and catabolism
Dshi_1077	-0.370671	-0.161879	-0.314445	0.171703	0.495181	0.941427	0.573704	0.10995	YP_001532420	NC_009952	phosphoribosylformylglycinamidine synthase, purS	COG1828	[F] Nucleotide transport and metabolism	Primary metabolites biosynthesis, transport and catabolism
Dshi_1078	-0.237137	-0.140686	-0.204702	0.126654	0.64456	0.949623	0.735249	0.0780081	YP_001532421	NC_009952	Alcohol dehydrogenase zinc-binding domain protein	COG1064	[R] General function prediction only	Function unknown and function predicted
Dshi_1079	-0.0643235	0.122333	-0.0183747	0.292728	0.918542	0.955152	0.984921	0.0322744	YP_001532422	NC_009952	phosphoribosylformylglycinamidine synthase I	COG0047	[F] Nucleotide transport and metabolism	Primary metabolites biosynthesis, transport and catabolism
Dshi_1080	0.0780927	0.178985	0.0427566	0.168245	0.874848	0.941427	0.950659	0.0103401	YP_001532423	NC_009952	integral membrane sensor signal transduction histidine kinase	COG4191	[T] Signal transduction mechanisms	Transcription and signal transduction
Dshi_1081	0.110945	0.192566	0.0860918	-0.0398685	0.813787	0.941427	0.890941	0.483277	YP_001532424	NC_009952	two component, sigma54 specific, transcriptional regulator, Fis family	COG2204	[T] Signal transduction mechanisms	Transcription and signal transduction
Dshi_1082	0.171874	0.190474	-0.00697672	0.111722	0.704169	0.941082	0.990792	0.0931022	YP_001532425	NC_009952	Arginyltransferase	COG2935	[O] Posttranslational modification, protein turnover, chaperones	Translation and postranslational modification
Dshi_1083	-0.17839	-0.0520483	-0.521726	-0.789065	0.696101	0.977199	0.277626	1.22792e-05	YP_001532426	NC_009952	RDD domain containing protein	NA	NA	NA
Dshi_1084	-1.56244	-1.17942	-2.22375	-2.26883	0.0633275	0.399789	0.0216401	3.64867e-09	YP_001532427	NC_009952	hypothetical protein	NA	NA	NA
Dshi_1085	0.155598	0.117432	0.109434	0.135768	0.805896	0.961704	0.897806	0.211508	YP_001532428	NC_009952	YbaK/prolyl-tRNA synthetase associated region	COG2606	[S] Function unknown	Function unknown and function predicted
Dshi_1086	-1.37028	-1.24163	-1.10561	-0.455538	0.0125825	0.0589241	0.0408747	0.00692705	YP_001532429	NC_009952	hypothetical protein	NA	NA	NA
Dshi_1087	-0.0946537	-0.0799233	-0.252135	-0.107418	0.837988	0.964639	0.639582	0.0970899	YP_001532430	NC_009952	hypothetical protein	COG2358	[R] General function prediction only	Function unknown and function predicted
Dshi_1088	-0.0644485	-0.0490179	-0.200325	-0.264655	0.903709	0.978349	0.720315	0.00907008	YP_001532431	NC_009952	TRAP transporter, 4TM/12TM fusion protein	COG4666	[R] General function prediction only	Function unknown and function predicted
Dshi_1089	0.040699	0.355607	-0.275759	-0.13339	0.946285	0.929896	0.662242	0.060219	YP_001532432	NC_009952	hypothetical protein	COG1638	[G] Carbohydrate transport and metabolism	Primary metabolites biosynthesis, transport and catabolism
Dshi_1090	-0.104335	0.270473	-0.326622	-0.318168	0.837192	0.929896	0.566701	0.00168989	YP_001532433	NC_009952	Tripartite ATP-independent periplasmic transporter DctQ component	COG3090	[G] Carbohydrate transport and metabolism	Primary metabolites biosynthesis, transport and catabolism
Dshi_1091	-0.0191491	0.366838	-0.116682	-0.0483974	0.977443	0.929896	0.880054	0.628425	YP_001532434	NC_009952	hypothetical protein	COG1593	[G] Carbohydrate transport and metabolism	Primary metabolites biosynthesis, transport and catabolism
Dshi_1092	0.0065116	0.169876	-0.0786489	-0.182139	0.989026	0.941427	0.912441	0.0959374	YP_001532435	NC_009952	carboxyvinyl-carboxyphosphonate phosphorylmutase	COG2513	[G] Carbohydrate transport and metabolism	Primary metabolites biosynthesis, transport and catabolism
Dshi_1093	-0.161546	0.0709297	-0.062202	-0.0925267	0.773838	0.975915	0.942265	0.302225	YP_001532436	NC_009952	hypothetical protein	NA	NA	NA
Dshi_1094	-0.244194	0.0158048	-0.266187	0.467466	0.654654	0.987502	0.68016	8.73741e-05	YP_001532437	NC_009952	transcriptional regulator, Fis family	COG3284	[Q] Secondary metabolites biosynthesis, transport and catabolism	Secondary metabolites biosynthesis, transport and catabolism
Dshi_1095	0.245117	0.452566	-0.112666	0.316631	0.668242	0.897368	0.880054	0.00620505	YP_001532438	NC_009952	aldehyde dehydrogenase	COG1012	[C] Energy production and conversion	Primary metabolites biosynthesis, transport and catabolism
Dshi_1096	-0.554724	-0.958546	-0.2396	-0.446341	0.356547	0.259384	0.720832	8.79247e-05	YP_001532439	NC_009952	hypothetical protein	NA	NA	NA
Dshi_1097	0.656893	-0.380921	0.861494	-0.201752	0.26835	0.927674	0.136998	0.10807	YP_001532440	NC_009952	protein of unknown function DUF395 YeeE/YedE	NA	NA	NA
Dshi_1098	0.0556779	0.236245	0.0866007	0.430412	0.929155	0.941082	0.906087	9.19937e-05	YP_001532441	NC_009952	hypothetical protein	NA	NA	NA
Dshi_1099	-0.644615	-0.587044	-0.97938	-0.172233	0.301819	0.722265	0.109935	0.0136924	YP_001532442	NC_009952	peptide methionine sulfoxide reductase	COG0225	[O] Posttranslational modification, protein turnover, chaperones	Translation and postranslational modification
Dshi_1100	0.0275271	-0.0348408	-0.27002	0.0448407	0.962623	0.983732	0.619795	0.552715	YP_001532443	NC_009952	ribosomal L11 methyltransferase	COG2264	[J] Translation, ribosomal structure and biogenesis	Translation and postranslational modification
Dshi_1101	-0.148265	-0.182026	-0.301408	-0.190756	0.741984	0.941427	0.565726	0.0032402	YP_001532444	NC_009952	hypothetical protein	NA	NA	NA
Dshi_1102	-0.485753	-0.347542	-0.301434	0.01217	0.326538	0.916047	0.565726	0.95443	YP_001532445	NC_009952	protein of unknown function DUF1127	COG5457	[S] Function unknown	Function unknown and function predicted
Dshi_1103	-0.0868126	0.144549	0.0766511	0.103837	0.855769	0.941427	0.904999	0.150365	YP_001532446	NC_009952	crossover junction endodeoxyribonuclease RuvC	COG0817	[L] Replication, recombination and repair	Replication, recombination and repair
Dshi_1104	0.0169613	-0.0402451	-0.444373	0.228481	0.977443	0.983732	0.435709	0.0721437	YP_001532447	NC_009952	Holliday junction DNA helicase RuvA	COG0632	[L] Replication, recombination and repair	Replication, recombination and repair
Dshi_1105	0.0891263	0.0453362	-0.264786	0.00874602	0.853486	0.98001	0.632353	0.923618	YP_001532448	NC_009952	Holliday junction DNA helicase RuvB	COG2255	[L] Replication, recombination and repair	Replication, recombination and repair
Dshi_1106	0.255411	0.319561	0.178619	0.296125	0.608155	0.929896	0.766419	0.00251598	YP_001532449	NC_009952	hypothetical protein	NA	NA	NA
Dshi_1107	-0.177607	-0.0334307	-0.0560765	0.11304	0.694632	0.983732	0.93205	0.0320059	YP_001532450	NC_009952	Pol-Pal system-associated acyl-CoA thioesterase	COG0824	[R] General function prediction only	Function unknown and function predicted
Dshi_1108	0.007553	0.0494996	-0.135283	0.00806243	0.989026	0.98001	0.837282	0.908467	YP_001532451	NC_009952	Tol-Pal system TolQ	COG0811	[U] Intracellular trafficking, secretion, and vesicular transport	Intracellular trafficking, secretion, and vesicular transport
Dshi_1109	-0.230778	-0.169278	-0.303169	-0.131913	0.644612	0.941427	0.59812	0.0517126	YP_001532452	NC_009952	Biopolymer transport TolR	COG0848	[U] Intracellular trafficking, secretion, and vesicular transport	Intracellular trafficking, secretion, and vesicular transport
Dshi_1110	0.0138478	-0.0478484	-0.145596	0.135932	0.98032	0.979438	0.807135	0.0711411	YP_001532453	NC_009952	hypothetical protein	COG5373	[S] Function unknown	Function unknown and function predicted
Dshi_1111	0.113263	0.0621003	-0.0724681	0.133063	0.818349	0.975915	0.912441	0.115583	YP_001532454	NC_009952	hypothetical protein	COG0823	[U] Intracellular trafficking, secretion, and vesicular transport	Intracellular trafficking, secretion, and vesicular transport
Dshi_1112	0.0747539	0.115217	-0.0116065	0.214575	0.883789	0.951828	0.986923	0.00172689	YP_001532455	NC_009952	hypothetical protein	COG2885	[M] Cell wall/membrane/envelope biogenesis	Cell wall/membrane/envelope biogenesis
Dshi_1113	0.077221	0.108798	-0.0707659	0.19565	0.886364	0.955152	0.912441	0.00948575	YP_001532456	NC_009952	hypothetical protein	COG1729	[S] Function unknown	Function unknown and function predicted
Dshi_1114	-0.0684677	-0.0358515	-0.0979746	0.0357712	0.903515	0.983732	0.874049	0.640065	YP_001532457	NC_009952	tRNA(Ile)-lysidine synthetase	COG0037	[D] Cell cycle control, cell division, chromosome partitioning	Cell cycle control, cell division, chromosome partitioning
Dshi_1115	0.0403338	0.0521672	-0.261364	0.120861	0.939217	0.977199	0.632353	0.0710017	YP_001532458	NC_009952	hypothetical protein	COG0465	[O] Posttranslational modification, protein turnover, chaperones	Translation and postranslational modification
Dshi_1116	0.148841	0.524583	0.214421	0.207689	0.802331	0.826417	0.766054	0.0240575	YP_001532459	NC_009952	hypothetical protein	NA	NA	NA
Dshi_1117	0.219006	0.26627	0.272504	0.295884	0.644612	0.929896	0.627293	0.000268554	YP_001532460	NC_009952	thioesterase superfamily protein	COG2050	[Q] Secondary metabolites biosynthesis, transport and catabolism	Secondary metabolites biosynthesis, transport and catabolism
Dshi_1118	-0.255831	0.000903768	-0.0323041	0.126098	0.606616	0.997807	0.963099	0.0412008	YP_001532461	NC_009952	hypothetical protein	COG1407	[R] General function prediction only	Function unknown and function predicted
Dshi_1119	0.00545507	-0.0620996	-0.169271	0.062325	0.989026	0.975915	0.786979	0.384498	YP_001532462	NC_009952	DEAD/H associated domain protein	COG1201	[R] General function prediction only	Function unknown and function predicted
Dshi_1120	-2.06167	-2.12645	-2.14855	-1.43635	0.00700194	0.0190383	0.00911616	3.20348e-08	YP_001532463	NC_009952	hypothetical protein	COG0606	[O] Posttranslational modification, protein turnover, chaperones	Translation and postranslational modification
Dshi_1121	-0.350892	-0.238672	-0.356238	-0.225098	0.500745	0.934587	0.502951	0.0106998	YP_001532464	NC_009952	peptidase A24A prepilin type IV	COG4960	[O] Posttranslational modification, protein turnover, chaperones	Translation and postranslational modification
Dshi_1122	0.00941982	0.257774	0.0448095	0.0888629	0.989026	0.941427	0.959781	0.139211	YP_001532465	NC_009952	hypothetical protein	NA	NA	NA
Dshi_1123	0.296684	0.537454	0.527602	-0.0107726	0.579516	0.702427	0.33485	0.892519	YP_001532466	NC_009952	Tetratricopeptide TPR_2 repeat protein	COG5010	[U] Intracellular trafficking, secretion, and vesicular transport	Intracellular trafficking, secretion, and vesicular transport
Dshi_1124	-2.19384	-2.01061	-1.89338	-1.16778	0.00162333	0.00779791	0.00484834	2.20993e-05	YP_001532467	NC_009952	hypothetical protein	COG2064	[U] Intracellular trafficking, secretion, and vesicular transport	Intracellular trafficking, secretion, and vesicular transport
Dshi_1125	-2.26686	-2.33266	-2.41274	-1.13401	0.00390033	0.0110988	0.00462491	4.62726e-05	YP_001532468	NC_009952	type II secretion system protein	COG4965	[U] Intracellular trafficking, secretion, and vesicular transport	Intracellular trafficking, secretion, and vesicular transport
Dshi_1126	-2.34441	-2.09242	-2.00635	-1.20279	0.00246782	0.012896	0.00725611	7.9545e-06	YP_001532469	NC_009952	type II secretion system protein E	COG4962	[U] Intracellular trafficking, secretion, and vesicular transport	Intracellular trafficking, secretion, and vesicular transport
Dshi_1127	-1.99643	-1.73834	-1.88179	-0.989408	0.00248779	0.0146114	0.00508571	0.00172689	YP_001532470	NC_009952	response regulator receiver protein	COG4963	[U] Intracellular trafficking, secretion, and vesicular transport	Intracellular trafficking, secretion, and vesicular transport
Dshi_1128	0.113986	0.145522	-0.0023616	0.221821	0.80541	0.941427	0.997145	0.0215479	YP_001532471	NC_009952	hypothetical protein	COG2885	[M] Cell wall/membrane/envelope biogenesis	Cell wall/membrane/envelope biogenesis
Dshi_1129	0.21242	0.400781	0.238191	0.143032	0.649635	0.855555	0.669466	0.0393431	YP_001532472	NC_009952	hypothetical protein	COG4964	[U] Intracellular trafficking, secretion, and vesicular transport	Intracellular trafficking, secretion, and vesicular transport
Dshi_1130	-2.90315	-2.70392	-2.5079	-1.99011	0.000924072	0.00321275	0.00166307	3.64867e-09	YP_001532473	NC_009952	hypothetical protein	COG3745	[U] Intracellular trafficking, secretion, and vesicular transport	Intracellular trafficking, secretion, and vesicular transport
Dshi_1131	-3.97817	-4.02375	-4.20796	-2.78019	0.00105299	0.00321275	0.00157515	3.20348e-08	YP_001532474	NC_009952	hypothetical protein	NA	NA	NA
Dshi_1132	-3.91268	-3.97446	-4.117	-2.58907	0.000941949	0.00321275	0.00157515	1.22294e-06	YP_001532475	NC_009952	hypothetical protein	NA	NA	NA
Dshi_1133	0.302439	0.318007	0.199405	0.27938	0.539585	0.926768	0.716611	0.00103109	YP_001532476	NC_009952	hypothetical protein	COG0741	[M] Cell wall/membrane/envelope biogenesis	Cell wall/membrane/envelope biogenesis
Dshi_1134	0.0379775	0.18474	0.00880619	0.299119	0.942159	0.941427	0.989439	0.00328487	YP_001532477	NC_009952	3-oxoacid CoA-transferase, B subunit	COG2057	[I] Lipid transport and metabolism	Primary metabolites biosynthesis, transport and catabolism
Dshi_1135	0.267674	0.279313	0.141129	0.178483	0.585267	0.929896	0.809842	0.0290679	YP_001532478	NC_009952	putative signal transduction histidine kinase	COG3920	[T] Signal transduction mechanisms	Transcription and signal transduction
Dshi_1136	0.20604	0.305214	0.0712459	0.0771906	0.656654	0.929896	0.91068	0.354096	YP_001532479	NC_009952	3-oxoacid CoA-transferase, A subunit	COG1788	[I] Lipid transport and metabolism	Primary metabolites biosynthesis, transport and catabolism
Dshi_1137	-0.173091	-0.0243386	-0.0722173	0.0990044	0.71092	0.985024	0.910982	0.230163	YP_001532480	NC_009952	DNA topoisomerase I	COG0550	[L] Replication, recombination and repair	Replication, recombination and repair
Dshi_1138	-2.13143	-1.89506	-1.76037	-1.13668	0.00551805	0.0267642	0.0170821	0.000128622	YP_001532481	NC_009952	DNA protecting protein DprA	COG0758	[L] Replication, recombination and repair	Replication, recombination and repair
Dshi_1139	-0.429134	-0.370737	-0.8032	-0.308735	0.558407	0.929896	0.270562	0.00148104	YP_001532482	NC_009952	peptidase U62 modulator of DNA gyrase	COG0312	[R] General function prediction only	Function unknown and function predicted
Dshi_1140	-0.163513	0.580359	-0.666276	0.774051	0.818827	0.875951	0.378777	6.0692e-06	YP_001532483	NC_009952	Cytochrome c oxidase subunit II	COG1622	[C] Energy production and conversion	Primary metabolites biosynthesis, transport and catabolism
Dshi_1141	-0.180357	0.0917018	-1.0359	0.816034	0.874514	0.982291	0.356258	9.82878e-06	YP_001532484	NC_009952	protoheme IX farnesyltransferase	COG0109	[O] Posttranslational modification, protein turnover, chaperones	Translation and postranslational modification
Dshi_1142	-0.0181706	0.659999	-0.391602	0.576452	0.977383	0.612111	0.532713	4.06723e-05	YP_001532485	NC_009952	hypothetical protein	NA	NA	NA
Dshi_1143	0.00797534	0.670485	-0.335953	0.77673	0.989026	0.677808	0.648164	5.58879e-06	YP_001532486	NC_009952	cytochrome c oxidase assembly protein CtaG/Cox11	COG3175	[O] Posttranslational modification, protein turnover, chaperones	Translation and postranslational modification
Dshi_1144	-0.105352	0.607594	-0.501476	0.847089	0.886364	0.814025	0.497932	1.43528e-06	YP_001532487	NC_009952	cytochrome c oxidase subunit III	COG1845	[C] Energy production and conversion	Primary metabolites biosynthesis, transport and catabolism
Dshi_1145	0.171253	0.316222	0.111878	0.525114	0.704169	0.926768	0.841868	8.43287e-06	YP_001532488	NC_009952	hypothetical protein	COG3346	[S] Function unknown	Function unknown and function predicted
Dshi_1146	-0.134387	-0.00792543	-0.00981658	0.301224	0.777459	0.992589	0.988138	0.000586838	YP_001532489	NC_009952	threonine synthase	COG0498	[E] Amino acid transport and metabolism	Primary metabolites biosynthesis, transport and catabolism
Dshi_1147	-0.23637	-0.289606	-0.407691	0.191646	0.669421	0.929896	0.525125	0.0445892	YP_001532490	NC_009952	processing peptidase	COG0612	[R] General function prediction only	Function unknown and function predicted
Dshi_1148	0.00841599	0.106194	0.144521	0.402205	0.987851	0.953741	0.801251	0.000219009	YP_001532491	NC_009952	GCN5-related N-acetyltransferase	COG1670	[J] Translation, ribosomal structure and biogenesis	Translation and postranslational modification
Dshi_1149	0.343388	0.508537	0.185057	0.55114	0.529821	0.721396	0.765488	2.73705e-05	YP_001532492	NC_009952	translation initiation factor IF-3	COG0290	[J] Translation, ribosomal structure and biogenesis	Translation and postranslational modification
Dshi_1150	0.214586	0.275428	0.216559	0.407078	0.644612	0.929896	0.699206	0.0192602	YP_001532493	NC_009952	Ferredoxin--NADP(+) reductase	COG1018	[C] Energy production and conversion	Primary metabolites biosynthesis, transport and catabolism
Dshi_1151	0.00135163	0.28196	-0.0168798	0.527319	0.99684	0.929896	0.981774	0.0584065	YP_001532494	NC_009952	hypothetical protein	COG3749	[S] Function unknown	Function unknown and function predicted
Dshi_1152	0.0776004	0.225695	0.0300062	0.525635	0.874514	0.935114	0.963322	0.0678994	YP_001532495	NC_009952	phosphoadenosine phosphosulfate reductase	COG0175	[H] Coenzyme transport and metabolism	Primary metabolites biosynthesis, transport and catabolism
Dshi_1153	0.148056	0.200046	0.124405	0.742105	0.741673	0.940981	0.827276	0.00104932	YP_001532496	NC_009952	nitrite/sulfite reductase hemoprotein beta-component ferrodoxin domain protein	COG0155	[P] Inorganic ion transport and metabolism	Primary metabolites biosynthesis, transport and catabolism
Dshi_1154	0.254865	0.181928	0.191371	0.890613	0.607966	0.941427	0.744588	3.34066e-07	YP_001532497	NC_009952	hypothetical protein	NA	NA	NA
Dshi_1155	0.0303842	0.161119	0.286113	0.881686	0.956587	0.941427	0.586851	2.4486e-05	YP_001532498	NC_009952	uroporphyrin-III C-methyltransferase	COG0007	[H] Coenzyme transport and metabolism	Primary metabolites biosynthesis, transport and catabolism
Dshi_1156	0.178252	0.277459	0.237053	0.38739	0.697297	0.929896	0.66527	6.52247e-05	YP_001532499	NC_009952	transcriptional regulator, AsnC family	COG1522	[K] Transcription	Transcription and signal transduction
Dshi_1157	0.196763	0.0869652	-0.00451314	0.0650227	0.727528	0.967837	0.996185	0.239972	YP_001532500	NC_009952	protein of unknown function UPF0061	COG0397	[S] Function unknown	Function unknown and function predicted
Dshi_1158	0.241392	0.0211789	-0.13596	0.227504	0.677814	0.986444	0.852654	0.017006	YP_001532501	NC_009952	Inosine/uridine-preferring nucleoside hydrolase	COG1957	[F] Nucleotide transport and metabolism	Primary metabolites biosynthesis, transport and catabolism
Dshi_1159	-2.09212	-2.19165	-2.03379	-1.36418	0.00399454	0.0108716	0.00692375	3.33484e-07	YP_001532502	NC_009952	hypothetical protein	NA	NA	NA
Dshi_1160	0.41276	0.345856	0.483898	0.361598	0.404422	0.916047	0.314183	0.00980819	YP_001532503	NC_009952	MazG family protein	COG3956	[R] General function prediction only	Function unknown and function predicted
Dshi_1161	-0.100804	-0.0237664	-0.162371	-0.146619	0.854302	0.985745	0.806566	0.019654	YP_001532504	NC_009952	amidohydrolase	COG1473	[R] General function prediction only	Function unknown and function predicted
Dshi_1162	0.16636	0.158538	0.190978	-0.0763391	0.7312	0.941427	0.748111	0.28554	YP_001532505	NC_009952	acriflavin resistance protein	COG0841	[V] Defense mechanisms	Defense mechanisms
Dshi_1163	-0.111462	-0.0986597	0.0446443	-0.0554231	0.809111	0.955463	0.949879	0.473773	YP_001532506	NC_009952	hypothetical protein	COG0845	[M] Cell wall/membrane/envelope biogenesis	Cell wall/membrane/envelope biogenesis
Dshi_1164	-0.313804	-0.157359	-0.258465	0.206372	0.537394	0.941427	0.643743	0.0120688	YP_001532507	NC_009952	hypothetical protein	COG4649	[S] Function unknown	Function unknown and function predicted
Dshi_1165	-0.25087	-0.13833	-0.242612	0.339219	0.607966	0.948308	0.672997	0.000117111	YP_001532508	NC_009952	Pyrrolo-quinoline quinone	COG1520	[S] Function unknown	Function unknown and function predicted
Dshi_1166	-0.217153	-0.0515555	-0.205353	0.359076	0.641587	0.977199	0.707164	0.00815177	YP_001532509	NC_009952	small GTP-binding protein	COG1160	[R] General function prediction only	Function unknown and function predicted
Dshi_1167	-0.0682849	-0.00763258	-0.0470643	0.127444	0.902315	0.992589	0.947889	0.0243739	YP_001532510	NC_009952	hypothetical protein	COG4783	[R] General function prediction only	Function unknown and function predicted
Dshi_1168	-0.0194281	0.0570721	0.00113506	0.265861	0.974379	0.975915	0.998429	0.0125687	YP_001532511	NC_009952	aminotransferase class I and II	COG0436	[E] Amino acid transport and metabolism	Primary metabolites biosynthesis, transport and catabolism
Dshi_1169	0.000222056	0.0277108	0.0917982	0.208664	0.99955	0.983965	0.8749	0.00790307	YP_001532512	NC_009952	hypothetical protein	COG0860	[M] Cell wall/membrane/envelope biogenesis	Cell wall/membrane/envelope biogenesis
Dshi_1170	0.174556	0.0165691	0.0509171	-0.0677724	0.825467	0.989975	0.963322	0.277647	YP_001532513	NC_009952	Methyltransferase type 11	NA	NA	NA
Dshi_1171	-0.123131	-0.218687	-0.0714143	0.0907272	0.804892	0.940981	0.914889	0.142999	YP_001532514	NC_009952	hypothetical protein	COG5009	[M] Cell wall/membrane/envelope biogenesis	Cell wall/membrane/envelope biogenesis
Dshi_1172	0.065608	0.12687	-0.0811834	0.19232	0.910595	0.950582	0.906087	0.00819951	YP_001532515	NC_009952	peptide chain release factor 2	COG1186	[J] Translation, ribosomal structure and biogenesis	Translation and postranslational modification
Dshi_1173	-0.171837	0.136399	0.0249868	-0.163099	0.743318	0.950582	0.975093	0.0446647	YP_001532516	NC_009952	hypothetical protein	COG0715	[P] Inorganic ion transport and metabolism	Primary metabolites biosynthesis, transport and catabolism
Dshi_1174	0.143827	0.129083	0.0938117	0.268026	0.752386	0.949623	0.873706	0.000205621	YP_001532517	NC_009952	hypothetical protein	COG5473	[S] Function unknown	Function unknown and function predicted
Dshi_1175	-0.390661	-0.170655	-0.337447	0.468644	0.485642	0.941427	0.564679	8.71496e-05	YP_001532518	NC_009952	protein of unknown function DUF583	COG1664	[M] Cell wall/membrane/envelope biogenesis	Cell wall/membrane/envelope biogenesis
Dshi_1176	-0.311594	-0.0854156	-0.0690515	0.306762	0.587243	0.967837	0.930643	0.00469428	YP_001532519	NC_009952	peptidase M23B	COG0739	[M] Cell wall/membrane/envelope biogenesis	Cell wall/membrane/envelope biogenesis
Dshi_1177	-0.0468001	0.0383787	0.0084538	0.165501	0.929542	0.983732	0.989907	0.00424556	YP_001532520	NC_009952	protein of unknown function DUF455	COG2833	[S] Function unknown	Function unknown and function predicted
Dshi_1178	0.44092	0.29276	0.310068	0.051966	0.373921	0.929896	0.561897	0.416423	YP_001532521	NC_009952	alkyl hydroperoxide reductase/ Thiol specific antioxidant/ Mal allergen	COG1225	[O] Posttranslational modification, protein turnover, chaperones	Translation and postranslational modification
Dshi_1179	0.0291158	-0.016657	0.0615635	0.122979	0.963751	0.986444	0.93205	0.0273638	YP_001532522	NC_009952	hypothetical protein	COG3164	[S] Function unknown	Function unknown and function predicted
Dshi_1180	-0.102154	-0.0356969	-0.0351364	0.224284	0.826014	0.983732	0.955268	0.00128159	YP_001532523	NC_009952	Queuosine biosynthesis protein	COG0809	[J] Translation, ribosomal structure and biogenesis	Translation and postranslational modification
Dshi_1181	-0.114372	0.0330905	-0.0355272	0.28688	0.804605	0.983732	0.955268	0.000240608	YP_001532524	NC_009952	peptidase M20	COG0624	[E] Amino acid transport and metabolism	Primary metabolites biosynthesis, transport and catabolism
Dshi_1182	0.658416	-0.361787	1.02762	0.291703	0.347325	0.929896	0.131697	0.0812606	YP_001532525	NC_009952	5-aminolevulinic acid synthase	COG0156	[H] Coenzyme transport and metabolism	Primary metabolites biosynthesis, transport and catabolism
Dshi_1183	0.194591	0.339584	0.140092	0.259114	0.718991	0.929896	0.837282	0.0137265	YP_001532526	NC_009952	hypothetical protein	COG1426	[S] Function unknown	Function unknown and function predicted
Dshi_1184	0.311184	0.190083	0.298972	0.382188	0.530092	0.941082	0.565726	3.83593e-05	YP_001532527	NC_009952	1-hydroxy-2-methyl-2-(E)-butenyl 4-diphosphate synthase	COG0821	[I] Lipid transport and metabolism	Primary metabolites biosynthesis, transport and catabolism
Dshi_1185	0.0868219	0.101959	0.0816309	0.248653	0.85376	0.955152	0.892266	0.0138337	YP_001532528	NC_009952	dimethyladenosine transferase	COG0030	[J] Translation, ribosomal structure and biogenesis	Translation and postranslational modification
Dshi_1186	-0.227585	-0.12606	-0.256115	0.111695	0.699095	0.955463	0.720315	0.24337	YP_001532529	NC_009952	4-hydroxythreonine-4-phosphate dehydrogenase	COG1995	[H] Coenzyme transport and metabolism	Primary metabolites biosynthesis, transport and catabolism
Dshi_1187	0.0115945	0.127127	-0.0326636	0.341755	0.984859	0.950582	0.961261	0.000344005	YP_001532530	NC_009952	hypothetical protein	COG0760	[O] Posttranslational modification, protein turnover, chaperones	Translation and postranslational modification
Dshi_1188	0.00351315	0.0292256	0.126751	0.201451	0.992477	0.983965	0.825758	0.00998082	YP_001532531	NC_009952	hypothetical protein	COG1452	[M] Cell wall/membrane/envelope biogenesis	Cell wall/membrane/envelope biogenesis
Dshi_1189	0.132215	0.0929235	0.196068	0.260408	0.774011	0.958598	0.728837	0.00289047	YP_001532532	NC_009952	permease YjgP/YjgQ family protein	COG0795	[R] General function prediction only	Function unknown and function predicted
Dshi_1190	-0.0268603	-0.000888464	0.0857033	0.245411	0.9632	0.997807	0.886856	0.00119902	YP_001532533	NC_009952	permease YjgP/YjgQ family protein	COG0795	[R] General function prediction only	Function unknown and function predicted
Dshi_1191	0.0444609	-0.0845873	-0.249137	0.0599418	0.934294	0.964639	0.66445	0.560011	YP_001532534	NC_009952	Leucyl aminopeptidase	COG0260	[E] Amino acid transport and metabolism	Primary metabolites biosynthesis, transport and catabolism
Dshi_1192	0.123452	-0.00313086	0.0203673	0.139785	0.80967	0.997807	0.980033	0.0951038	YP_001532535	NC_009952	DNA polymerase III chi subunit HolC	COG2927	[L] Replication, recombination and repair	Replication, recombination and repair
Dshi_1193	0.139433	-0.0569657	0.0360416	0.455803	0.764209	0.975915	0.955268	0.00735912	YP_001532536	NC_009952	cytochrome P450	COG2124	[Q] Secondary metabolites biosynthesis, transport and catabolism	Secondary metabolites biosynthesis, transport and catabolism
Dshi_1194	-0.0197629	0.141187	0.0494301	0.511383	0.976144	0.950582	0.954162	0.128453	YP_001532537	NC_009952	TRAP transporter, 4TM/12TM fusion protein	COG4666	[R] General function prediction only	Function unknown and function predicted
Dshi_1195	-0.202217	-0.199896	-0.300426	-0.176535	0.732442	0.941427	0.677251	0.338375	YP_001532538	NC_009952	hypothetical protein	COG2358	[R] General function prediction only	Function unknown and function predicted
Dshi_1196	-0.141672	0.0943693	0.246896	0.133581	0.796437	0.964649	0.70607	0.0530431	YP_001532539	NC_009952	two component, sigma54 specific, transcriptional regulator, Fis family	COG2204	[T] Signal transduction mechanisms	Transcription and signal transduction
Dshi_1197	-0.0560135	-0.119903	-0.0929261	0.162413	0.917611	0.950582	0.875456	0.0485179	YP_001532540	NC_009952	hypothetical protein	COG4191	[T] Signal transduction mechanisms	Transcription and signal transduction
Dshi_1198	0.0432922	-0.00148543	0.0146619	-0.0834164	0.939684	0.997807	0.984921	0.130264	YP_001532541	NC_009952	hypothetical protein	COG1680	[V] Defense mechanisms	Defense mechanisms
Dshi_1199	-0.30601	0.0177849	-0.153851	-0.041781	0.550873	0.985755	0.79341	0.633285	YP_001532542	NC_009952	Inositol-phosphate phosphatase	COG0483	[G] Carbohydrate transport and metabolism	Primary metabolites biosynthesis, transport and catabolism
Dshi_1200	-0.203292	0.0514573	0.125523	0.106532	0.697297	0.98001	0.846228	0.117806	YP_001532543	NC_009952	Rhomboid family protein	COG0705	[R] General function prediction only	Function unknown and function predicted
Dshi_1201	0.296106	0.183421	0.136936	0.133098	0.604553	0.941427	0.841272	0.0560782	YP_001532544	NC_009952	hypothetical protein	NA	NA	NA
Dshi_1202	0.182879	0.256835	0.195895	0.135277	0.720396	0.935114	0.758715	0.144686	YP_001532545	NC_009952	heat shock protein DnaJ domain protein	NA	NA	NA
Dshi_1203	0.487477	0.551757	0.482561	0.348858	0.324152	0.60636	0.314183	0.00144258	YP_001532546	NC_009952	BolA family protein	COG0271	[T] Signal transduction mechanisms	Transcription and signal transduction
Dshi_1204	0.0925374	0.165319	0.0525435	0.0252583	0.902403	0.950582	0.955268	0.677129	YP_001532547	NC_009952	hypothetical protein	NA	NA	NA
Dshi_1205	1.73611	1.68431	1.46016	1.02285	0.00481538	0.0163221	0.0144111	5.06316e-05	YP_001532548	NC_009952	hypothetical protein	NA	NA	NA
Dshi_1206	0.015251	0.22469	0.159387	0.0447581	0.977383	0.935114	0.781939	0.554703	YP_001532549	NC_009952	hypothetical protein	NA	NA	NA
Dshi_1207	0.126015	0.158088	0.135337	0.0759489	0.79641	0.941427	0.821567	0.38867	YP_001532550	NC_009952	glutamyl-tRNA(Gln) amidotransferase, B subunit	COG0064	[J] Translation, ribosomal structure and biogenesis	Translation and postranslational modification
Dshi_1208	-0.448541	-0.322491	-0.23286	-0.0638666	0.392486	0.929896	0.690501	0.617495	YP_001532551	NC_009952	hypothetical protein	NA	NA	NA
Dshi_1209	0.185828	0.191508	0.193968	0.0177016	0.677814	0.941082	0.723759	0.769402	YP_001532552	NC_009952	hypothetical protein	COG3300	[T] Signal transduction mechanisms	Transcription and signal transduction
Dshi_1210	0.363443	0.247781	0.251652	-0.0235562	0.470485	0.929896	0.642198	0.70636	YP_001532553	NC_009952	molybdopterin dehydrogenase FAD-binding	COG1319	[C] Energy production and conversion	Primary metabolites biosynthesis, transport and catabolism
Dshi_1211	0.430039	0.19672	0.0877877	-0.0675044	0.684572	0.961704	0.955268	0.23281	YP_001532554	NC_009952	(2Fe-2S)-binding domain protein	COG2080	[C] Energy production and conversion	Primary metabolites biosynthesis, transport and catabolism
Dshi_1212	0.461733	0.388236	0.355803	-0.0201482	0.437058	0.925729	0.565726	0.703537	YP_001532555	NC_009952	carbon-monoxide dehydrogenase, large subunit	COG1529	[C] Energy production and conversion	Primary metabolites biosynthesis, transport and catabolism
Dshi_1213	0.0547327	0.0787846	0.0809792	-0.0650013	0.929155	0.97088	0.911775	0.305551	YP_001532556	NC_009952	ATPase associated with various cellular activities AAA_5	COG0714	[R] General function prediction only	Function unknown and function predicted
Dshi_1214	0.239247	-0.0281759	0.0357504	-0.125537	0.776347	0.986444	0.978328	0.220116	YP_001532557	NC_009952	VWA containing CoxE family protein	COG3552	[R] General function prediction only	Function unknown and function predicted
Dshi_1215	0.310172	0.121139	0.156202	0.0357322	0.550873	0.950582	0.793733	0.826994	YP_001532558	NC_009952	protein of unknown function DUF182	COG1975	[O] Posttranslational modification, protein turnover, chaperones	Translation and postranslational modification
Dshi_1216	0.169884	0.172974	0.0128666	-0.0161534	0.716993	0.941427	0.986211	0.81221	YP_001532559	NC_009952	2-dehydropantoate 2-reductase	COG1893	[H] Coenzyme transport and metabolism	Primary metabolites biosynthesis, transport and catabolism
Dshi_1217	0.00241622	0.0312339	-0.0611728	0.132788	0.995107	0.983732	0.928864	0.0422346	YP_001532560	NC_009952	AMP-dependent synthetase and ligase	COG0318	[I] Lipid transport and metabolism	Primary metabolites biosynthesis, transport and catabolism
Dshi_1218	0.0856485	-0.113551	0.0557205	-0.0756784	0.912549	0.965855	0.955268	0.364966	YP_001532561	NC_009952	protein of unknown function DUF112 transmembrane	COG3333	[S] Function unknown	Function unknown and function predicted
Dshi_1219	0.440264	0.335638	0.268359	-0.0511085	0.381197	0.925729	0.627148	0.65884	YP_001532562	NC_009952	hypothetical protein	NA	NA	NA
Dshi_1220	0.20891	0.252208	0.163106	0.0188331	0.659717	0.929896	0.783023	0.847952	YP_001532563	NC_009952	hypothetical protein	COG3181	[S] Function unknown	Function unknown and function predicted
Dshi_1221	0.169731	0.113278	0.0374962	0.0971039	0.717933	0.952378	0.955268	0.122063	YP_001532564	NC_009952	transcriptional regulator, XRE family	COG3800	[R] General function prediction only	Function unknown and function predicted
Dshi_1222	0.00488084	-0.0180461	0.0903355	0.19435	0.98909	0.985745	0.880054	0.0477885	YP_001532565	NC_009952	hypothetical protein	COG0300	[R] General function prediction only	Function unknown and function predicted
Dshi_1223	0.36694	0.272929	0.355023	0.136797	0.485205	0.929896	0.510946	0.0421245	YP_001532566	NC_009952	aminopeptidase N	COG0308	[E] Amino acid transport and metabolism	Primary metabolites biosynthesis, transport and catabolism
Dshi_1224	0.0184942	0.194406	-0.00376186	0.109785	0.975892	0.941427	0.996185	0.0935231	YP_001532567	NC_009952	hypothetical protein	NA	NA	NA
Dshi_1225	-0.227522	-0.0381038	-0.0675871	-0.0954719	0.628274	0.983732	0.912441	0.338314	YP_001532568	NC_009952	Deoxyribodipyrimidine photo-lyase	COG0415	[L] Replication, recombination and repair	Replication, recombination and repair
Dshi_1226	0.210336	0.120863	0.128368	-0.0586727	0.665151	0.952055	0.836037	0.530496	YP_001532569	NC_009952	hypothetical protein	COG4338	[S] Function unknown	Function unknown and function predicted
Dshi_1227	0.422939	0.443215	0.114248	-0.241254	0.468019	0.861877	0.862329	0.145646	YP_001532570	NC_009952	malate synthase G	COG2225	[C] Energy production and conversion	Primary metabolites biosynthesis, transport and catabolism
Dshi_1228	0.402406	0.309195	0.196849	-0.10242	0.558337	0.935114	0.807135	0.39494	YP_001532571	NC_009952	protein of unknown function DUF336	COG3193	[R] General function prediction only	Function unknown and function predicted
Dshi_1229	0.067492	0.132391	0.0917784	0.266243	0.898401	0.948308	0.875412	0.000803637	YP_001532572	NC_009952	peptidase C26	COG2071	[R] General function prediction only	Function unknown and function predicted
Dshi_1230	0.0182131	-0.102218	0.0633364	0.0299119	0.974379	0.955463	0.921496	0.551159	YP_001532573	NC_009952	kynureninase	COG3844	[E] Amino acid transport and metabolism	Primary metabolites biosynthesis, transport and catabolism
Dshi_1231	0.184266	0.121969	0.12984	0.102615	0.687267	0.950582	0.822329	0.159892	YP_001532574	NC_009952	hypothetical protein	COG0491	[R] General function prediction only	Function unknown and function predicted
Dshi_1232	0.0541585	0.202067	0.14133	0.213365	0.922833	0.941082	0.814149	0.0027233	YP_001532575	NC_009952	isoprenylcysteine carboxyl methyltransferase family protein	COG2020	[O] Posttranslational modification, protein turnover, chaperones	Translation and postranslational modification
Dshi_1233	-0.00546049	0.152104	0.13903	0.356017	0.989026	0.941427	0.80826	9.01006e-05	YP_001532576	NC_009952	NAD(P) transhydrogenase, alpha subunit	COG3288	[C] Energy production and conversion	Primary metabolites biosynthesis, transport and catabolism
Dshi_1234	0.0802266	0.107395	0.00926065	0.615425	0.894351	0.955851	0.990204	0.000258866	YP_001532577	NC_009952	hypothetical protein	COG1282	[C] Energy production and conversion	Primary metabolites biosynthesis, transport and catabolism
Dshi_1235	-0.162017	-0.141903	-0.487022	0.166164	0.75704	0.950582	0.398061	0.0169025	YP_001532578	NC_009952	xylulokinase	COG1070	[G] Carbohydrate transport and metabolism	Primary metabolites biosynthesis, transport and catabolism
Dshi_1236	0.216439	0.0575296	0.227349	0.185455	0.659137	0.977199	0.700692	0.0519874	YP_001532579	NC_009952	DMSO reductase anchor subunit (DmsC)	COG3302	[R] General function prediction only	Function unknown and function predicted
Dshi_1237	0.300246	0.205388	0.236599	0.186993	0.550873	0.940026	0.670533	0.0938621	YP_001532580	NC_009952	4Fe-4S ferredoxin iron-sulfur binding domain protein	COG0437	[C] Energy production and conversion	Primary metabolites biosynthesis, transport and catabolism
Dshi_1238	0.202902	0.153341	0.229746	0.242415	0.660008	0.941427	0.677734	0.0141124	YP_001532581	NC_009952	molybdopterin oxidoreductase Fe4S4 region	COG0243	[C] Energy production and conversion	Primary metabolites biosynthesis, transport and catabolism
Dshi_1239	0.263272	0.144887	0.0894463	0.139554	0.604553	0.948262	0.890941	0.265232	YP_001532582	NC_009952	Beta-galactosidase	COG1874	[G] Carbohydrate transport and metabolism	Primary metabolites biosynthesis, transport and catabolism
Dshi_1240	0.244197	0.188961	0.207276	0.132358	0.636933	0.941427	0.731698	0.0422214	YP_001532583	NC_009952	SMP-30/Gluconolaconase/LRE domain protein	COG3386	[G] Carbohydrate transport and metabolism	Primary metabolites biosynthesis, transport and catabolism
Dshi_1241	0.0182921	0.0644522	0.197628	0.139741	0.975998	0.975915	0.753111	0.0361743	YP_001532584	NC_009952	KDPG and KHG aldolase	COG0800	[G] Carbohydrate transport and metabolism	Primary metabolites biosynthesis, transport and catabolism
Dshi_1242	0.266311	0.236292	0.323253	-0.0186907	0.706063	0.941427	0.707424	0.738524	YP_001532585	NC_009952	2-dehydro-3-deoxygalactonokinase	COG3734	[G] Carbohydrate transport and metabolism	Primary metabolites biosynthesis, transport and catabolism
Dshi_1243	0.0977584	0.152351	0.189712	0.220914	0.833128	0.941427	0.731698	0.0166791	YP_001532586	NC_009952	short-chain dehydrogenase/reductase SDR	COG1028	[I] Lipid transport and metabolism	Primary metabolites biosynthesis, transport and catabolism
Dshi_1244	0.118565	0.182403	0.246088	0.113423	0.804605	0.941427	0.664678	0.119231	YP_001532587	NC_009952	Dihydroxy-acid dehydratase	COG0129	[G] Carbohydrate transport and metabolism	Primary metabolites biosynthesis, transport and catabolism
Dshi_1245	0.246277	0.164602	0.123779	0.122354	0.602744	0.941427	0.828675	0.195965	YP_001532588	NC_009952	glycoside hydrolase family 4	COG1486	[G] Carbohydrate transport and metabolism	Primary metabolites biosynthesis, transport and catabolism
Dshi_1246	0.356621	0.362458	0.347067	0.095815	0.483243	0.892017	0.502679	0.0713106	YP_001532589	NC_009952	binding-protein-dependent transport systems inner membrane component	COG0395	[G] Carbohydrate transport and metabolism	Primary metabolites biosynthesis, transport and catabolism
Dshi_1247	0.263355	0.226097	0.182501	0.171192	0.603847	0.936598	0.763636	0.0358379	YP_001532590	NC_009952	binding-protein-dependent transport systems inner membrane component	COG1175	[G] Carbohydrate transport and metabolism	Primary metabolites biosynthesis, transport and catabolism
Dshi_1248	0.289057	0.262549	-0.0737262	0.163858	0.579516	0.929896	0.912441	0.0531861	YP_001532591	NC_009952	hypothetical protein	COG1653	[G] Carbohydrate transport and metabolism	Primary metabolites biosynthesis, transport and catabolism
Dshi_1249	0.0311163	0.0295374	-0.019143	0.147034	0.957635	0.983965	0.980033	0.065927	YP_001532592	NC_009952	transcriptional regulator, IclR family	COG1414	[K] Transcription	Transcription and signal transduction
Dshi_1250	0.0165205	0.169039	0.0461447	0.164591	0.975805	0.941427	0.94689	0.0233915	YP_001532593	NC_009952	ABC transporter related	COG3839	[G] Carbohydrate transport and metabolism	Primary metabolites biosynthesis, transport and catabolism
Dshi_1251	-0.671491	-0.65971	-0.550762	-0.344652	0.224988	0.557246	0.314412	0.000338404	YP_001532594	NC_009952	hypothetical protein	NA	NA	NA
Dshi_1252	0.178853	0.174996	0.319454	0.144433	0.704169	0.941427	0.561897	0.0415251	YP_001532595	NC_009952	protein of unknown function DUF1045	NA	NA	NA
Dshi_1253	-0.277707	0.00358109	-0.0866104	-0.0298661	0.585928	0.99753	0.894393	0.676576	YP_001532596	NC_009952	transcriptional regulator, ArsR family	COG0640	[T] Signal transduction mechanisms	Transcription and signal transduction
Dshi_1254	0.0479899	0.0340497	-0.0815072	0.013405	0.929155	0.983732	0.897806	0.846524	YP_001532597	NC_009952	glyceraldehyde-3-phosphate dehydrogenase, type I	COG0057	[G] Carbohydrate transport and metabolism	Primary metabolites biosynthesis, transport and catabolism
Dshi_1255	0.0281091	0.304239	0.187178	0.205703	0.970475	0.929896	0.796026	0.0198538	YP_001532598	NC_009952	major facilitator superfamily MFS_1	NA	NA	NA
Dshi_1256	0.02051	0.0483099	-0.0126161	0.00825939	0.974379	0.98001	0.986923	0.880188	YP_001532599	NC_009952	Exopolysaccharide synthesis ExoD	COG3932	[R] General function prediction only	Function unknown and function predicted
Dshi_1257	0.248141	0.159328	0.0455039	-0.223805	0.867423	0.977199	0.984921	0.00912519	YP_001532600	NC_009952	hypothetical protein	NA	NA	NA
Dshi_1258	0.241378	0.260425	0.149819	-0.0737235	0.628274	0.929896	0.805759	0.253538	YP_001532601	NC_009952	hypothetical protein	COG1028	[Q] Secondary metabolites biosynthesis, transport and catabolism	Secondary metabolites biosynthesis, transport and catabolism
Dshi_1259	0.0472069	0.165691	0.162322	0.0465747	0.930651	0.941427	0.786355	0.707064	YP_001532602	NC_009952	heavy metal translocating P-type ATPase	COG2608	[P] Inorganic ion transport and metabolism	Primary metabolites biosynthesis, transport and catabolism
Dshi_1260	0.111921	0.0844057	0.124818	0.0106169	0.862127	0.974529	0.873706	0.831236	YP_001532603	NC_009952	transcriptional regulator, MerR family	COG0789	[K] Transcription	Transcription and signal transduction
Dshi_1261	-0.064292	0.00438563	-0.0666037	0.166412	0.918394	0.99753	0.93205	0.113766	YP_001532604	NC_009952	sodium/glutamate symporter	COG0786	[E] Amino acid transport and metabolism	Primary metabolites biosynthesis, transport and catabolism
Dshi_1262	0.402355	0.212768	0.227644	0.183208	0.416071	0.936074	0.677251	0.00281537	YP_001532605	NC_009952	hypothetical protein	COG0841	[V] Defense mechanisms	Defense mechanisms
Dshi_1263	0.320535	0.268743	0.302464	0.216313	0.519916	0.929896	0.564679	0.00812724	YP_001532606	NC_009952	hypothetical protein	COG1566	[V] Defense mechanisms	Defense mechanisms
Dshi_1264	0.518125	0.47673	0.342233	0.264792	0.28959	0.702427	0.510946	0.000958254	YP_001532607	NC_009952	hypothetical protein	NA	NA	NA
Dshi_1265	0.0873186	0.162353	0.158377	0.229315	0.854302	0.941427	0.782488	0.0157026	YP_001532608	NC_009952	Inositol 2-dehydrogenase	COG0673	[R] General function prediction only	Function unknown and function predicted
Dshi_1266	-0.320859	-0.0153732	0.0395619	0.11663	0.524997	0.986444	0.955191	0.126689	YP_001532609	NC_009952	ketose-bisphosphate aldolase	COG0191	[G] Carbohydrate transport and metabolism	Primary metabolites biosynthesis, transport and catabolism
Dshi_1267	0.260665	0.258112	0.20287	0.214521	0.598195	0.929896	0.724317	0.00758493	YP_001532610	NC_009952	hypothetical protein	COG3718	[G] Carbohydrate transport and metabolism	Primary metabolites biosynthesis, transport and catabolism
Dshi_1268	0.0372757	-0.00822064	-0.0593715	0.126155	0.942998	0.992514	0.926744	0.135706	YP_001532611	NC_009952	PfkB domain protein	COG0524	[G] Carbohydrate transport and metabolism	Primary metabolites biosynthesis, transport and catabolism
Dshi_1269	0.149564	0.180501	0.109808	0.12617	0.757879	0.941427	0.859942	0.11235	YP_001532612	NC_009952	thiamine pyrophosphate protein central region	COG3962	[E] Amino acid transport and metabolism	Primary metabolites biosynthesis, transport and catabolism
Dshi_1270	-0.122022	-0.0190826	-0.0128545	0.0512306	0.79678	0.985745	0.985974	0.318835	YP_001532613	NC_009952	oxidoreductase domain protein	COG0673	[R] General function prediction only	Function unknown and function predicted
Dshi_1271	0.177638	0.189276	0.13688	0.0107195	0.694632	0.941082	0.809102	0.867606	YP_001532614	NC_009952	Xylose isomerase domain protein TIM barrel	COG1082	[G] Carbohydrate transport and metabolism	Primary metabolites biosynthesis, transport and catabolism
Dshi_1272	-0.785292	-0.113361	-0.0332227	-0.140737	0.136297	0.955152	0.963656	0.0394593	YP_001532615	NC_009952	oxidoreductase domain protein	COG0673	[R] General function prediction only	Function unknown and function predicted
Dshi_1273	0.0591739	0.155979	0.0568852	0.195425	0.913839	0.941427	0.932069	0.035864	YP_001532616	NC_009952	transcriptional regulator, LacI family	COG1609	[K] Transcription	Transcription and signal transduction
Dshi_1274	-0.12884	-0.0177053	-0.231976	-0.213901	0.805956	0.986444	0.71299	0.0100664	YP_001532617	NC_009952	hypothetical protein	COG1879	[G] Carbohydrate transport and metabolism	Primary metabolites biosynthesis, transport and catabolism
Dshi_1275	0.0098254	0.0714843	-0.0777786	0.075766	0.989026	0.98001	0.943178	0.276675	YP_001532618	NC_009952	Monosaccharide-transporting ATPase	COG1172	[G] Carbohydrate transport and metabolism	Primary metabolites biosynthesis, transport and catabolism
Dshi_1276	0.146931	0.137513	0.128531	0.134177	0.764642	0.950582	0.836037	0.0242742	YP_001532619	NC_009952	ABC transporter related	COG1129	[G] Carbohydrate transport and metabolism	Primary metabolites biosynthesis, transport and catabolism
Dshi_1277	-0.130776	-0.0684083	-0.17403	0.0660074	0.83578	0.977199	0.822385	0.337805	YP_001532620	NC_009952	hypothetical protein	NA	NA	NA
Dshi_1278	0.236612	0.330499	0.31742	0.0147898	0.646137	0.929896	0.591041	0.781906	YP_001532621	NC_009952	Phytanoyl-CoA dioxygenase	COG5285	[Q] Secondary metabolites biosynthesis, transport and catabolism	Secondary metabolites biosynthesis, transport and catabolism
Dshi_1279	0.285696	0.0667455	0.117084	0.0357491	0.660213	0.978349	0.892125	0.484749	YP_001532622	NC_009952	Myo-inositol catabolism IolB domain protein	COG3718	[G] Carbohydrate transport and metabolism	Primary metabolites biosynthesis, transport and catabolism
Dshi_1280	-0.187521	-0.0948533	-0.143834	0.212467	0.677814	0.955568	0.801251	0.00173654	YP_001532623	NC_009952	aminotransferase class V	COG0520	[E] Amino acid transport and metabolism	Primary metabolites biosynthesis, transport and catabolism
Dshi_1281	0.0823306	0.115361	0.14377	0.735344	0.868608	0.952055	0.806566	1.59393e-05	YP_001532624	NC_009952	Respiratory-chain NADH dehydrogenase domain 51 kDa subunit	COG1894	[C] Energy production and conversion	Primary metabolites biosynthesis, transport and catabolism
Dshi_1282	0.214507	0.235989	0.258401	0.571581	0.644379	0.929896	0.633069	7.12439e-05	YP_001532625	NC_009952	formate dehydrogenase, alpha subunit	COG3383	[R] General function prediction only	Function unknown and function predicted
Dshi_1283	0.159323	0.188271	0.0938148	0.310508	0.723317	0.941427	0.87272	0.00105986	YP_001532626	NC_009952	Formate--tetrahydrofolate ligase	COG2759	[F] Nucleotide transport and metabolism	Primary metabolites biosynthesis, transport and catabolism
Dshi_1284	-0.058236	-0.116789	0.183725	0.201588	0.916321	0.952055	0.750895	0.0188521	YP_001532627	NC_009952	chorismate mutase related enzyme	COG1605	[E] Amino acid transport and metabolism	Primary metabolites biosynthesis, transport and catabolism
Dshi_1285	0.237925	0.135733	0.389266	0.176268	0.643211	0.950582	0.490494	0.038508	YP_001532628	NC_009952	Methylenetetrahydrofolate dehydrogenase (NADP(+))	COG0190	[H] Coenzyme transport and metabolism	Primary metabolites biosynthesis, transport and catabolism
Dshi_1286	0.243575	0.356801	0.510576	0.123264	0.604553	0.896881	0.284806	0.0546511	YP_001532629	NC_009952	hypothetical protein	COG4949	[S] Function unknown	Function unknown and function predicted
Dshi_1287	-0.3673	-0.184761	-0.277825	0.673509	0.513266	0.941427	0.647459	4.18084e-05	YP_001532630	NC_009952	protein of unknown function DUF395 YeeE/YedE	NA	NA	NA
Dshi_1288	-0.292956	-0.175304	-0.357712	0.00353489	0.571802	0.941427	0.525847	0.960751	YP_001532631	NC_009952	amidohydrolase	COG1473	[R] General function prediction only	Function unknown and function predicted
Dshi_1289	-0.0736987	0.0203971	-0.0252059	0.241529	0.894351	0.985745	0.972462	0.0140721	YP_001532632	NC_009952	glutamine amidotransferase class-I	COG0518	[F] Nucleotide transport and metabolism	Primary metabolites biosynthesis, transport and catabolism
Dshi_1290	-0.205643	-0.128518	-0.301193	0.0577419	0.660303	0.950582	0.573704	0.318105	YP_001532633	NC_009952	molybdenum cofactor biosynthesis protein A	COG2896	[H] Coenzyme transport and metabolism	Primary metabolites biosynthesis, transport and catabolism
Dshi_1291	-0.182177	-0.121389	-0.25755	0.224274	0.685492	0.950582	0.633646	0.00184368	YP_001532634	NC_009952	DNA alkylation repair enzyme	COG4912	[L] Replication, recombination and repair	Replication, recombination and repair
Dshi_1292	-0.207334	-0.237717	-0.349558	0.235563	0.678434	0.936074	0.5511	0.00195172	YP_001532635	NC_009952	pyridoxamine 5'-phosphate oxidase-related FMN-binding	NA	NA	NA
Dshi_1293	-0.0806638	-0.0809424	0.00463012	0.254565	0.867843	0.964639	0.993596	0.00699553	YP_001532636	NC_009952	glucosamine--fructose-6-phosphate aminotransferase, isomerizing	COG0449	[M] Cell wall/membrane/envelope biogenesis	Cell wall/membrane/envelope biogenesis
Dshi_1294	0.0101435	-0.0425394	0.0613227	0.248269	0.985538	0.98001	0.923146	0.00261246	YP_001532637	NC_009952	4-diphosphocytidyl-2C-methyl-D-erythritol synthase	COG1207	[M] Cell wall/membrane/envelope biogenesis	Cell wall/membrane/envelope biogenesis
Dshi_1295	-0.0844726	-0.0112358	-0.088363	0.0857407	0.861476	0.987933	0.884014	0.141427	YP_001532638	NC_009952	HAD-superfamily hydrolase, subfamily IA, variant 3	COG0546	[R] General function prediction only	Function unknown and function predicted
Dshi_1296	0.177682	0.124702	-0.050047	0.281936	0.73477	0.952594	0.950418	0.000347474	YP_001532639	NC_009952	DegT/DnrJ/EryC1/StrS aminotransferase	COG0399	[M] Cell wall/membrane/envelope biogenesis	Cell wall/membrane/envelope biogenesis
Dshi_1297	-0.664611	-0.384157	-1.03621	-0.745943	0.156892	0.86559	0.0451785	3.91023e-05	YP_001532640	NC_009952	acyl-CoA dehydrogenase domain protein	COG1960	[I] Lipid transport and metabolism	Primary metabolites biosynthesis, transport and catabolism
Dshi_1298	0.0121559	0.179614	-0.165182	-0.388821	0.989026	0.964639	0.906087	0.00148104	YP_001532641	NC_009952	hypothetical protein	NA	NA	NA
Dshi_1299	0.915089	-1.25548	2.3276	-0.910858	0.486775	0.702427	0.0741471	0.00226186	YP_001532642	NC_009952	hypothetical protein	COG3047	[M] Cell wall/membrane/envelope biogenesis	Cell wall/membrane/envelope biogenesis
Dshi_1300	-0.0881477	0.12742	-0.341928	-0.144635	0.882959	0.952881	0.578513	0.23141	YP_001532643	NC_009952	Propionyl-CoA carboxylase	COG4799	[I] Lipid transport and metabolism	Primary metabolites biosynthesis, transport and catabolism
Dshi_1301	-0.505468	0.0320958	-0.469222	-0.00641756	0.394912	0.983965	0.433779	0.962321	YP_001532644	NC_009952	Carbamoyl-phosphate synthase L chain ATP-binding	COG4770	[I] Lipid transport and metabolism	Primary metabolites biosynthesis, transport and catabolism
Dshi_1302	-0.30592	0.133996	-0.322937	-0.00763407	0.539585	0.948308	0.539154	0.9203	YP_001532645	NC_009952	Glutathione S-transferase domain	COG0625	[O] Posttranslational modification, protein turnover, chaperones	Translation and postranslational modification
Dshi_1303	-0.715835	-0.20577	-0.598391	-0.0318291	0.136228	0.940026	0.210283	0.80481	YP_001532646	NC_009952	Hydroxymethylglutaryl-CoA lyase	COG0119	[E] Amino acid transport and metabolism	Primary metabolites biosynthesis, transport and catabolism
Dshi_1304	-0.2415	-0.102855	-0.275578	-0.0650936	0.770638	0.975915	0.792659	0.57371	YP_001532647	NC_009952	Enoyl-CoA hydratase/isomerase	COG1024	[I] Lipid transport and metabolism	Primary metabolites biosynthesis, transport and catabolism
Dshi_1305	-0.64213	-0.568934	-0.636448	-0.00737013	0.198947	0.614406	0.191201	0.939206	YP_001532648	NC_009952	hypothetical protein	NA	NA	NA
Dshi_1306	0.426739	0.320643	0.310298	0.61022	0.394912	0.926768	0.56377	2.88689e-05	YP_001532649	NC_009952	hypothetical protein	NA	NA	NA
Dshi_1307	0.415369	-0.145478	0.944595	0.468477	0.524997	0.952055	0.131697	0.00422352	YP_001532650	NC_009952	NADH-ubiquinone/plastoquinone oxidoreductase chain 3	COG0838	[C] Energy production and conversion	Primary metabolites biosynthesis, transport and catabolism
Dshi_1308	0.0661393	-0.432948	0.625456	0.433689	0.924903	0.925729	0.335619	0.00856022	YP_001532651	NC_009952	NADH-quinone oxidoreductase, B subunit	COG0377	[C] Energy production and conversion	Primary metabolites biosynthesis, transport and catabolism
Dshi_1309	0.251924	-0.21035	0.766187	0.36632	0.622801	0.941082	0.141437	0.00856022	YP_001532652	NC_009952	NADH (or F420H2) dehydrogenase, subunit C	COG0852	[C] Energy production and conversion	Primary metabolites biosynthesis, transport and catabolism
Dshi_1310	0.163455	-0.293803	0.601615	0.267954	0.735656	0.929896	0.23914	0.0165968	YP_001532653	NC_009952	hypothetical protein	NA	NA	NA
Dshi_1311	0.029443	-0.320927	0.586351	0.323946	0.966971	0.929896	0.300257	0.0165968	YP_001532654	NC_009952	NADH dehydrogenase I, D subunit	COG0649	[C] Energy production and conversion	Primary metabolites biosynthesis, transport and catabolism
Dshi_1312	0.0598282	-0.291005	0.415916	0.442619	0.931174	0.936074	0.561897	7.12439e-05	YP_001532655	NC_009952	hypothetical protein	NA	NA	NA
Dshi_1313	0.0771439	-0.232183	0.468814	0.36159	0.893595	0.936598	0.387246	0.000786961	YP_001532656	NC_009952	NADH-quinone oxidoreductase, E subunit	COG1905	[C] Energy production and conversion	Primary metabolites biosynthesis, transport and catabolism
Dshi_1314	0.18994	-0.0792122	0.418068	0.379581	0.73477	0.974529	0.518646	0.00109323	YP_001532657	NC_009952	hypothetical protein	COG3743	[S] Function unknown	Function unknown and function predicted
Dshi_1315	0.0445495	-0.190947	0.194172	0.349709	0.939206	0.941427	0.754058	0.0026454	YP_001532658	NC_009952	hypothetical protein	NA	NA	NA
Dshi_1316	0.345006	0.116934	0.509567	0.608197	0.529063	0.953056	0.339119	1.33184e-06	YP_001532659	NC_009952	NADH-quinone oxidoreductase, F subunit	COG1894	[C] Energy production and conversion	Primary metabolites biosynthesis, transport and catabolism
Dshi_1317	-0.046157	-0.214723	0.129948	0.317698	0.929542	0.936074	0.821567	0.00119549	YP_001532660	NC_009952	hypothetical protein	NA	NA	NA
Dshi_1318	-0.0188352	-0.181769	0.145268	0.570895	0.974379	0.941427	0.801251	6.16314e-06	YP_001532661	NC_009952	hypothetical protein	NA	NA	NA
Dshi_1319	-0.0101554	-0.239421	-0.0108924	0.283854	0.986691	0.935114	0.986923	0.00734424	YP_001532662	NC_009952	hypothetical protein	NA	NA	NA
Dshi_1320	0.160838	0.0545358	0.377699	0.431901	0.720856	0.976587	0.447152	0.000153242	YP_001532663	NC_009952	NADH-quinone oxidoreductase, chain G	COG1034	[C] Energy production and conversion	Primary metabolites biosynthesis, transport and catabolism
Dshi_1321	0.378122	-0.1086	0.776265	0.743754	0.531997	0.959611	0.176178	0.000219023	YP_001532664	NC_009952	NADH dehydrogenase (quinone)	COG1005	[C] Energy production and conversion	Primary metabolites biosynthesis, transport and catabolism
Dshi_1322	0.213577	-0.243944	0.635155	0.512071	0.651038	0.929896	0.185328	6.09585e-05	YP_001532665	NC_009952	NADH-quinone oxidoreductase, chain I	COG1143	[C] Energy production and conversion	Primary metabolites biosynthesis, transport and catabolism
Dshi_1323	0.209024	-0.279715	0.621214	0.49213	0.685492	0.929896	0.252517	7.5188e-05	YP_001532666	NC_009952	Carboxymuconolactone decarboxylase	COG0599	[S] Function unknown	Function unknown and function predicted
Dshi_1324	0.275911	-0.12664	0.649133	0.544743	0.605639	0.952055	0.225552	0.000231732	YP_001532667	NC_009952	NADH-ubiquinone/plastoquinone oxidoreductase chain 6	COG0839	[C] Energy production and conversion	Primary metabolites biosynthesis, transport and catabolism
Dshi_1325	0.0266736	-0.327349	0.426112	0.338293	0.971988	0.929896	0.52117	0.00417273	YP_001532668	NC_009952	hypothetical protein	NA	NA	NA
Dshi_1326	0.377033	-0.0595456	0.696574	0.461718	0.508012	0.977199	0.185005	0.000953741	YP_001532669	NC_009952	NADH-ubiquinone oxidoreductase chain 4L	COG0713	[C] Energy production and conversion	Primary metabolites biosynthesis, transport and catabolism
Dshi_1327	0.431472	0.0543144	0.700391	0.771844	0.437654	0.97812	0.177293	3.11251e-05	YP_001532670	NC_009952	proton-translocating NADH-quinone oxidoreductase, chain L	COG1009	[P] Inorganic ion transport and metabolism	Primary metabolites biosynthesis, transport and catabolism
Dshi_1328	0.217397	-0.0761186	0.41828	0.782836	0.641587	0.965855	0.398061	2.91268e-05	YP_001532671	NC_009952	hypothetical protein	COG1008	[C] Energy production and conversion	Primary metabolites biosynthesis, transport and catabolism
Dshi_1329	0.299961	0.0946109	0.65048	0.643979	0.55835	0.959611	0.189949	3.59909e-06	YP_001532672	NC_009952	proton-translocating NADH-quinone oxidoreductase, chain N	COG1007	[C] Energy production and conversion	Primary metabolites biosynthesis, transport and catabolism
Dshi_1330	0.154916	0.0246189	0.304789	0.576759	0.734818	0.984934	0.565726	1.3728e-05	YP_001532673	NC_009952	biotin--acetyl-CoA-carboxylase ligase	COG0340	[H] Coenzyme transport and metabolism	Primary metabolites biosynthesis, transport and catabolism
Dshi_1331	0.295176	0.186736	0.345969	0.585852	0.550873	0.941427	0.502679	2.75169e-05	YP_001532674	NC_009952	putative transcriptional acitvator, Baf family	COG1521	[K] Transcription	Transcription and signal transduction
Dshi_1332	-0.117505	-0.217063	-0.120818	0.275679	0.80311	0.936074	0.836037	0.0423551	YP_001532675	NC_009952	beta-lactamase domain protein	COG0595	[R] General function prediction only	Function unknown and function predicted
Dshi_1333	-0.0778655	-0.101516	-0.19069	0.306264	0.912779	0.965855	0.801251	0.000183524	YP_001532676	NC_009952	DEAD/DEAH box helicase domain protein	COG0513	[K] Transcription	Transcription and signal transduction
Dshi_1334	-0.263563	-0.129755	-0.0176394	-0.152227	0.585267	0.949623	0.98037	0.0315132	YP_001532677	NC_009952	Tetratricopeptide TPR_2 repeat protein	COG4783	[R] General function prediction only	Function unknown and function predicted
Dshi_1335	0.263759	0.207501	0.125418	0.0294474	0.604538	0.941082	0.837282	0.700964	YP_001532678	NC_009952	hypothetical protein	NA	NA	NA
Dshi_1336	-0.332664	-0.158326	-0.646085	0.06036	0.600884	0.950582	0.316831	0.232348	YP_001532679	NC_009952	peptide chain release factor 3	COG4108	[J] Translation, ribosomal structure and biogenesis	Translation and postranslational modification
Dshi_1337	0.0192436	0.158711	-0.096001	0.0941811	0.975384	0.941427	0.889094	0.215825	YP_001532680	NC_009952	hypothetical protein	NA	NA	NA
Dshi_1338	0.890302	-0.453432	1.63315	-0.644494	0.347325	0.929896	0.0833344	0.0112415	YP_001532681	NC_009952	UspA domain protein	COG0589	[T] Signal transduction mechanisms	Transcription and signal transduction
Dshi_1339	-0.0080354	-0.000913648	-0.0113529	0.023886	0.988655	0.997807	0.986923	0.774084	YP_001532682	NC_009952	short-chain dehydrogenase/reductase SDR	COG0300	[R] General function prediction only	Function unknown and function predicted
Dshi_1340	-0.108333	-0.0987057	-0.173577	-0.116861	0.819665	0.955568	0.765488	0.0933814	YP_001532683	NC_009952	hypothetical protein	NA	NA	NA
Dshi_1341	0.0233352	0.0275775	0.106906	0.28796	0.971125	0.983965	0.862013	0.0106357	YP_001532684	NC_009952	ABC transporter related	COG3842	[E] Amino acid transport and metabolism	Primary metabolites biosynthesis, transport and catabolism
Dshi_1342	-0.175451	-0.0720449	-0.225413	0.112685	0.728368	0.974529	0.71299	0.0741898	YP_001532685	NC_009952	Helix-turn-helix type 11 domain protein	COG2378	[K] Transcription	Transcription and signal transduction
Dshi_1343	0.156977	0.232264	0.0561405	0.299492	0.754043	0.936598	0.942265	0.00133823	YP_001532686	NC_009952	sec-independent translocation protein mttA/Hcf106	COG1826	[U] Intracellular trafficking, secretion, and vesicular transport	Intracellular trafficking, secretion, and vesicular transport
Dshi_1344	0.135566	0.175373	0.0772569	0.320992	0.764578	0.941427	0.903025	0.000197133	YP_001532687	NC_009952	twin-arginine translocation protein, TatB subunit	COG1826	[U] Intracellular trafficking, secretion, and vesicular transport	Intracellular trafficking, secretion, and vesicular transport
Dshi_1345	0.092969	0.121306	0.116183	0.498856	0.841027	0.950582	0.837282	0.000140428	YP_001532688	NC_009952	Sec-independent protein translocase, TatC subunit	COG0805	[U] Intracellular trafficking, secretion, and vesicular transport	Intracellular trafficking, secretion, and vesicular transport
Dshi_1346	0.050208	0.184408	0.117509	0.284742	0.923795	0.941427	0.837282	0.00175226	YP_001532689	NC_009952	protein of unknown function DUF815	COG2607	[R] General function prediction only	Function unknown and function predicted
Dshi_1347	-0.285746	-0.0412965	-0.469871	-0.124132	0.644612	0.983732	0.494925	0.203559	YP_001532690	NC_009952	hypothetical protein	COG3577	[R] General function prediction only	Function unknown and function predicted
Dshi_1348	-0.465978	-0.350099	-0.528698	-0.0108479	0.480491	0.929896	0.411457	0.872043	YP_001532691	NC_009952	multiple antibiotic resistance (MarC)-related protein	COG2095	[U] Intracellular trafficking, secretion, and vesicular transport	Intracellular trafficking, secretion, and vesicular transport
Dshi_1349	-0.279018	-0.237736	-0.408369	0.06815	0.560898	0.929896	0.40887	0.387507	YP_001532692	NC_009952	ABC transporter related	COG0488	[R] General function prediction only	Function unknown and function predicted
Dshi_1350	-0.282608	-0.0714067	-0.365325	-0.00598456	0.599897	0.974529	0.538653	0.945337	YP_001532693	NC_009952	Nucleoside-diphosphate kinase	COG0105	[F] Nucleotide transport and metabolism	Primary metabolites biosynthesis, transport and catabolism
Dshi_1351	-0.767667	-0.659163	-0.825028	-0.082935	0.179018	0.612111	0.147485	0.448553	YP_001532694	NC_009952	hypothetical protein	NA	NA	NA
Dshi_1352	-0.0517199	-0.0944593	-0.171092	-0.0976832	0.95061	0.974529	0.844514	0.407277	YP_001532695	NC_009952	TfoX domain protein	NA	NA	NA
Dshi_1353	-0.284555	-0.230225	-0.337689	-0.257959	0.558337	0.935114	0.518646	0.0487873	YP_001532696	NC_009952	extracellular solute-binding protein family 1	COG1653	[G] Carbohydrate transport and metabolism	Primary metabolites biosynthesis, transport and catabolism
Dshi_1354	-0.1279	-0.00532493	-0.00974937	0.049338	0.795351	0.996379	0.988508	0.707632	YP_001532697	NC_009952	binding-protein-dependent transport systems inner membrane component	COG1175	[G] Carbohydrate transport and metabolism	Primary metabolites biosynthesis, transport and catabolism
Dshi_1355	0.262754	0.251164	0.240578	0.235842	0.624132	0.935114	0.70607	0.0321115	YP_001532698	NC_009952	hypothetical protein	COG0395	[G] Carbohydrate transport and metabolism	Primary metabolites biosynthesis, transport and catabolism
Dshi_1356	0.114725	0.115843	0.0432673	0.105037	0.804605	0.950582	0.950071	0.151443	YP_001532699	NC_009952	hypothetical protein	COG3408	[G] Carbohydrate transport and metabolism	Primary metabolites biosynthesis, transport and catabolism
Dshi_1357	0.151705	0.205053	0.217459	0.245433	0.735056	0.940026	0.690501	0.00580735	YP_001532700	NC_009952	ABC transporter related	COG3839	[G] Carbohydrate transport and metabolism	Primary metabolites biosynthesis, transport and catabolism
Dshi_1358	0.00584711	0.125525	0.11094	0.245891	0.989026	0.950582	0.85708	0.000970776	YP_001532701	NC_009952	short-chain dehydrogenase/reductase SDR	COG1028	[R] General function prediction only	Function unknown and function predicted
Dshi_1359	0.665112	0.000955257	0.705352	0.445882	0.177367	0.997807	0.150994	0.000312128	YP_001532702	NC_009952	protein of unknown function DUF35	COG1545	[R] General function prediction only	Function unknown and function predicted
Dshi_1360	0.363965	0.260106	0.280287	0.0746208	0.505359	0.929896	0.632353	0.547715	YP_001532703	NC_009952	protein of unknown function DUF1486	NA	NA	NA
Dshi_1361	0.18969	0.163891	0.217746	0.0579991	0.704169	0.941427	0.720315	0.465167	YP_001532704	NC_009952	D-lactate dehydrogenase (cytochrome)	COG0277	[C] Energy production and conversion	Primary metabolites biosynthesis, transport and catabolism
Dshi_1362	0.46941	0.314713	0.220749	0.208873	0.339145	0.926768	0.685453	0.0305143	YP_001532705	NC_009952	FAD-dependent pyridine nucleotide-disulphide oxidoreductase	COG0493	[E] Amino acid transport and metabolism	Primary metabolites biosynthesis, transport and catabolism
Dshi_1363	0.138119	0.0201448	0.0115328	0.146913	0.762196	0.985745	0.986923	0.279966	YP_001532706	NC_009952	dihydroorotate dehydrogenase family protein	COG0167	[C] Energy production and conversion	Primary metabolites biosynthesis, transport and catabolism
Dshi_1364	-3.22166	-3.24211	-3.33502	-1.84597	0.00102814	0.00321275	0.00157515	9.9574e-07	YP_001532707	NC_009952	hypothetical protein	NA	NA	NA
Dshi_1365	0.411359	0.36083	0.198647	0.304175	0.409189	0.896881	0.720315	0.000349648	YP_001532708	NC_009952	transcriptional regulator, TetR family	COG1309	[K] Transcription	Transcription and signal transduction
Dshi_1366	0.256155	0.0874107	-0.202419	0.0565262	0.600859	0.961704	0.723284	0.266683	YP_001532709	NC_009952	aminotransferase class-III	COG0161	[H] Coenzyme transport and metabolism	Primary metabolites biosynthesis, transport and catabolism
Dshi_1367	0.0598527	-0.023424	-0.197583	0.0830558	0.917472	0.985745	0.741805	0.508362	YP_001532710	NC_009952	amidase, hydantoinase/carbamoylase family	COG0624	[E] Amino acid transport and metabolism	Primary metabolites biosynthesis, transport and catabolism
Dshi_1368	-0.0134385	0.0751239	-0.0355135	0.176517	0.98032	0.967106	0.955268	0.607138	YP_001532711	NC_009952	hypothetical protein	NA	NA	NA
Dshi_1369	-0.0199488	-0.0678432	-0.244827	0.218285	0.974379	0.971946	0.657856	0.409012	YP_001532712	NC_009952	class II aldolase/adducin family protein	COG0235	[G] Carbohydrate transport and metabolism	Primary metabolites biosynthesis, transport and catabolism
Dshi_1370	0.0253573	0.178715	0.124954	0.0883569	0.966074	0.941427	0.827276	0.691288	YP_001532713	NC_009952	dihydropyrimidinase	COG0044	[F] Nucleotide transport and metabolism	Primary metabolites biosynthesis, transport and catabolism
Dshi_1371	0.0339161	0.118604	0.0379389	0.185192	0.949486	0.950582	0.955268	0.00388189	YP_001532714	NC_009952	ABC transporter related	COG1116	[P] Inorganic ion transport and metabolism	Primary metabolites biosynthesis, transport and catabolism
Dshi_1372	0.113723	0.118999	0.0725844	0.343234	0.804605	0.950582	0.906087	0.000233752	YP_001532715	NC_009952	hypothetical protein	COG0600	[P] Inorganic ion transport and metabolism	Primary metabolites biosynthesis, transport and catabolism
Dshi_1373	0.0302852	0.165287	0.169292	0.319942	0.970475	0.950582	0.827276	0.00048547	YP_001532716	NC_009952	binding-protein-dependent transport systems inner membrane component	COG0600	[P] Inorganic ion transport and metabolism	Primary metabolites biosynthesis, transport and catabolism
Dshi_1374	0.215662	0.0876183	-0.363707	-0.182494	0.644612	0.960447	0.477684	0.00392979	YP_001532717	NC_009952	hypothetical protein	COG0715	[P] Inorganic ion transport and metabolism	Primary metabolites biosynthesis, transport and catabolism
Dshi_1375	-0.18303	0.0286121	-0.251127	0.277759	0.723261	0.983969	0.689036	0.00792936	YP_001532718	NC_009952	Ornithine decarboxylase	COG0019	[E] Amino acid transport and metabolism	Primary metabolites biosynthesis, transport and catabolism
Dshi_1376	0.0888464	-0.0355525	0.198156	0.241913	0.902315	0.983965	0.797954	0.00230095	YP_001532719	NC_009952	Creatininase	COG1402	[R] General function prediction only	Function unknown and function predicted
Dshi_1377	0.110114	-0.197814	0.275695	0.175046	0.809111	0.941082	0.603297	0.0267257	YP_001532720	NC_009952	2OG-Fe(II) oxygenase	COG3491	[R] General function prediction only	Function unknown and function predicted
Dshi_1378	0.320686	-0.0580307	0.545394	0.206665	0.519916	0.975915	0.250189	0.00391252	YP_001532721	NC_009952	NAD(P)H dehydrogenase (quinone)	COG2249	[R] General function prediction only	Function unknown and function predicted
Dshi_1379	0.209092	0.296827	0.195252	0.195475	0.651808	0.929896	0.728642	0.0137178	YP_001532722	NC_009952	NAD(P)H dehydrogenase (quinone)	COG2249	[R] General function prediction only	Function unknown and function predicted
Dshi_1380	0.22099	0.240559	0.126703	-0.0527127	0.665151	0.936074	0.841868	0.431739	YP_001532723	NC_009952	FAD linked oxidase domain protein	COG0277	[C] Energy production and conversion	Primary metabolites biosynthesis, transport and catabolism
Dshi_1381	0.0186435	0.0934962	0.0681503	0.117054	0.974379	0.958598	0.912441	0.118113	YP_001532724	NC_009952	Amidohydrolase 3	COG0402	[F] Nucleotide transport and metabolism	Primary metabolites biosynthesis, transport and catabolism
Dshi_1382	0.394166	0.21155	0.233816	0.205462	0.490101	0.941427	0.707164	0.00715336	YP_001532725	NC_009952	binding-protein-dependent transport systems inner membrane component	COG0600	[P] Inorganic ion transport and metabolism	Primary metabolites biosynthesis, transport and catabolism
Dshi_1383	0.180057	0.150261	0.188538	0.141702	0.694632	0.941427	0.732659	0.139804	YP_001532726	NC_009952	ABC transporter related	COG1116	[P] Inorganic ion transport and metabolism	Primary metabolites biosynthesis, transport and catabolism
Dshi_1384	0.362105	0.276959	0.187564	-0.0519181	0.483357	0.929896	0.740332	0.462857	YP_001532727	NC_009952	hypothetical protein	COG0715	[P] Inorganic ion transport and metabolism	Primary metabolites biosynthesis, transport and catabolism
Dshi_1385	0.156528	0.0873633	0.0859484	0.2005	0.764209	0.965855	0.906087	0.0106535	YP_001532728	NC_009952	Endoribonuclease L-PSP	COG0251	[J] Translation, ribosomal structure and biogenesis	Translation and postranslational modification
Dshi_1386	-0.250893	-0.292758	-0.258971	-0.0897766	0.606616	0.929896	0.647628	0.271727	YP_001532729	NC_009952	hypothetical protein	NA	NA	NA
Dshi_1387	0.200432	0.203891	0.143315	0.122019	0.660303	0.940026	0.802457	0.116617	YP_001532730	NC_009952	ATP-dependent Clp protease, ATP-binding subunit ClpX	COG1219	[O] Posttranslational modification, protein turnover, chaperones	Translation and postranslational modification
Dshi_1388	0.213199	0.242331	0.0289236	-0.154759	0.644612	0.929896	0.964594	0.127008	YP_001532731	NC_009952	Endopeptidase Clp	COG0740	[O] Posttranslational modification, protein turnover, chaperones	Translation and postranslational modification
Dshi_1389	-0.255056	-0.171013	0.0995164	-0.118767	0.717981	0.952378	0.917375	0.210293	YP_001532732	NC_009952	deoxyribodipyrimidine photo-lyase, putative	COG0415	[L] Replication, recombination and repair	Replication, recombination and repair
Dshi_1390	0.328897	-0.148465	0.685228	0.607028	0.554953	0.948308	0.193168	0.000392322	YP_001532733	NC_009952	NADH:ubiquinone oxidoreductase 17.2 kD subunit	COG3761	[C] Energy production and conversion	Primary metabolites biosynthesis, transport and catabolism
Dshi_1391	0.0455227	-0.118673	0.0469735	0.257128	0.930391	0.950582	0.946667	0.00717934	YP_001532734	NC_009952	hypothetical protein	COG1463	[Q] Secondary metabolites biosynthesis, transport and catabolism	Secondary metabolites biosynthesis, transport and catabolism
Dshi_1392	0.203771	0.100164	0.240874	0.208432	0.656654	0.955463	0.657851	0.0370671	YP_001532735	NC_009952	hypothetical protein	COG4765	[S] Function unknown	Function unknown and function predicted
Dshi_1393	-0.00891832	0.0306269	-0.0878042	-0.0901891	0.987459	0.983732	0.887304	0.289259	YP_001532736	NC_009952	hypothetical protein	NA	NA	NA
Dshi_1394	-0.0839299	-0.021886	-0.075114	0.0874392	0.862127	0.985745	0.906087	0.189583	YP_001532737	NC_009952	Leucyltransferase	COG2360	[O] Posttranslational modification, protein turnover, chaperones	Translation and postranslational modification
Dshi_1395	-0.319039	-0.170646	-0.254778	0.245725	0.558337	0.941427	0.677251	0.0025993	YP_001532738	NC_009952	acetyl-CoA carboxylase, biotin carboxylase	COG0439	[I] Lipid transport and metabolism	Primary metabolites biosynthesis, transport and catabolism
Dshi_1396	-0.0706807	0.0721246	-0.0534969	0.140065	0.898401	0.968961	0.942265	0.0187201	YP_001532739	NC_009952	acetyl-CoA carboxylase, biotin carboxyl carrier protein	COG0511	[I] Lipid transport and metabolism	Primary metabolites biosynthesis, transport and catabolism
Dshi_1397	0.121031	-0.175487	-0.532294	0.113895	0.862127	0.950582	0.472672	0.0981979	YP_001532740	NC_009952	Phospholipase/lecithinase/hemolysin-like protein	COG3240	[R] General function prediction only	Function unknown and function predicted
Dshi_1398	0.0955693	0.119587	0.00141972	-0.314979	0.836498	0.950582	0.997865	0.0179311	YP_001532741	NC_009952	hypothetical protein	COG1416	[S] Function unknown	Function unknown and function predicted
Dshi_1399	0.592964	0.330671	0.749213	0.522082	0.247914	0.927674	0.136273	4.72335e-05	YP_001532742	NC_009952	acetate--CoA ligase	COG0365	[I] Lipid transport and metabolism	Primary metabolites biosynthesis, transport and catabolism
Dshi_1400	0.01537	-0.090778	-0.00478467	-0.0356385	0.977383	0.959611	0.993596	0.611721	YP_001532743	NC_009952	ABC transporter related	COG0410	[E] Amino acid transport and metabolism	Primary metabolites biosynthesis, transport and catabolism
Dshi_1401	0.181806	0.0337927	0.0714025	-0.0398198	0.714753	0.983732	0.915955	0.51543	YP_001532744	NC_009952	ABC transporter related	COG0411	[E] Amino acid transport and metabolism	Primary metabolites biosynthesis, transport and catabolism
Dshi_1402	0.16551	-0.00360223	0.148373	0.022711	0.729877	0.99753	0.807087	0.737133	YP_001532745	NC_009952	inner-membrane translocator	COG4177	[E] Amino acid transport and metabolism	Primary metabolites biosynthesis, transport and catabolism
Dshi_1403	0.199087	0.0769043	0.0204734	-0.0646321	0.738615	0.975915	0.984921	0.46059	YP_001532746	NC_009952	inner-membrane translocator	COG0559	[E] Amino acid transport and metabolism	Primary metabolites biosynthesis, transport and catabolism
Dshi_1404	-0.279204	-0.286898	-0.271343	-0.039391	0.600261	0.929896	0.657207	0.702702	YP_001532747	NC_009952	hypothetical protein	COG0683	[E] Amino acid transport and metabolism	Primary metabolites biosynthesis, transport and catabolism
Dshi_1405	-0.00178793	0.0189571	0.089432	0.14529	0.995669	0.985745	0.880054	0.00992093	YP_001532748	NC_009952	transcriptional regulator, XRE family	COG3800	[R] General function prediction only	Function unknown and function predicted
Dshi_1406	0.437775	0.414708	0.292125	0.272922	0.377734	0.826417	0.576456	0.00148446	YP_001532749	NC_009952	response regulator receiver protein	COG0745	[T] Signal transduction mechanisms	Transcription and signal transduction
Dshi_1407	0.255968	0.176633	0.120515	0.305647	0.589025	0.941427	0.834641	0.00119897	YP_001532750	NC_009952	hypothetical protein	NA	NA	NA
Dshi_1408	0.271572	0.21085	0.23207	0.392476	0.571129	0.936598	0.672997	0.000141934	YP_001532751	NC_009952	hypothetical protein	COG5002	[T] Signal transduction mechanisms	Transcription and signal transduction
Dshi_1409	-1.96986	-2.17581	-2.27052	-1.69781	0.0024818	0.00529499	0.00231753	7.83159e-06	YP_001532752	NC_009952	hypothetical protein	COG1868	[N] Cell motility	Cell motility
Dshi_1410	-0.334274	-0.176945	-0.415549	0.292644	0.530092	0.941427	0.43493	0.000371668	YP_001532753	NC_009952	protein of unknown function DUF442	COG3453	[S] Function unknown	Function unknown and function predicted
Dshi_1411	1.11513	0.0258753	1.6961	-0.934334	0.241905	0.987502	0.0796682	0.00214841	YP_001532754	NC_009952	transcriptional regulator, TraR/DksA family	COG1734	[T] Signal transduction mechanisms	Transcription and signal transduction
Dshi_1412	1.03911	-0.665882	1.68941	-0.752081	0.391498	0.929896	0.144595	0.00871387	YP_001532755	NC_009952	hypothetical protein	NA	NA	NA
Dshi_1413	0.406959	0.291235	0.328269	0.234985	0.409189	0.929896	0.527243	0.0788797	YP_001532756	NC_009952	hypothetical protein	COG1653	[G] Carbohydrate transport and metabolism	Primary metabolites biosynthesis, transport and catabolism
Dshi_1414	0.377775	0.315706	0.189364	0.290934	0.463728	0.929401	0.732083	0.00198588	YP_001532757	NC_009952	hypothetical protein	COG1175	[G] Carbohydrate transport and metabolism	Primary metabolites biosynthesis, transport and catabolism
Dshi_1415	0.469012	0.332123	0.212173	0.300543	0.362963	0.926768	0.71299	0.00180698	YP_001532758	NC_009952	binding-protein-dependent transport systems inner membrane component	COG0395	[G] Carbohydrate transport and metabolism	Primary metabolites biosynthesis, transport and catabolism
Dshi_1416	0.329274	0.305292	0.267769	0.247078	0.528173	0.929896	0.63474	0.00529047	YP_001532759	NC_009952	ABC transporter related	COG3839	[G] Carbohydrate transport and metabolism	Primary metabolites biosynthesis, transport and catabolism
Dshi_1417	0.37418	0.299494	0.162108	0.300419	0.485815	0.929896	0.78796	0.00266372	YP_001532760	NC_009952	protein of unknown function DUF1486	COG5485	[R] General function prediction only	Function unknown and function predicted
Dshi_1418	-0.165299	-0.113302	-0.254163	0.184668	0.741673	0.955152	0.67732	0.00975125	YP_001532761	NC_009952	hypothetical protein	NA	NA	NA
Dshi_1419	-0.113363	0.174336	-0.15262	0.0378396	0.817188	0.941427	0.801251	0.75276	YP_001532762	NC_009952	hypothetical protein	COG3750	[S] Function unknown	Function unknown and function predicted
Dshi_1420	-1.09962	-1.11648	-0.952768	-0.234498	0.0272411	0.0768264	0.0605754	0.1195	YP_001532763	NC_009952	hypothetical protein	NA	NA	NA
Dshi_1421	-0.282242	-0.00245906	-0.201339	-0.276923	0.558337	0.997807	0.71299	0.00388096	YP_001532764	NC_009952	hypothetical protein	COG1879	[G] Carbohydrate transport and metabolism	Primary metabolites biosynthesis, transport and catabolism
Dshi_1422	-0.0495474	0.111491	0.0465739	-0.160231	0.929155	0.953597	0.950071	0.0184395	YP_001532765	NC_009952	ABC transporter related	COG1129	[G] Carbohydrate transport and metabolism	Primary metabolites biosynthesis, transport and catabolism
Dshi_1423	0.163484	0.137414	0.157077	-0.0340802	0.723317	0.948262	0.786355	0.615562	YP_001532766	NC_009952	inner-membrane translocator	COG1172	[G] Carbohydrate transport and metabolism	Primary metabolites biosynthesis, transport and catabolism
Dshi_1424	0.141245	0.0597439	-0.022206	0.00488658	0.770069	0.975915	0.975919	0.968502	YP_001532767	NC_009952	inner-membrane translocator	COG1172	[G] Carbohydrate transport and metabolism	Primary metabolites biosynthesis, transport and catabolism
Dshi_1425	0.0455636	0.102904	0.0754497	-0.12762	0.932842	0.955463	0.90918	0.238621	YP_001532768	NC_009952	aldehyde dehydrogenase	COG1012	[C] Energy production and conversion	Primary metabolites biosynthesis, transport and catabolism
Dshi_1426	0.287488	0.212923	0.201173	0.273136	0.556727	0.936074	0.713556	0.00158294	YP_001532769	NC_009952	hydro-lyase, Fe-S type, tartrate/fumarate subfamily, alpha subunit	COG1838	[C] Energy production and conversion	Primary metabolites biosynthesis, transport and catabolism
Dshi_1427	-0.00217092	-0.0232087	-0.0276581	0.125606	0.995107	0.985745	0.966971	0.0472063	YP_001532770	NC_009952	Citrate CoA-transferase	COG3051	[C] Energy production and conversion	Primary metabolites biosynthesis, transport and catabolism
Dshi_1428	0.080964	-0.0286128	-0.11955	0.00486685	0.888638	0.983969	0.851623	0.965848	YP_001532771	NC_009952	hypothetical protein	COG2303	[E] Amino acid transport and metabolism	Primary metabolites biosynthesis, transport and catabolism
Dshi_1429	0.266379	0.279093	0.360382	0.132904	0.722949	0.941427	0.691888	0.0343795	YP_001532772	NC_009952	short-chain dehydrogenase/reductase SDR	COG1028	[R] General function prediction only	Function unknown and function predicted
Dshi_1430	0.113904	0.0679182	0.0993424	-0.116273	0.804605	0.970488	0.863385	0.147812	YP_001532773	NC_009952	aldehyde dehydrogenase	COG1012	[C] Energy production and conversion	Primary metabolites biosynthesis, transport and catabolism
Dshi_1431	0.190026	0.0956617	0.0858764	0.115572	0.740368	0.965855	0.912441	0.181375	YP_001532774	NC_009952	transcriptional regulator, LysR family	COG0583	[K] Transcription	Transcription and signal transduction
Dshi_1432	0.362495	0.267282	0.211136	0.0536007	0.483243	0.929896	0.706402	0.45298	YP_001532775	NC_009952	L-carnitine dehydratase/bile acid-inducible protein F	COG1804	[C] Energy production and conversion	Primary metabolites biosynthesis, transport and catabolism
Dshi_1433	0.343945	0.290653	0.380346	0.0903537	0.513266	0.929896	0.475347	0.12445	YP_001532776	NC_009952	hypothetical protein	NA	NA	NA
Dshi_1434	0.202322	0.0954422	0.138197	0.0344605	0.657592	0.955568	0.80826	0.485674	YP_001532777	NC_009952	Xaa-Pro dipeptidase	NA	NA	NA
Dshi_1435	0.311674	0.261193	0.0276352	-0.128683	0.705181	0.941427	0.984921	0.0482314	YP_001532778	NC_009952	alpha/beta hydrolase fold	COG0596	[R] General function prediction only	Function unknown and function predicted
Dshi_1436	0.27356	0.0997863	0.0651191	-0.0708437	0.714753	0.974529	0.955191	0.236369	YP_001532779	NC_009952	binding-protein-dependent transport systems inner membrane component	COG4176	[E] Amino acid transport and metabolism	Primary metabolites biosynthesis, transport and catabolism
Dshi_1437	0.14635	0.0314608	0.0105232	-0.0792738	0.801737	0.983969	0.98983	0.192366	YP_001532780	NC_009952	glycine betaine/L-proline ABC transporter, ATPase subunit	COG4175	[E] Amino acid transport and metabolism	Primary metabolites biosynthesis, transport and catabolism
Dshi_1438	0.26588	0.214669	0.155189	-0.0560411	0.641587	0.941427	0.822594	0.391762	YP_001532781	NC_009952	hypothetical protein	COG2113	[E] Amino acid transport and metabolism	Primary metabolites biosynthesis, transport and catabolism
Dshi_1439	0.152037	-0.00438563	0.0540975	-0.160813	0.871995	0.997807	0.964888	0.0148203	YP_001532782	NC_009952	pyridoxal phosphate-dependent enzyme, D-cysteine desulfhydrase family	COG2515	[E] Amino acid transport and metabolism	Primary metabolites biosynthesis, transport and catabolism
Dshi_1440	0.0164858	0.0915006	-0.00782948	-0.0985714	0.975805	0.958598	0.990204	0.130109	YP_001532783	NC_009952	transcriptional regulator, LysR family	COG0583	[K] Transcription	Transcription and signal transduction
Dshi_1441	0.210299	0.283398	0.0519609	0.0804039	0.654073	0.929896	0.942265	0.235485	YP_001532784	NC_009952	hypothetical protein	NA	NA	NA
Dshi_1442	0.267591	0.367178	0.141388	0.147949	0.577933	0.892017	0.806377	0.0970899	YP_001532785	NC_009952	peroxidase	COG2837	[P] Inorganic ion transport and metabolism	Primary metabolites biosynthesis, transport and catabolism
Dshi_1443	-0.215871	-0.257368	-0.867816	-0.081296	0.677814	0.935114	0.117606	0.172685	YP_001532786	NC_009952	hypothetical protein	COG2358	[R] General function prediction only	Function unknown and function predicted
Dshi_1444	0.364094	0.302934	0.118098	0.199301	0.483243	0.929896	0.838667	0.00479875	YP_001532787	NC_009952	TRAP transporter, 4TM/12TM fusion protein	COG4666	[R] General function prediction only	Function unknown and function predicted
Dshi_1445	0.0148284	0.0913662	-0.0272362	0.142479	0.977443	0.958598	0.96596	0.0611122	YP_001532788	NC_009952	UspA domain protein	COG0589	[T] Signal transduction mechanisms	Transcription and signal transduction
Dshi_1446	-0.0530172	-0.0154068	0.0154071	0.195648	0.924557	0.986768	0.984921	0.0958623	YP_001532789	NC_009952	aminotransferase class-III	COG0161	[H] Coenzyme transport and metabolism	Primary metabolites biosynthesis, transport and catabolism
Dshi_1447	0.25599	0.113139	0.207525	-0.0229104	0.589905	0.952055	0.707164	0.727606	YP_001532790	NC_009952	transposase	NA	NA	NA
Dshi_1448	-0.430462	-0.317018	-0.415683	-0.274059	0.485205	0.929896	0.512345	0.0689492	YP_001532791	NC_009952	HTH-type transcriptional regulator ZntR	NA	NA	NA
Dshi_1449	0.473103	0.139224	0.353675	-0.0763531	0.448713	0.952055	0.582565	0.283802	YP_001532792	NC_009952	hypothetical protein	COG1629	[P] Inorganic ion transport and metabolism	Primary metabolites biosynthesis, transport and catabolism
Dshi_1450	0.494928	0.0280812	0.190375	-0.0902803	0.622801	0.987502	0.880054	0.537238	YP_001532793	NC_009952	NnrS family protein	COG3213	[P] Inorganic ion transport and metabolism	Primary metabolites biosynthesis, transport and catabolism
Dshi_1451	0.395556	-0.13244	0.190016	-0.091937	0.598195	0.961922	0.834774	0.150541	YP_001532794	NC_009952	ABC transporter related	COG1116	[P] Inorganic ion transport and metabolism	Primary metabolites biosynthesis, transport and catabolism
Dshi_1452	0.646601	0.113763	0.434431	0.0306395	0.196613	0.952378	0.402838	0.743899	YP_001532795	NC_009952	binding-protein-dependent transport systems inner membrane component	COG0600	[P] Inorganic ion transport and metabolism	Primary metabolites biosynthesis, transport and catabolism
Dshi_1453	0.691197	-0.0240094	0.516715	-0.065397	0.434932	0.98707	0.573424	0.218604	YP_001532796	NC_009952	hypothetical protein	COG0715	[P] Inorganic ion transport and metabolism	Primary metabolites biosynthesis, transport and catabolism
Dshi_1454	0.562991	-0.0809819	1.03232	-0.0432359	0.434292	0.975915	0.131697	0.606691	YP_001532797	NC_009952	hypothetical protein	COG2832	[S] Function unknown	Function unknown and function predicted
Dshi_1455	0.509834	0.179962	0.499222	0.0328692	0.458374	0.948308	0.465157	0.773379	YP_001532798	NC_009952	transposase	NA	NA	NA
Dshi_1456	0.163792	0.0906753	0.112979	-0.11802	0.716993	0.958681	0.840647	0.0391685	YP_001532799	NC_009952	Integrase catalytic region	COG2801	[L] Replication, recombination and repair	Replication, recombination and repair
Dshi_1457	0.290046	0.132495	0.0418763	-0.0478409	0.677799	0.961641	0.966436	0.478481	YP_001532800	NC_009952	type III restriction protein res subunit	COG3421	[S] Function unknown	Function unknown and function predicted
Dshi_1458	0.236588	0.319485	0.0761229	0.301977	0.677789	0.929896	0.924198	0.00066445	YP_001532801	NC_009952	site-specific recombinase, phage integrase family	NA	NA	NA
Dshi_1459	-7.2352e-05	0.0211816	-0.11055	-0.184796	0.999695	0.985745	0.845015	0.00380001	YP_001532802	NC_009952	hypothetical protein	NA	NA	NA
Dshi_1460	-0.147804	0.0217267	-0.178893	0.166662	0.770638	0.985745	0.781939	0.125234	YP_001532803	NC_009952	ribosomal protein L21	COG0261	[J] Translation, ribosomal structure and biogenesis	Translation and postranslational modification
Dshi_1461	-0.324543	-0.169946	-0.294297	0.1535	0.565625	0.941427	0.643743	0.0089018	YP_001532804	NC_009952	ribosomal protein L27	COG0211	[J] Translation, ribosomal structure and biogenesis	Translation and postranslational modification
Dshi_1462	-0.373324	-0.156298	-0.397904	-0.35595	0.50461	0.941427	0.477695	0.000554656	YP_001532805	NC_009952	hypothetical protein	COG1280	[E] Amino acid transport and metabolism	Primary metabolites biosynthesis, transport and catabolism
Dshi_1463	-0.382429	-0.185509	-0.646067	-0.337052	0.471048	0.941427	0.187212	0.00292037	YP_001532806	NC_009952	GCN5-related N-acetyltransferase	COG1670	[J] Translation, ribosomal structure and biogenesis	Translation and postranslational modification
Dshi_1464	-0.274408	-0.339236	-0.856379	-0.602236	0.592298	0.929401	0.102558	5.61506e-05	YP_001532807	NC_009952	GCN5-related N-acetyltransferase	COG1670	[J] Translation, ribosomal structure and biogenesis	Translation and postranslational modification
Dshi_1465	0.00428138	0.0187504	-0.0737466	-0.112454	0.990823	0.985745	0.906087	0.0406669	YP_001532808	NC_009952	GCN5-related N-acetyltransferase	COG1670	[J] Translation, ribosomal structure and biogenesis	Translation and postranslational modification
Dshi_1466	-0.129463	-0.0548215	-0.0435636	0.209709	0.801737	0.97812	0.955191	0.00237574	YP_001532809	NC_009952	GTP-binding protein Obg/CgtA	COG0536	[R] General function prediction only	Function unknown and function predicted
Dshi_1467	-0.228948	-0.0908104	-0.149734	0.200069	0.633724	0.959611	0.797954	0.00275984	YP_001532810	NC_009952	glutamate 5-kinase	COG0263	[E] Amino acid transport and metabolism	Primary metabolites biosynthesis, transport and catabolism
Dshi_1468	0.169248	0.199537	0.0691045	0.152436	0.728012	0.941427	0.916481	0.024433	YP_001532811	NC_009952	hypothetical protein	NA	NA	NA
Dshi_1469	-0.0791701	-0.0225816	-0.170507	0.0458665	0.897726	0.985745	0.797636	0.460511	YP_001532812	NC_009952	gamma-glutamyl phosphate reductase	COG0014	[E] Amino acid transport and metabolism	Primary metabolites biosynthesis, transport and catabolism
Dshi_1470	0.0478117	0.143166	-4.17571	-2.26813	0.928067	0.941427	0.00157515	9.89133e-09	YP_001532813	NC_009952	hypothetical protein	COG5385	[S] Function unknown	Function unknown and function predicted
Dshi_1471	0.17151	0.38978	-0.302083	0.487995	0.704169	0.860893	0.565726	5.46774e-05	YP_001532814	NC_009952	hypothetical protein	NA	NA	NA
Dshi_1472	0.1523	0.130747	-0.127687	0.414508	0.73477	0.948308	0.822166	1.42132e-05	YP_001532815	NC_009952	phospholipid/glycerol acyltransferase	COG3176	[R] General function prediction only	Function unknown and function predicted
Dshi_1473	0.267028	0.194937	-0.000409718	0.309696	0.638526	0.941427	0.999796	0.00320354	YP_001532816	NC_009952	phospholipid/glycerol acyltransferase	COG0204	[I] Lipid transport and metabolism	Primary metabolites biosynthesis, transport and catabolism
Dshi_1474	0.093317	0.168983	-0.0100767	0.0357952	0.84263	0.941427	0.986923	0.615193	YP_001532817	NC_009952	glutamyl-tRNA synthetase class Ic	COG0008	[J] Translation, ribosomal structure and biogenesis	Translation and postranslational modification
Dshi_1475	0.0861095	0.203562	0.0647424	0.202987	0.856431	0.940026	0.916481	0.016812	YP_001532818	NC_009952	gid protein	COG1206	[J] Translation, ribosomal structure and biogenesis	Translation and postranslational modification
Dshi_1476	0.318142	0.456177	0.355351	0.179123	0.523769	0.727498	0.486684	0.035864	YP_001532819	NC_009952	DNA gyrase, A subunit	COG0188	[L] Replication, recombination and repair	Replication, recombination and repair
Dshi_1477	-0.962516	-1.03013	-0.630587	-0.264592	0.0460246	0.102127	0.17676	0.00996685	YP_001532820	NC_009952	Usg family protein	COG5425	[E] Amino acid transport and metabolism	Primary metabolites biosynthesis, transport and catabolism
Dshi_1478	-0.142505	-0.134143	-0.150161	0.125715	0.756258	0.948308	0.79473	0.0637389	YP_001532821	NC_009952	hypothetical protein	COG1495	[O] Posttranslational modification, protein turnover, chaperones	Translation and postranslational modification
Dshi_1479	0.22972	0.157741	0.15632	0.230868	0.641587	0.941427	0.794649	0.00382043	YP_001532822	NC_009952	Exopolysaccharide synthesis ExoD	COG3932	[R] General function prediction only	Function unknown and function predicted
Dshi_1480	0.0230859	-0.117583	-0.430122	-0.089517	0.971174	0.952378	0.421232	0.296547	YP_001532823	NC_009952	hypothetical protein	COG1638	[G] Carbohydrate transport and metabolism	Primary metabolites biosynthesis, transport and catabolism
Dshi_1481	0.0181789	0.106633	0.0386737	0.363768	0.974379	0.953056	0.955194	0.000285807	YP_001532824	NC_009952	hypothetical protein	NA	NA	NA
Dshi_1482	0.0799517	0.129208	-0.0507337	0.379779	0.881767	0.950582	0.944715	0.000586985	YP_001532825	NC_009952	hypothetical protein	COG1593	[G] Carbohydrate transport and metabolism	Primary metabolites biosynthesis, transport and catabolism
Dshi_1483	-3.30503	-3.4278	-3.38535	-1.64891	0.00555538	0.0148482	0.00737813	4.77977e-06	YP_001532826	NC_009952	hypothetical protein	NA	NA	NA
Dshi_1484	0.172565	0.0518877	0.128575	0.139139	0.764985	0.98163	0.861222	0.0862825	YP_001532827	NC_009952	hypothetical protein	COG2068	[R] General function prediction only	Function unknown and function predicted
Dshi_1485	0.171921	0.105293	0.0632702	0.0157435	0.861476	0.977199	0.962345	0.805548	YP_001532828	NC_009952	FAD dependent oxidoreductase	COG0404	[E] Amino acid transport and metabolism	Primary metabolites biosynthesis, transport and catabolism
Dshi_1486	0.172294	0.29811	0.0274921	0.518072	0.742943	0.929896	0.972907	9.97122e-06	YP_001532829	NC_009952	BCCT transporter	COG1292	[M] Cell wall/membrane/envelope biogenesis	Cell wall/membrane/envelope biogenesis
Dshi_1487	0.224771	0.192853	0.222895	0.323164	0.638526	0.941082	0.690501	0.000196178	YP_001532830	NC_009952	oligopeptide/dipeptide ABC transporter, ATPase subunit	COG0444	[P] Inorganic ion transport and metabolism	Primary metabolites biosynthesis, transport and catabolism
Dshi_1488	0.0638315	0.100939	0.151797	0.398777	0.903709	0.955463	0.78796	2.90452e-05	YP_001532831	NC_009952	binding-protein-dependent transport systems inner membrane component	COG1173	[P] Inorganic ion transport and metabolism	Primary metabolites biosynthesis, transport and catabolism
Dshi_1489	-0.160999	-0.128678	-0.155355	0.425732	0.723261	0.949623	0.785874	1.74274e-05	YP_001532832	NC_009952	hypothetical protein	COG0601	[E] Amino acid transport and metabolism	Primary metabolites biosynthesis, transport and catabolism
Dshi_1490	-0.0698424	0.0121008	-0.252753	0.277892	0.902315	0.987502	0.664678	0.00644446	YP_001532833	NC_009952	extracellular solute-binding protein family 5	COG0747	[E] Amino acid transport and metabolism	Primary metabolites biosynthesis, transport and catabolism
Dshi_1491	-0.0594574	-0.00592966	0.136897	0.218813	0.921865	0.996267	0.83439	0.0265633	YP_001532834	NC_009952	transcriptional regulator, AraC family	COG2207	[K] Transcription	Transcription and signal transduction
Dshi_1492	0.0107512	-0.0799605	-0.141136	0.0409717	0.989026	0.976587	0.867545	0.564613	YP_001532835	NC_009952	tRNA delta(2)-isopentenylpyrophosphate transferase	COG0324	[J] Translation, ribosomal structure and biogenesis	Translation and postranslational modification
Dshi_1493	0.229073	0.134863	0.258625	0.108557	0.622801	0.946506	0.632353	0.271292	YP_001532836	NC_009952	uridylate kinase	COG0528	[F] Nucleotide transport and metabolism	Primary metabolites biosynthesis, transport and catabolism
Dshi_1494	-0.323948	-0.157358	-0.250121	0.0843575	0.550873	0.941427	0.67732	0.149826	YP_001532837	NC_009952	ribosome recycling factor	COG0233	[J] Translation, ribosomal structure and biogenesis	Translation and postranslational modification
Dshi_1495	-0.0836227	-0.00576005	-0.00714684	0.505053	0.860781	0.994681	0.990415	0.000134191	YP_001532838	NC_009952	undecaprenyl diphosphate synthase	COG0020	[I] Lipid transport and metabolism	Primary metabolites biosynthesis, transport and catabolism
Dshi_1496	0.0621271	0.0139881	-0.023858	0.698961	0.906691	0.98707	0.972462	3.57031e-05	YP_001532839	NC_009952	phosphatidate cytidylyltransferase	COG0575	[I] Lipid transport and metabolism	Primary metabolites biosynthesis, transport and catabolism
Dshi_1497	-0.24495	-0.162613	-0.238509	0.297618	0.620133	0.941427	0.678541	0.00181719	YP_001532840	NC_009952	1-deoxy-D-xylulose 5-phosphate reductoisomerase	COG0743	[I] Lipid transport and metabolism	Primary metabolites biosynthesis, transport and catabolism
Dshi_1498	-0.0708627	0.0137196	-0.168211	0.214531	0.903927	0.987502	0.792168	0.0021269	YP_001532841	NC_009952	putative membrane-associated zinc metalloprotease	COG0750	[M] Cell wall/membrane/envelope biogenesis	Cell wall/membrane/envelope biogenesis
Dshi_1499	-0.00657058	0.141166	-0.0133526	0.285706	0.989026	0.941427	0.984921	0.00021817	YP_001532842	NC_009952	surface antigen (D15)	COG4775	[M] Cell wall/membrane/envelope biogenesis	Cell wall/membrane/envelope biogenesis
Dshi_1500	0.2743	0.359907	0.168896	0.342025	0.569715	0.892694	0.765435	0.0010426	YP_001532843	NC_009952	hypothetical protein	NA	NA	NA
Dshi_1501	-0.243213	-0.0869806	-0.362037	0.0862075	0.632198	0.964639	0.520667	0.3507	YP_001532844	NC_009952	beta-hydroxyacyl-(acyl-carrier-protein) dehydratase FabZ	COG0764	[I] Lipid transport and metabolism	Primary metabolites biosynthesis, transport and catabolism
Dshi_1502	-0.0989859	0.0918328	-0.073213	0.143027	0.831415	0.958598	0.906087	0.0655161	YP_001532845	NC_009952	acyl-(acyl-carrier-protein)--UDP-N- acetylglucosamine O-acyltransferase	COG1043	[M] Cell wall/membrane/envelope biogenesis	Cell wall/membrane/envelope biogenesis
Dshi_1503	-0.053206	0.11796	-0.0412786	0.250827	0.919428	0.950582	0.951117	0.0141124	YP_001532846	NC_009952	hypothetical protein	COG3494	[S] Function unknown	Function unknown and function predicted
Dshi_1504	0.033784	0.19209	0.14837	0.37977	0.950017	0.941082	0.794649	0.000108827	YP_001532847	NC_009952	lipid-A-disaccharide synthase	COG0763	[M] Cell wall/membrane/envelope biogenesis	Cell wall/membrane/envelope biogenesis
Dshi_1505	1.33187	1.29048	1.1889	0.71793	0.0126204	0.0462721	0.0275427	2.26188e-06	YP_001532848	NC_009952	hypothetical protein	NA	NA	NA
Dshi_1506	-0.155404	-0.0157337	-0.101207	0.155162	0.740368	0.986444	0.867253	0.0197812	YP_001532849	NC_009952	hypothetical protein	COG0482	[J] Translation, ribosomal structure and biogenesis	Translation and postranslational modification
Dshi_1507	-3.20067	-3.18239	-3.05901	-1.98957	0.000909055	0.00321275	0.00157515	6.95325e-07	YP_001532850	NC_009952	protein of unknown function DUF1153	NA	NA	NA
Dshi_1508	-5.69114	-0.441141	-1.08585	-3.10328	0.00181528	0.941427	0.41985	4.99112e-09	YP_001532851	NC_009952	two component transcriptional regulator, winged helix family	COG0745	[K] Transcription	Transcription and signal transduction
Dshi_1509	0.216351	0.0259415	0.0285644	0.10975	0.643211	0.983965	0.964594	0.156854	YP_001532852	NC_009952	DNA ligase, NAD-dependent	COG0272	[L] Replication, recombination and repair	Replication, recombination and repair
Dshi_1510	0.0218112	0.10975	0.167693	0.371984	0.971174	0.952378	0.766419	0.000216977	YP_001532853	NC_009952	DEAD/DEAH box helicase domain protein	COG1200	[L] Replication, recombination and repair	Replication, recombination and repair
Dshi_1511	0.162848	0.0155918	0.249921	0.249936	0.727671	0.986444	0.654018	0.0349888	YP_001532854	NC_009952	Carboxypeptidase Taq	COG2317	[E] Amino acid transport and metabolism	Primary metabolites biosynthesis, transport and catabolism
Dshi_1512	0.105082	-0.0279282	0.269212	0.313488	0.828499	0.983965	0.634375	0.00955868	YP_001532855	NC_009952	cytochrome oxidase assembly	COG1612	[O] Posttranslational modification, protein turnover, chaperones	Translation and postranslational modification
Dshi_1513	-0.318453	0.0327717	0.179869	0.264416	0.742943	0.986444	0.891309	0.00133029	YP_001532856	NC_009952	tRNA/rRNA methyltransferase (SpoU)	COG0565	[J] Translation, ribosomal structure and biogenesis	Translation and postranslational modification
Dshi_1514	-0.23096	-0.221788	-0.0169725	0.103684	0.622801	0.935114	0.981171	0.192057	YP_001532857	NC_009952	thiamine monophosphate synthase	COG0352	[H] Coenzyme transport and metabolism	Primary metabolites biosynthesis, transport and catabolism
Dshi_1515	-0.0827927	-0.0269225	-0.00999649	0.123852	0.862127	0.983965	0.986923	0.0750444	YP_001532858	NC_009952	Phosphoribosyl-AMP cyclohydrolase	COG0139	[E] Amino acid transport and metabolism	Primary metabolites biosynthesis, transport and catabolism
Dshi_1516	0.25029	0.0327864	0.223169	0.295779	0.598195	0.983732	0.682967	0.00025085	YP_001532859	NC_009952	nitrogen-fixing NifU domain protein	COG0822	[C] Energy production and conversion	Primary metabolites biosynthesis, transport and catabolism
Dshi_1517	0.271775	0.323855	0.215777	0.557594	0.571129	0.925729	0.69303	3.80634e-05	YP_001532860	NC_009952	hypothetical protein	COG4177	[E] Amino acid transport and metabolism	Primary metabolites biosynthesis, transport and catabolism
Dshi_1518	0.259309	0.281269	0.232419	0.484659	0.597145	0.929896	0.67938	0.000227608	YP_001532861	NC_009952	hypothetical protein	COG0559	[E] Amino acid transport and metabolism	Primary metabolites biosynthesis, transport and catabolism
Dshi_1519	0.335636	0.396931	0.338844	0.359659	0.537394	0.892017	0.56168	8.05975e-05	YP_001532862	NC_009952	hypothetical protein	NA	NA	NA
Dshi_1520	0.05174	0.167189	0.162544	0.288814	0.923517	0.941427	0.779546	0.00103822	YP_001532863	NC_009952	ABC transporter related	COG0410	[E] Amino acid transport and metabolism	Primary metabolites biosynthesis, transport and catabolism
Dshi_1521	0.139098	0.248839	0.069329	0.402254	0.764343	0.929896	0.912441	0.00155859	YP_001532864	NC_009952	ABC transporter related	COG0411	[E] Amino acid transport and metabolism	Primary metabolites biosynthesis, transport and catabolism
Dshi_1522	0.0598095	0.188066	-0.153622	0.257777	0.917247	0.941427	0.801251	0.000725707	YP_001532865	NC_009952	hypothetical protein	COG0683	[E] Amino acid transport and metabolism	Primary metabolites biosynthesis, transport and catabolism
Dshi_1523	-0.23435	-0.247406	-0.414158	-0.493041	0.740705	0.941427	0.627116	5.29341e-05	YP_001532866	NC_009952	hypothetical protein	COG2133	[G] Carbohydrate transport and metabolism	Primary metabolites biosynthesis, transport and catabolism
Dshi_1524	0.0743098	0.190283	0.233915	-0.0826367	0.906899	0.941427	0.724317	0.33321	YP_001532867	NC_009952	hypothetical protein	NA	NA	NA
Dshi_1525	0.446376	0.386828	0.376216	0.239483	0.364083	0.861877	0.450867	0.000519424	YP_001532868	NC_009952	transcriptional regulator, AraC family	COG4977	[K] Transcription	Transcription and signal transduction
Dshi_1526	-0.0266266	-0.0242752	0.0647119	0.52289	0.9632	0.984934	0.915955	3.52089e-05	YP_001532869	NC_009952	phospho-2-dehydro-3-deoxyheptonate aldolase	COG3200	[E] Amino acid transport and metabolism	Primary metabolites biosynthesis, transport and catabolism
Dshi_1527	-2.01294	-2.22903	-2.40599	-1.26929	0.00386097	0.00779862	0.00276639	3.65051e-08	YP_001532870	NC_009952	protein of unknown function DUF1457	COG5388	[S] Function unknown	Function unknown and function predicted
Dshi_1528	1.51004	1.31803	1.05201	0.758383	0.0156605	0.0815714	0.0773321	9.9607e-07	YP_001532871	NC_009952	domain of unknown function DUF1732	COG1561	[S] Function unknown	Function unknown and function predicted
Dshi_1529	0.173771	0.265401	0.224957	0.304557	0.702056	0.929896	0.678541	0.000402166	YP_001532872	NC_009952	hypothetical protein	COG0194	[F] Nucleotide transport and metabolism	Primary metabolites biosynthesis, transport and catabolism
Dshi_1530	0.000782894	0.152994	0.0944427	0.246437	0.998223	0.941427	0.873859	0.000537742	YP_001532873	NC_009952	transferase hexapeptide repeat containing protein	COG0663	[R] General function prediction only	Function unknown and function predicted
Dshi_1531	0.600493	0.757504	0.507999	0.287011	0.262528	0.377049	0.339119	0.00137939	YP_001532874	NC_009952	hypothetical protein	NA	NA	NA
Dshi_1532	0.033829	0.00897147	0.436325	0.159522	0.953776	0.991888	0.398061	0.0450873	YP_001532875	NC_009952	PAS/PAC sensor signal transduction histidine kinase	COG5002	[T] Signal transduction mechanisms	Transcription and signal transduction
Dshi_1533	-0.288123	-0.0190329	-0.393928	-0.0507746	0.596958	0.986444	0.507547	0.482641	YP_001532876	NC_009952	hypothetical protein	COG0226	[P] Inorganic ion transport and metabolism	Primary metabolites biosynthesis, transport and catabolism
Dshi_1534	-0.180793	0.0233309	-0.0407187	0.123003	0.729877	0.985745	0.955268	0.144149	YP_001532877	NC_009952	hypothetical protein	COG0573	[P] Inorganic ion transport and metabolism	Primary metabolites biosynthesis, transport and catabolism
Dshi_1535	-0.0207058	0.237063	0.0667008	0.200713	0.974379	0.940026	0.928864	0.10573	YP_001532878	NC_009952	phosphate ABC transporter, inner membrane subunit PstA	COG0581	[P] Inorganic ion transport and metabolism	Primary metabolites biosynthesis, transport and catabolism
Dshi_1536	0.248732	0.297231	0.192301	0.141081	0.599897	0.929896	0.728965	0.230568	YP_001532879	NC_009952	phosphate ABC transporter, ATPase subunit	COG1117	[P] Inorganic ion transport and metabolism	Primary metabolites biosynthesis, transport and catabolism
Dshi_1537	0.291298	0.474171	0.319744	0.0922807	0.57844	0.796833	0.575786	0.309345	YP_001532880	NC_009952	phosphate uptake regulator, PhoU	COG0704	[P] Inorganic ion transport and metabolism	Primary metabolites biosynthesis, transport and catabolism
Dshi_1538	0.0401535	0.20587	0.0933261	0.110791	0.941375	0.941082	0.878709	0.226308	YP_001532881	NC_009952	two component transcriptional regulator, winged helix family	COG0745	[K] Transcription	Transcription and signal transduction
Dshi_1539	0.157521	0.116595	0.134359	0.00434283	0.727528	0.950582	0.813358	0.947806	YP_001532882	NC_009952	Na+/Ca+ antiporter, CaCA family	COG0530	[P] Inorganic ion transport and metabolism	Primary metabolites biosynthesis, transport and catabolism
Dshi_1540	-0.247293	-0.488095	-0.768079	-0.316283	0.656654	0.840511	0.176854	0.0075831	YP_001532883	NC_009952	hypothetical protein	COG0265	[O] Posttranslational modification, protein turnover, chaperones	Translation and postranslational modification
Dshi_1541	0.213131	0.0978356	0.222954	0.197782	0.644612	0.955463	0.68016	0.0192602	YP_001532884	NC_009952	hypothetical protein	COG1574	[R] General function prediction only	Function unknown and function predicted
Dshi_1542	0.283105	0.18851	0.307786	0.242979	0.571129	0.941427	0.570422	0.00198733	YP_001532885	NC_009952	hypothetical protein	NA	NA	NA
Dshi_1543	0.245337	0.241642	0.193007	0.198158	0.606616	0.929896	0.731698	0.140983	YP_001532886	NC_009952	Patatin	COG1752	[R] General function prediction only	Function unknown and function predicted
Dshi_1544	0.0463145	0.0803561	-0.173454	-0.173662	0.930986	0.965855	0.768684	0.156397	YP_001532887	NC_009952	3-hydroxybutyrate dehydrogenase	COG1028	[I] Lipid transport and metabolism	Primary metabolites biosynthesis, transport and catabolism
Dshi_1545	0.290383	0.1829	0.22836	0.102004	0.558337	0.941427	0.683164	0.0652962	YP_001532888	NC_009952	hypothetical protein	COG4166	[E] Amino acid transport and metabolism	Primary metabolites biosynthesis, transport and catabolism
Dshi_1546	-0.131826	-0.125773	-0.54018	0.194223	0.841027	0.959611	0.44259	0.0105784	YP_001532889	NC_009952	hypothetical protein	COG2928	[S] Function unknown	Function unknown and function predicted
Dshi_1547	-0.116981	-0.027187	-0.0461864	0.0815612	0.804605	0.983965	0.947736	0.135706	YP_001532890	NC_009952	PfkB domain protein	COG0524	[G] Carbohydrate transport and metabolism	Primary metabolites biosynthesis, transport and catabolism
Dshi_1548	-0.0740628	0.0563606	-0.0834041	-0.0675896	0.902315	0.97812	0.906087	0.337352	YP_001532891	NC_009952	ribosomal protein S2	COG0052	[J] Translation, ribosomal structure and biogenesis	Translation and postranslational modification
Dshi_1549	-0.189222	0.0454449	-0.0901073	-0.316717	0.684886	0.98001	0.882856	0.00132449	YP_001532892	NC_009952	translation elongation factor Ts	COG0264	[J] Translation, ribosomal structure and biogenesis	Translation and postranslational modification
Dshi_1550	-0.103039	0.00180461	0.0895576	0.326547	0.872974	0.997807	0.912441	0.00226186	YP_001532893	NC_009952	transcriptional regulator, LuxR family	COG2197	[K] Transcription	Transcription and signal transduction
Dshi_1551	-0.151644	-0.155065	0.00621044	0.316407	0.74361	0.941427	0.992676	0.00131698	YP_001532894	NC_009952	3-dehydroquinate dehydratase, type II	COG0757	[E] Amino acid transport and metabolism	Primary metabolites biosynthesis, transport and catabolism
Dshi_1552	-0.101133	-0.0849216	-0.0610775	0.223451	0.826785	0.961704	0.923146	0.00407943	YP_001532895	NC_009952	type III effector Hrp-dependent outers	COG3395	[S] Function unknown	Function unknown and function predicted
Dshi_1553	-0.0179844	0.0309735	0.104247	0.134949	0.974725	0.983732	0.86156	0.0338849	YP_001532896	NC_009952	class II aldolase/adducin family protein	COG0235	[G] Carbohydrate transport and metabolism	Primary metabolites biosynthesis, transport and catabolism
Dshi_1554	0.0844745	0.101179	0.131251	0.209802	0.881767	0.959611	0.83792	0.0153778	YP_001532897	NC_009952	Hydroxypyruvate isomerase	COG3622	[G] Carbohydrate transport and metabolism	Primary metabolites biosynthesis, transport and catabolism
Dshi_1555	0.118743	0.00174599	-0.106047	0.46206	0.826014	0.997807	0.875412	6.87214e-05	YP_001532898	NC_009952	transcriptional regulator, XRE family	COG1396	[K] Transcription	Transcription and signal transduction
Dshi_1556	-0.349908	-0.239166	-0.284468	0.142583	0.486138	0.929896	0.587539	0.066548	YP_001532899	NC_009952	AMP-dependent synthetase and ligase	COG0318	[I] Lipid transport and metabolism	Primary metabolites biosynthesis, transport and catabolism
Dshi_1557	-0.0118489	0.0691805	-0.0243833	0.0394699	0.984997	0.974529	0.974851	0.550193	YP_001532900	NC_009952	DSBA oxidoreductase	COG2761	[Q] Secondary metabolites biosynthesis, transport and catabolism	Secondary metabolites biosynthesis, transport and catabolism
Dshi_1558	0.117552	-0.0987404	0.472173	0.00823852	0.853486	0.967592	0.494925	0.932044	YP_001532901	NC_009952	hypothetical protein	NA	NA	NA
Dshi_1559	0.0507185	0.0872547	-0.000116211	0.273539	0.929155	0.964639	0.999796	0.00165094	YP_001532902	NC_009952	hypothetical protein	COG2814	[G] Carbohydrate transport and metabolism	Primary metabolites biosynthesis, transport and catabolism
Dshi_1560	0.866676	0.624167	0.488105	0.27291	0.105711	0.595752	0.374174	0.0015548	YP_001532903	NC_009952	hypothetical protein	NA	NA	NA
Dshi_1561	-0.098976	0.00366351	-0.0697504	0.076982	0.852152	0.99753	0.922084	0.146707	YP_001532904	NC_009952	transcription-repair coupling factor	COG1197	[L] Replication, recombination and repair	Replication, recombination and repair
Dshi_1562	-0.0922687	-0.0930901	-0.295246	0.195668	0.883668	0.967057	0.664267	0.0758757	YP_001532905	NC_009952	hypothetical protein	NA	NA	NA
Dshi_1563	-0.247676	-0.321644	-0.532846	0.208153	0.650123	0.929896	0.356258	0.00735912	YP_001532906	NC_009952	Porphobilinogen synthase	COG0113	[H] Coenzyme transport and metabolism	Primary metabolites biosynthesis, transport and catabolism
Dshi_1564	0.166999	0.240921	0.0915832	0.0190126	0.71363	0.929896	0.875412	0.783079	YP_001532907	NC_009952	hypothetical protein	COG2930	[S] Function unknown	Function unknown and function predicted
Dshi_1565	-0.0233658	-0.00968756	-0.234999	-0.00925907	0.974379	0.992589	0.741868	0.88209	YP_001532908	NC_009952	hypothetical protein	COG2366	[R] General function prediction only	Function unknown and function predicted
Dshi_1566	0.23427	0.348663	0.162549	0.273419	0.631571	0.92388	0.783023	0.00244198	YP_001532909	NC_009952	GTP-binding protein HSR1-related	COG2262	[R] General function prediction only	Function unknown and function predicted
Dshi_1567	0.436409	0.526827	0.33924	0.598459	0.464845	0.752521	0.577392	1.76201e-05	YP_001532910	NC_009952	hfq: putative protein Hfq	COG1923	[R] General function prediction only	Function unknown and function predicted
Dshi_1568	0.169552	0.184867	0.190795	0.330013	0.714074	0.941427	0.732489	0.000228879	YP_001532911	NC_009952	hypothetical protein	COG0168	[P] Inorganic ion transport and metabolism	Primary metabolites biosynthesis, transport and catabolism
Dshi_1569	0.177662	0.126489	0.209184	0.201467	0.700772	0.950582	0.707568	0.0157091	YP_001532912	NC_009952	TrkA-N domain protein	COG0569	[P] Inorganic ion transport and metabolism	Primary metabolites biosynthesis, transport and catabolism
Dshi_1570	0.106457	-0.0950866	-0.218212	0.247329	0.818827	0.955568	0.691888	0.00373013	YP_001532913	NC_009952	hypothetical protein	NA	NA	NA
Dshi_1571	0.365478	0.225824	0.235791	0.21672	0.529292	0.941082	0.71299	0.00577555	YP_001532914	NC_009952	hypothetical protein	NA	NA	NA
Dshi_1572	0.383712	0.349883	0.346333	0.213431	0.457671	0.916047	0.510946	0.0146329	YP_001532915	NC_009952	two component, sigma54 specific, transcriptional regulator, Fis family	COG2204	[T] Signal transduction mechanisms	Transcription and signal transduction
Dshi_1573	0.05492	0.053105	0.136085	0.2856	0.923795	0.97812	0.827276	0.000370245	YP_001532916	NC_009952	multi-sensor signal transduction histidine kinase	COG5000	[T] Signal transduction mechanisms	Transcription and signal transduction
Dshi_1574	0.104535	0.0219748	0.248549	0.220343	0.838703	0.985745	0.67938	0.0170255	YP_001532917	NC_009952	two component, sigma54 specific, transcriptional regulator, Fis family	COG2204	[T] Signal transduction mechanisms	Transcription and signal transduction
Dshi_1575	0.307699	0.0415098	0.407037	0.216493	0.554953	0.982291	0.435772	0.0106535	YP_001532918	NC_009952	signal transduction histidine kinase, nitrogen specific, NtrB	COG3852	[T] Signal transduction mechanisms	Transcription and signal transduction
Dshi_1576	-0.0173653	-0.20541	0.309196	0.0855451	0.974725	0.940026	0.557948	0.509786	YP_001532919	NC_009952	putative TIM-barrel protein, nifR3 family	COG0042	[J] Translation, ribosomal structure and biogenesis	Translation and postranslational modification
Dshi_1577	-0.0804651	0.0785912	-0.0187233	0.0746455	0.896793	0.97088	0.983705	0.366076	YP_001532920	NC_009952	2C-methyl-D-erythritol 2,4-cyclodiphosphate synthase	COG0245	[I] Lipid transport and metabolism	Primary metabolites biosynthesis, transport and catabolism
Dshi_1578	-0.14147	0.00261546	-0.16251	0.0937344	0.760176	0.997807	0.781939	0.164921	YP_001532921	NC_009952	phosphatidylglycerophosphatase A	COG1267	[I] Lipid transport and metabolism	Primary metabolites biosynthesis, transport and catabolism
Dshi_1579	0.0277694	0.0525681	-0.168098	0.0924206	0.970049	0.98001	0.801251	0.237942	YP_001532922	NC_009952	CinA domain protein	COG1546	[R] General function prediction only	Function unknown and function predicted
Dshi_1580	0.0299352	-0.181095	0.565728	0.326802	0.957156	0.941427	0.230936	0.000302269	YP_001532923	NC_009952	cyclase/dehydrase	COG2867	[I] Lipid transport and metabolism	Primary metabolites biosynthesis, transport and catabolism
Dshi_1581	0.462022	0.489131	0.338327	0.211349	0.347325	0.677808	0.514087	0.0183263	YP_001532924	NC_009952	hypoxanthine phosphoribosyltransferase	COG0634	[F] Nucleotide transport and metabolism	Primary metabolites biosynthesis, transport and catabolism
Dshi_1582	-2.66821	-2.68727	-2.72251	-1.72149	0.00120238	0.00367642	0.0016587	3.91906e-08	YP_001532925	NC_009952	hypothetical protein	NA	NA	NA
Dshi_1583	0.128882	-0.122707	0.532587	0.466736	0.777459	0.950582	0.268586	3.53527e-05	YP_001532926	NC_009952	lipoic acid synthetase	COG0320	[H] Coenzyme transport and metabolism	Primary metabolites biosynthesis, transport and catabolism
Dshi_1584	-2.58611	-2.64195	-2.53502	-2.26336	0.00110826	0.00321275	0.00167563	6.02109e-09	YP_001532927	NC_009952	hypothetical protein	NA	NA	NA
Dshi_1585	-0.701264	-0.42563	-0.191963	-0.442664	0.177274	0.861877	0.754058	0.00528779	YP_001532928	NC_009952	hypothetical protein	NA	NA	NA
Dshi_1586	0.208213	0.169519	0.144374	0.0124327	0.648654	0.941427	0.800737	0.883184	YP_001532929	NC_009952	trimethylamine methyltransferase	COG5598	[H] Coenzyme transport and metabolism	Primary metabolites biosynthesis, transport and catabolism
Dshi_1587	0.224283	0.26842	0.158838	0.1296	0.635457	0.929896	0.782488	0.0394593	YP_001532930	NC_009952	GMP synthase, large subunit	COG0518	[F] Nucleotide transport and metabolism	Primary metabolites biosynthesis, transport and catabolism
Dshi_1588	0.0310007	0.16069	0.000482911	0.0164868	0.955961	0.941427	0.999782	0.871679	YP_001532931	NC_009952	hypothetical protein	COG1434	[S] Function unknown	Function unknown and function predicted
Dshi_1589	0.139087	0.169843	0.0383386	0.186589	0.765774	0.941427	0.955268	0.00236473	YP_001532932	NC_009952	hypothetical protein	NA	NA	NA
Dshi_1590	0.209341	0.224455	-0.135597	0.450743	0.716993	0.941427	0.852122	2.40796e-05	YP_001532933	NC_009952	hypothetical protein	COG2067	[I] Lipid transport and metabolism	Primary metabolites biosynthesis, transport and catabolism
Dshi_1591	0.0465629	0.105141	0.0660634	0.181644	0.929155	0.95375	0.91376	0.0527104	YP_001532934	NC_009952	protein of unknown function DUF6 transmembrane	NA	NA	NA
Dshi_1592	-0.405616	-0.331983	-0.491886	0.203734	0.524997	0.929896	0.435772	0.0107331	YP_001532935	NC_009952	hypothetical protein	NA	NA	NA
Dshi_1593	-0.0884751	0.0875908	0.0495647	0.18021	0.872974	0.965855	0.950071	0.00566051	YP_001532936	NC_009952	Homoserine O-succinyltransferase	COG1897	[E] Amino acid transport and metabolism	Primary metabolites biosynthesis, transport and catabolism
Dshi_1594	-0.18282	-0.063018	-0.161427	0.0226585	0.685117	0.974529	0.776329	0.743899	YP_001532937	NC_009952	putative alpha/beta hydrolase	COG0596	[R] General function prediction only	Function unknown and function predicted
Dshi_1595	0.209672	0.142471	-0.048139	0.17449	0.672132	0.949623	0.950071	0.0183019	YP_001532938	NC_009952	protein of unknown function DUF344	COG2326	[S] Function unknown	Function unknown and function predicted
Dshi_1596	0.199262	0.126293	0.086539	0.333565	0.677814	0.950582	0.894117	0.000798661	YP_001532939	NC_009952	transcriptional regulator, TetR family	COG1309	[K] Transcription	Transcription and signal transduction
Dshi_1597	0.497254	0.410008	0.304084	0.226353	0.309547	0.826417	0.56377	0.00109935	YP_001532940	NC_009952	ABC transporter related	COG3842	[E] Amino acid transport and metabolism	Primary metabolites biosynthesis, transport and catabolism
Dshi_1598	0.518224	0.47622	0.359571	0.308345	0.287981	0.702427	0.477695	0.000233752	YP_001532941	NC_009952	binding-protein-dependent transport systems inner membrane component	COG1177	[E] Amino acid transport and metabolism	Primary metabolites biosynthesis, transport and catabolism
Dshi_1599	0.601509	0.480798	0.27786	0.22196	0.286767	0.82621	0.657851	0.0442106	YP_001532942	NC_009952	binding-protein-dependent transport systems inner membrane component	COG1176	[E] Amino acid transport and metabolism	Primary metabolites biosynthesis, transport and catabolism
Dshi_1600	0.411711	0.466296	0.445415	0.129212	0.404422	0.714488	0.356258	0.363523	YP_001532943	NC_009952	Antibiotic biosynthesis monooxygenase	COG2329	[R] General function prediction only	Function unknown and function predicted
Dshi_1601	-0.149141	0.0739687	-0.0901417	-0.193969	0.770638	0.974529	0.897806	0.120779	YP_001532944	NC_009952	ribosomal protein S9	COG0103	[J] Translation, ribosomal structure and biogenesis	Translation and postranslational modification
Dshi_1602	-0.0385268	0.157956	0.0680055	-0.0670704	0.9594	0.950582	0.942265	0.386756	YP_001532945	NC_009952	ribosomal protein L13	COG0102	[J] Translation, ribosomal structure and biogenesis	Translation and postranslational modification
Dshi_1603	0.278278	0.306146	0.207739	0.0125461	0.571129	0.929896	0.71299	0.839351	YP_001532946	NC_009952	thioesterase superfamily protein	COG2050	[Q] Secondary metabolites biosynthesis, transport and catabolism	Secondary metabolites biosynthesis, transport and catabolism
Dshi_1604	0.187441	0.180564	0.169807	-0.0286477	0.677799	0.941427	0.763636	0.644204	YP_001532947	NC_009952	Enoyl-CoA hydratase/isomerase	COG1024	[I] Lipid transport and metabolism	Primary metabolites biosynthesis, transport and catabolism
Dshi_1605	0.317682	0.424234	0.391313	0.372928	0.531162	0.826417	0.442017	2.32742e-05	YP_001532948	NC_009952	hypothetical protein	COG0741	[M] Cell wall/membrane/envelope biogenesis	Cell wall/membrane/envelope biogenesis
Dshi_1606	-0.064212	0.148213	-0.068573	-0.00269542	0.904004	0.941427	0.912441	0.964334	YP_001532949	NC_009952	single-strand binding protein	COG0629	[L] Replication, recombination and repair	Replication, recombination and repair
Dshi_1607	0.632716	0.757666	0.41462	0.145811	0.236629	0.377049	0.450444	0.0142364	YP_001532950	NC_009952	hypothetical protein	NA	NA	NA
Dshi_1608	0.0272312	0.139512	-0.0908593	-0.0296226	0.9632	0.945572	0.880054	0.555917	YP_001532951	NC_009952	3-dehydroquinate synthase	COG0337	[E] Amino acid transport and metabolism	Primary metabolites biosynthesis, transport and catabolism
Dshi_1609	0.136206	0.156265	0.0437374	0.207652	0.770638	0.941427	0.950659	0.000968393	YP_001532952	NC_009952	Shikimate kinase	COG0703	[E] Amino acid transport and metabolism	Primary metabolites biosynthesis, transport and catabolism
Dshi_1610	0.198476	0.271255	0.163817	0.0899408	0.660303	0.929896	0.771251	0.0890651	YP_001532953	NC_009952	hypothetical protein	NA	NA	NA
Dshi_1611	0.0216582	0.130725	0.0756436	0.321312	0.974379	0.952378	0.921128	0.00187433	YP_001532954	NC_009952	integrase family protein	COG4974	[L] Replication, recombination and repair	Replication, recombination and repair
Dshi_1612	0.0461928	-0.198015	-0.363514	0.0821073	0.946029	0.941427	0.59693	0.131088	YP_001532955	NC_009952	hypothetical protein	COG0622	[R] General function prediction only	Function unknown and function predicted
Dshi_1613	0.195556	0.227805	0.0632604	0.131619	0.692691	0.936598	0.928864	0.0794734	YP_001532956	NC_009952	hypothetical protein	COG4536	[P] Inorganic ion transport and metabolism	Primary metabolites biosynthesis, transport and catabolism
Dshi_1614	1.25661	0.699209	0.767473	0.404598	0.0156605	0.367357	0.110859	3.83593e-05	YP_001532957	NC_009952	protein of unknown function DUF853 NPT hydrolase putative	COG0433	[R] General function prediction only	Function unknown and function predicted
Dshi_1615	-0.223905	0.300893	-0.308968	0.439776	0.697381	0.929896	0.650807	0.000225403	YP_001532958	NC_009952	hypothetical protein	COG5342	[R] General function prediction only	Function unknown and function predicted
Dshi_1616	0.440468	0.373442	0.478236	0.317426	0.373921	0.883084	0.325559	0.000588897	YP_001532959	NC_009952	Beta-ketoacyl synthase	COG0304	[I] Lipid transport and metabolism	Primary metabolites biosynthesis, transport and catabolism
Dshi_1617	0.1223	0.0202213	0.167926	0.189517	0.801887	0.985745	0.776602	0.00533912	YP_001532960	NC_009952	phosphopantetheine-binding	NA	NA	NA
Dshi_1618	0.153955	0.198814	0.192388	0.0964033	0.746516	0.941427	0.744588	0.0692013	YP_001532961	NC_009952	UDP-3-O-(3-hydroxymyristoyl) glucosamine N-acyltransferase	COG1044	[M] Cell wall/membrane/envelope biogenesis	Cell wall/membrane/envelope biogenesis
Dshi_1619	0.239882	0.0784816	0.33432	-0.0691366	0.614433	0.965855	0.527527	0.216746	YP_001532962	NC_009952	hypothetical protein	COG2989	[S] Function unknown	Function unknown and function predicted
Dshi_1620	-0.450468	-0.162615	-0.11114	0.0502971	0.434932	0.941427	0.867545	0.467322	YP_001532963	NC_009952	hypothetical protein	COG3108	[S] Function unknown	Function unknown and function predicted
Dshi_1621	-0.818449	-0.81361	-0.671797	-0.917135	0.0917834	0.257536	0.163421	3.35689e-06	YP_001532964	NC_009952	PfkB domain protein	COG1105	[G] Carbohydrate transport and metabolism	Primary metabolites biosynthesis, transport and catabolism
Dshi_1622	-2.59661	-2.47599	-2.50814	-1.69997	0.00105299	0.00373201	0.00166307	2.93732e-07	YP_001532965	NC_009952	hypothetical protein	COG3240	[Q] Secondary metabolites biosynthesis, transport and catabolism	Secondary metabolites biosynthesis, transport and catabolism
Dshi_1623	0.440706	0.458751	0.436991	0.331724	0.392486	0.771496	0.398061	0.000637018	YP_001532966	NC_009952	cysteine desulfurase, SufS subfamily	COG0520	[E] Amino acid transport and metabolism	Primary metabolites biosynthesis, transport and catabolism
Dshi_1624	0.419214	0.362276	0.350816	0.609154	0.394131	0.892017	0.494442	9.19319e-06	YP_001532967	NC_009952	hypothetical protein	NA	NA	NA
Dshi_1625	0.352485	0.605933	0.0651388	0.571875	0.494781	0.518735	0.917375	3.59038e-06	YP_001532968	NC_009952	hypothetical protein	NA	NA	NA
Dshi_1626	0.214513	0.523065	-0.0627827	0.300371	0.663128	0.699705	0.928864	0.000625653	YP_001532969	NC_009952	SufBD protein	COG0719	[O] Posttranslational modification, protein turnover, chaperones	Translation and postranslational modification
Dshi_1627	0.367619	0.69687	-0.0396003	0.0561341	0.485642	0.401742	0.955268	0.288437	YP_001532970	NC_009952	FeS assembly ATPase SufC	COG0396	[O] Posttranslational modification, protein turnover, chaperones	Translation and postranslational modification
Dshi_1628	0.283194	0.616563	-0.11922	0.143226	0.567421	0.511851	0.838258	0.0643414	YP_001532971	NC_009952	protein of unknown function DUF74	COG0393	[S] Function unknown	Function unknown and function predicted
Dshi_1629	0.362041	0.652533	-0.0880032	0.239586	0.509416	0.511851	0.894393	0.00278353	YP_001532972	NC_009952	hypothetical protein	NA	NA	NA
Dshi_1630	0.334554	0.686348	-0.0816503	0.037172	0.50966	0.383932	0.894393	0.504386	YP_001532973	NC_009952	hypothetical protein	NA	NA	NA
Dshi_1631	0.436102	0.818935	0.073664	0.112242	0.385486	0.250886	0.906456	0.0275546	YP_001532974	NC_009952	FeS assembly protein SufB	COG0719	[O] Posttranslational modification, protein turnover, chaperones	Translation and postranslational modification
Dshi_1632	0.0901086	0.446685	-0.11478	0.104647	0.875707	0.867022	0.864683	0.338624	YP_001532975	NC_009952	Cysteine desulfurase	COG1104	[E] Amino acid transport and metabolism	Primary metabolites biosynthesis, transport and catabolism
Dshi_1633	0.0224382	0.353971	-0.227186	0.154281	0.974379	0.929896	0.732083	0.0655161	YP_001532976	NC_009952	transcriptional regulator, BadM/Rrf2 family	COG1959	[K] Transcription	Transcription and signal transduction
Dshi_1634	0.214099	0.202265	0.0357012	0.380229	0.699095	0.941427	0.96397	3.95954e-05	YP_001532977	NC_009952	hypothetical protein	COG2945	[R] General function prediction only	Function unknown and function predicted
Dshi_1635	0.180874	0.268164	0.129725	0.122132	0.742943	0.935114	0.852122	0.199602	YP_001532978	NC_009952	hypothetical protein	NA	NA	NA
Dshi_1636	0.075397	0.0657214	0.194999	0.204799	0.882238	0.974529	0.728837	0.0204528	YP_001532979	NC_009952	protein of unknown function DUF125 transmembrane	COG1814	[S] Function unknown	Function unknown and function predicted
Dshi_1637	0.230136	0.316707	0.261541	0.199874	0.645303	0.929896	0.65841	0.152782	YP_001532980	NC_009952	protein of unknown function DUF161	COG1284	[S] Function unknown	Function unknown and function predicted
Dshi_1638	0.162278	0.258968	0.30534	0.282837	0.718991	0.929896	0.561897	0.00341747	YP_001532981	NC_009952	small multidrug resistance protein	COG2076	[P] Inorganic ion transport and metabolism	Primary metabolites biosynthesis, transport and catabolism
Dshi_1639	0.528552	0.395579	0.35991	0.422086	0.280123	0.850721	0.477695	0.000283374	YP_001532982	NC_009952	hypothetical protein	NA	NA	NA
Dshi_1640	0.496127	0.371814	0.402849	0.458235	0.326638	0.892017	0.430059	1.3728e-05	YP_001532983	NC_009952	hypothetical protein	NA	NA	NA
Dshi_1641	0.0561901	0.174007	0.0446998	0.102837	0.919043	0.941427	0.950659	0.135233	YP_001532984	NC_009952	protein of unknown function DUF1330	COG5470	[S] Function unknown	Function unknown and function predicted
Dshi_1642	0.378775	0.489079	0.319406	0.187	0.482073	0.722265	0.565726	0.114503	YP_001532985	NC_009952	alanyl-tRNA synthetase	COG0013	[J] Translation, ribosomal structure and biogenesis	Translation and postranslational modification
Dshi_1643	-0.897715	0.549512	-1.12007	-0.929193	0.129173	0.771496	0.0726437	1.3728e-05	YP_001532986	NC_009952	recA protein	COG0468	[L] Replication, recombination and repair	Replication, recombination and repair
Dshi_1644	-0.220579	-3.99721	-0.33303	-1.07504	0.659137	0.00321275	0.56323	3.1969e-07	YP_001532987	NC_009952	integral membrane sensor hybrid histidine kinase	COG4191	[T] Signal transduction mechanisms	Transcription and signal transduction
Dshi_1645	0.0272709	0.256914	0.0432566	0.0504103	0.962623	0.929896	0.950071	0.599197	YP_001532988	NC_009952	Fmu (Sun) domain protein	COG0144	[J] Translation, ribosomal structure and biogenesis	Translation and postranslational modification
Dshi_1646	-0.204185	-0.018236	-0.193007	-0.000854432	0.660303	0.985745	0.731698	0.98968	YP_001532989	NC_009952	inosine-5'-monophosphate dehydrogenase	COG0517	[R] General function prediction only	Function unknown and function predicted
Dshi_1647	0.0976809	0.158778	0.114739	0.16917	0.839943	0.941427	0.845015	0.0281247	YP_001532990	NC_009952	2-dehydro-3-deoxyglucarate aldolase	COG3836	[G] Carbohydrate transport and metabolism	Primary metabolites biosynthesis, transport and catabolism
Dshi_1648	0.0698025	0.134168	-0.015735	-0.191305	0.900585	0.949623	0.984921	0.236503	YP_001532991	NC_009952	ABC transporter related	COG3839	[G] Carbohydrate transport and metabolism	Primary metabolites biosynthesis, transport and catabolism
Dshi_1649	0.0379616	0.181906	-0.00875317	-0.0751131	0.941677	0.941427	0.989439	0.703537	YP_001532992	NC_009952	alpha amylase catalytic region	COG0366	[G] Carbohydrate transport and metabolism	Primary metabolites biosynthesis, transport and catabolism
Dshi_1650	-0.151786	0.0989556	-0.266844	-0.143317	0.736846	0.955463	0.622873	0.448437	YP_001532993	NC_009952	binding-protein-dependent transport systems inner membrane component	COG0395	[G] Carbohydrate transport and metabolism	Primary metabolites biosynthesis, transport and catabolism
Dshi_1651	0.0326712	0.154223	-0.0758767	-0.174325	0.95309	0.941427	0.904728	0.354052	YP_001532994	NC_009952	binding-protein-dependent transport systems inner membrane component	COG1175	[G] Carbohydrate transport and metabolism	Primary metabolites biosynthesis, transport and catabolism
Dshi_1652	-0.191165	-0.111749	-0.633882	-0.355491	0.669881	0.952055	0.176704	0.0260464	YP_001532995	NC_009952	hypothetical protein	COG1653	[G] Carbohydrate transport and metabolism	Primary metabolites biosynthesis, transport and catabolism
Dshi_1653	0.273711	0.319418	0.0806681	0.251103	0.61908	0.929896	0.912441	0.00831249	YP_001532996	NC_009952	transcriptional regulator, LacI family	COG1609	[K] Transcription	Transcription and signal transduction
Dshi_1654	0.168127	0.196042	0.0184381	0.173487	0.708656	0.941082	0.980033	0.00598735	YP_001532997	NC_009952	Beta-glucosidase	COG2723	[G] Carbohydrate transport and metabolism	Primary metabolites biosynthesis, transport and catabolism
Dshi_1655	0.297718	0.108375	0.139329	0.179539	0.558407	0.955152	0.81775	0.106621	YP_001532998	NC_009952	Glucokinase	COG0837	[G] Carbohydrate transport and metabolism	Primary metabolites biosynthesis, transport and catabolism
Dshi_1656	0.566032	0.296857	0.487923	0.108737	0.251261	0.929896	0.316831	0.288606	YP_001532999	NC_009952	ABC-3 protein	COG1108	[P] Inorganic ion transport and metabolism	Primary metabolites biosynthesis, transport and catabolism
Dshi_1657	0.580112	0.339334	0.542999	0.140889	0.238066	0.92388	0.261388	0.0507932	YP_001533000	NC_009952	ABC-3 protein	COG1108	[P] Inorganic ion transport and metabolism	Primary metabolites biosynthesis, transport and catabolism
Dshi_1658	0.538246	0.143451	0.364416	-0.105368	0.268509	0.941427	0.470653	0.224937	YP_001533001	NC_009952	ABC transporter related	COG1121	[P] Inorganic ion transport and metabolism	Primary metabolites biosynthesis, transport and catabolism
Dshi_1659	0.480705	0.230204	0.453789	-0.207051	0.329292	0.935114	0.347537	0.0150365	YP_001533002	NC_009952	hypothetical protein	COG0803	[P] Inorganic ion transport and metabolism	Primary metabolites biosynthesis, transport and catabolism
Dshi_1660	0.78997	-0.08605	1.27434	-0.452765	0.256464	0.974529	0.0741471	0.00717934	YP_001533003	NC_009952	transcriptional regulator, BadM/Rrf2 family	COG1959	[K] Transcription	Transcription and signal transduction
Dshi_1661	0.255422	0.189206	0.256697	0.129105	0.589905	0.941427	0.63474	0.0564578	YP_001533004	NC_009952	response regulator receiver and ANTAR domain protein	COG3707	[T] Signal transduction mechanisms	Transcription and signal transduction
Dshi_1662	0.221408	0.158397	0.165963	0.0264856	0.655749	0.941427	0.786979	0.607746	YP_001533005	NC_009952	putative nitrate transport protein	COG0715	[P] Inorganic ion transport and metabolism	Primary metabolites biosynthesis, transport and catabolism
Dshi_1663	0.335764	0.330313	0.295524	0.105058	0.50652	0.925729	0.570422	0.0833672	YP_001533006	NC_009952	hypothetical protein	COG0715	[P] Inorganic ion transport and metabolism	Primary metabolites biosynthesis, transport and catabolism
Dshi_1664	0.37068	0.295615	0.282448	0.044938	0.464313	0.929896	0.589586	0.420929	YP_001533007	NC_009952	binding-protein-dependent transport systems inner membrane component	COG0600	[P] Inorganic ion transport and metabolism	Primary metabolites biosynthesis, transport and catabolism
Dshi_1665	0.131705	0.174817	0.120988	0.0697188	0.80967	0.941427	0.860164	0.180644	YP_001533008	NC_009952	nitrate ABC transporter, ATPase subunits C and D	COG1116	[P] Inorganic ion transport and metabolism	Primary metabolites biosynthesis, transport and catabolism
Dshi_1666	-1.53683	-1.52773	-1.3555	-0.512858	0.00700194	0.0225559	0.0170821	0.0169025	YP_001533009	NC_009952	globin	COG1017	[C] Energy production and conversion	Primary metabolites biosynthesis, transport and catabolism
Dshi_1667	-0.236048	-0.361872	-0.227154	-0.194815	0.644612	0.925729	0.708283	0.00490637	YP_001533010	NC_009952	nitrite reductase (NAD(P)H), large subunit	COG1251	[C] Energy production and conversion	Primary metabolites biosynthesis, transport and catabolism
Dshi_1668	-0.0103116	-0.039833	0.0193656	-0.0776337	0.986691	0.983732	0.980033	0.184065	YP_001533011	NC_009952	nitrite reductase (NAD(P)H), small subunit	COG2146	[R] General function prediction only	Function unknown and function predicted
Dshi_1669	0.199997	0.133544	0.190641	0.0229809	0.660303	0.948308	0.731698	0.672818	YP_001533012	NC_009952	molybdopterin oxidoreductase	COG3383	[R] General function prediction only	Function unknown and function predicted
Dshi_1670	0.166393	0.0780283	-0.0957533	-0.203912	0.923517	0.985024	0.96397	0.00356645	YP_001533013	NC_009952	glycosyl transferase family 3	COG0547	[E] Amino acid transport and metabolism	Primary metabolites biosynthesis, transport and catabolism
Dshi_1671	0.031206	0.0299512	0.218925	-0.0274656	0.955961	0.983732	0.691779	0.722921	YP_001533014	NC_009952	uroporphyrin-III C-methyltransferase	COG1648	[H] Coenzyme transport and metabolism	Primary metabolites biosynthesis, transport and catabolism
Dshi_1672	0.269531	0.343735	0.210654	0.226974	0.607966	0.929896	0.732282	0.00151433	YP_001533015	NC_009952	ribosomal RNA methyltransferase RrmJ/FtsJ	COG0293	[J] Translation, ribosomal structure and biogenesis	Translation and postranslational modification
Dshi_1673	0.0186911	0.146504	-0.0829068	0.0235189	0.974379	0.941427	0.890941	0.703537	YP_001533016	NC_009952	hypothetical protein	COG0248	[P] Inorganic ion transport and metabolism	Primary metabolites biosynthesis, transport and catabolism
Dshi_1674	0.314697	0.10131	-1.12859	0.363476	0.528173	0.955152	0.03258	0.514345	YP_001533017	NC_009952	conserved hypothetical protein	NA	NA	NA
Dshi_1675	0.62832	0.506595	-0.0878676	0.306096	0.381498	0.916047	0.924481	0.451448	YP_001533018	NC_009952	MetF protein-like protein	COG0685	[E] Amino acid transport and metabolism	Primary metabolites biosynthesis, transport and catabolism
Dshi_1676	0.601584	0.355128	-0.141834	0.444873	0.238066	0.92388	0.813358	0.200274	YP_001533019	NC_009952	HAD-superfamily hydrolase, subfamily IA, variant 3	COG0637	[R] General function prediction only	Function unknown and function predicted
Dshi_1677	0.633917	0.523771	0.0651279	0.403875	0.190202	0.653503	0.916643	0.0843477	YP_001533020	NC_009952	Methionine synthase	COG1410	[E] Amino acid transport and metabolism	Primary metabolites biosynthesis, transport and catabolism
Dshi_1678	0.343413	0.213923	0.191333	0.192192	0.500287	0.936074	0.731698	0.0143539	YP_001533021	NC_009952	hypothetical protein	NA	NA	NA
Dshi_1679	0.0606039	0.205813	0.206549	0.326923	0.909479	0.940026	0.708283	0.000119295	YP_001533022	NC_009952	hypothetical protein	NA	NA	NA
Dshi_1680	0.6676	0.546269	-0.542821	0.553384	0.259504	0.751705	0.356258	0.356811	YP_001533023	NC_009952	ferredoxin	COG3894	[R] General function prediction only	Function unknown and function predicted
Dshi_1681	0.00543236	0.0780157	0.00664418	0.314807	0.989026	0.967837	0.99258	0.221844	YP_001533024	NC_009952	thioesterase superfamily protein	COG0824	[R] General function prediction only	Function unknown and function predicted
Dshi_1682	1.24446	0.915405	0.959135	0.121522	0.117293	0.612111	0.224391	0.706936	YP_001533025	NC_009952	Glucose-6-phosphate isomerase	COG0166	[G] Carbohydrate transport and metabolism	Primary metabolites biosynthesis, transport and catabolism
Dshi_1683	0.746596	0.492896	0.510532	-0.0669138	0.497614	0.935114	0.667712	0.83979	YP_001533026	NC_009952	6-phosphogluconolactonase	COG0363	[G] Carbohydrate transport and metabolism	Primary metabolites biosynthesis, transport and catabolism
Dshi_1684	1.16447	0.437044	0.520867	0.0991234	0.160965	0.929896	0.570422	0.784861	YP_001533027	NC_009952	glucose-6-phosphate 1-dehydrogenase	COG0364	[G] Carbohydrate transport and metabolism	Primary metabolites biosynthesis, transport and catabolism
Dshi_1685	-0.245125	-0.35658	0.0103479	-0.002394	0.60428	0.897368	0.986923	0.965987	YP_001533028	NC_009952	Radical SAM domain protein	COG0535	[R] General function prediction only	Function unknown and function predicted
Dshi_1686	0.0260726	0.0652796	0.231891	0.132319	0.969556	0.974529	0.699206	0.0666536	YP_001533029	NC_009952	transglutaminase domain protein	COG1305	[E] Amino acid transport and metabolism	Primary metabolites biosynthesis, transport and catabolism
Dshi_1687	0.45822	0.200785	0.18093	0.350392	0.376414	0.941082	0.762699	0.000299117	YP_001533030	NC_009952	HNH endonuclease	COG1403	[V] Defense mechanisms	Defense mechanisms
Dshi_1688	0.181838	-0.160339	0.491161	0.182664	0.741673	0.948308	0.423117	0.0155641	YP_001533031	NC_009952	phospholipase/Carboxylesterase	COG0400	[R] General function prediction only	Function unknown and function predicted
Dshi_1689	-0.0517955	-0.267717	-0.153886	0.164709	0.927524	0.929896	0.801251	0.0136986	YP_001533032	NC_009952	HhH-GPD family protein	COG0122	[L] Replication, recombination and repair	Replication, recombination and repair
Dshi_1690	0.141186	-0.00717042	0.164303	0.20442	0.762196	0.993422	0.780942	0.00209531	YP_001533033	NC_009952	precorrin-6x reductase	COG2099	[H] Coenzyme transport and metabolism	Primary metabolites biosynthesis, transport and catabolism
Dshi_1691	0.461228	0.39671	0.288467	0.110158	0.662491	0.941427	0.829108	0.128553	YP_001533034	NC_009952	cobalamin (vitamin B12) biosynthesis CbiD protein	COG1903	[H] Coenzyme transport and metabolism	Primary metabolites biosynthesis, transport and catabolism
Dshi_1692	-0.320922	-0.601162	0.00369494	0.218253	0.589905	0.702427	0.996565	0.00168989	YP_001533035	NC_009952	uroporphyrin-III C-methyltransferase	COG0007	[H] Coenzyme transport and metabolism	Primary metabolites biosynthesis, transport and catabolism
Dshi_1693	0.0237402	-0.217258	0.141823	0.0679556	0.974379	0.941427	0.848509	0.279162	YP_001533036	NC_009952	cobyrinic acid a,c-diamide synthase	COG1797	[H] Coenzyme transport and metabolism	Primary metabolites biosynthesis, transport and catabolism
Dshi_1694	0.0205953	-0.309695	0.298153	0.377112	0.973114	0.929896	0.571872	0.00012847	YP_001533037	NC_009952	major facilitator superfamily MFS_1	NA	NA	NA
Dshi_1695	-0.363966	-0.30815	-0.454904	0.0631049	0.537094	0.929896	0.441381	0.265768	YP_001533038	NC_009952	hypothetical protein	COG1562	[I] Lipid transport and metabolism	Primary metabolites biosynthesis, transport and catabolism
Dshi_1696	0.0905585	0.140411	0.0937156	0.079042	0.848777	0.943269	0.873706	0.152782	YP_001533039	NC_009952	2-isopropylmalate synthase/homocitrate synthase family protein	COG0119	[E] Amino acid transport and metabolism	Primary metabolites biosynthesis, transport and catabolism
Dshi_1697	0.286852	0.464252	0.325971	0.0639947	0.608092	0.861877	0.612472	0.281614	YP_001533040	NC_009952	hypothetical protein	NA	NA	NA
Dshi_1698	-0.0500047	0.143877	0.159853	-0.0416981	0.926199	0.941427	0.783023	0.714744	YP_001533041	NC_009952	cysteinyl-tRNA synthetase	COG0215	[J] Translation, ribosomal structure and biogenesis	Translation and postranslational modification
Dshi_1699	-1.59442	-1.43278	-2.05572	-1.78892	0.00686491	0.0327558	0.00364656	3.94712e-05	YP_001533042	NC_009952	hypothetical protein	COG3637	[M] Cell wall/membrane/envelope biogenesis	Cell wall/membrane/envelope biogenesis
Dshi_1700	-0.0778709	-0.081612	-0.251685	-0.450021	0.886364	0.965855	0.66527	0.00865743	YP_001533043	NC_009952	short-chain dehydrogenase/reductase SDR	COG1028	[Q] Secondary metabolites biosynthesis, transport and catabolism	Secondary metabolites biosynthesis, transport and catabolism
Dshi_1701	-0.196066	-0.0365747	-0.179706	-0.0536279	0.704059	0.983732	0.78238	0.370859	YP_001533044	NC_009952	hypothetical protein	COG1108	[P] Inorganic ion transport and metabolism	Primary metabolites biosynthesis, transport and catabolism
Dshi_1702	-0.36348	-0.16143	-0.243736	-0.219864	0.470482	0.941427	0.650367	0.00962886	YP_001533045	NC_009952	ABC transporter related	COG1121	[P] Inorganic ion transport and metabolism	Primary metabolites biosynthesis, transport and catabolism
Dshi_1703	-0.367955	0.0483888	-0.205779	-0.384755	0.473215	0.978349	0.712003	5.28723e-05	YP_001533046	NC_009952	putative ferric uptake regulator, Fur family	COG0735	[P] Inorganic ion transport and metabolism	Primary metabolites biosynthesis, transport and catabolism
Dshi_1704	-0.155131	-0.127984	-0.339367	-0.19488	0.756258	0.950582	0.561897	0.0239836	YP_001533047	NC_009952	hypothetical protein	COG4531	[P] Inorganic ion transport and metabolism	Primary metabolites biosynthesis, transport and catabolism
Dshi_1705	0.152984	0.0549899	-0.0541887	0.160237	0.764578	0.97812	0.943879	0.0482136	YP_001533048	NC_009952	hypothetical protein	NA	NA	NA
Dshi_1706	-0.324805	-0.2649	-0.507167	-0.372369	0.516239	0.929896	0.291503	5.14035e-05	YP_001533049	NC_009952	msrB: Peptide methionine sulfoxide reductase (EC 1.8.4.12)	COG0229	[O] Posttranslational modification, protein turnover, chaperones	Translation and postranslational modification
Dshi_1707	0.0855778	-0.00341992	0.148505	0.114897	0.862859	0.99753	0.801251	0.0602807	YP_001533050	NC_009952	putative hemolysin	COG3176	[R] General function prediction only	Function unknown and function predicted
Dshi_1708	0.251182	0.19525	0.210736	0.194478	0.600859	0.941082	0.70607	0.0022691	YP_001533051	NC_009952	NERD domain protein	COG0551	[L] Replication, recombination and repair	Replication, recombination and repair
Dshi_1709	-0.24212	-0.194142	-0.291467	0.0632086	0.644612	0.941427	0.636547	0.497469	YP_001533052	NC_009952	hypothetical protein	COG0668	[M] Cell wall/membrane/envelope biogenesis	Cell wall/membrane/envelope biogenesis
Dshi_1710	0.0824223	0.06709	-0.289283	-0.0356786	0.906899	0.977199	0.69269	0.539672	YP_001533053	NC_009952	glutaredoxin-like protein	COG0278	[O] Posttranslational modification, protein turnover, chaperones	Translation and postranslational modification
Dshi_1711	-0.192345	-0.00985262	-0.275774	0.0718668	0.668943	0.989975	0.603297	0.170077	YP_001533054	NC_009952	hypothetical protein	NA	NA	NA
Dshi_1712	-0.183305	0.0125238	-0.212715	0.0970366	0.684886	0.987502	0.699206	0.102363	YP_001533055	NC_009952	BolA family protein	COG0271	[T] Signal transduction mechanisms	Transcription and signal transduction
Dshi_1713	-0.0994865	0.0286958	-0.0702579	0.203773	0.837913	0.983965	0.912441	0.0100809	YP_001533056	NC_009952	phosphoribosylformylglycinamidine synthase II	COG0046	[F] Nucleotide transport and metabolism	Primary metabolites biosynthesis, transport and catabolism
Dshi_1714	-0.258587	-0.297931	-0.542872	0.0171882	0.649789	0.929896	0.372869	0.768935	YP_001533057	NC_009952	ABC transporter related	COG0488	[R] General function prediction only	Function unknown and function predicted
Dshi_1715	0.244895	0.245064	0.217297	0.165736	0.609744	0.929896	0.703528	0.0146382	YP_001533058	NC_009952	sulfotransferase	NA	NA	NA
Dshi_1716	0.286104	0.312626	0.366772	0.338801	0.558337	0.929896	0.47579	0.00012183	YP_001533059	NC_009952	hypothetical protein	COG2913	[J] Translation, ribosomal structure and biogenesis	Translation and postranslational modification
Dshi_1717	-0.250133	-0.466027	-0.727269	0.0416447	0.626441	0.808923	0.160303	0.451448	YP_001533060	NC_009952	hypothetical protein	COG1399	[R] General function prediction only	Function unknown and function predicted
Dshi_1718	-0.481075	-0.202657	-0.420992	0.495088	0.468862	0.941427	0.538115	5.28221e-06	YP_001533061	NC_009952	ribosomal protein L32	COG0333	[J] Translation, ribosomal structure and biogenesis	Translation and postranslational modification
Dshi_1719	-0.220692	-0.00675902	-0.0807217	0.577463	0.637508	0.993422	0.894393	0.00029062	YP_001533062	NC_009952	fatty acid/phospholipid synthesis protein PlsX	COG0416	[I] Lipid transport and metabolism	Primary metabolites biosynthesis, transport and catabolism
Dshi_1720	-0.0486411	0.152226	0.116095	0.811334	0.927851	0.941427	0.839534	9.63185e-06	YP_001533063	NC_009952	3-oxoacyl-(acyl-carrier-protein) synthase III	COG0332	[I] Lipid transport and metabolism	Primary metabolites biosynthesis, transport and catabolism
Dshi_1721	0.285869	0.381085	0.360131	0.644612	0.571802	0.892694	0.512345	3.78748e-06	YP_001533064	NC_009952	integration host factor, alpha subunit	COG0776	[L] Replication, recombination and repair	Replication, recombination and repair
Dshi_1722	0.241553	0.319939	0.132501	0.653848	0.606616	0.926768	0.81775	9.9574e-07	YP_001533065	NC_009952	transcriptional regulator, MerR family	COG0789	[K] Transcription	Transcription and signal transduction
Dshi_1723	0.13099	0.185744	0.0680684	0.422138	0.773556	0.941427	0.912441	0.000256061	YP_001533066	NC_009952	2-deoxycytidine 5-triphosphate deaminase	COG0717	[F] Nucleotide transport and metabolism	Primary metabolites biosynthesis, transport and catabolism
Dshi_1724	0.113647	0.164387	0.0963183	0.2242	0.804605	0.941427	0.867545	0.0019185	YP_001533067	NC_009952	segregation and condensation protein B	COG1386	[K] Transcription	Transcription and signal transduction
Dshi_1725	0.186507	0.223055	0.22977	0.355713	0.707427	0.940026	0.70607	0.000160061	YP_001533068	NC_009952	chromosome segregation and condensation protein ScpA	COG1354	[S] Function unknown	Function unknown and function predicted
Dshi_1726	0.10197	0.0683412	-0.0560624	0.173452	0.829142	0.971638	0.933541	0.0418991	YP_001533069	NC_009952	Beta-N-acetylhexosaminidase	COG1472	[G] Carbohydrate transport and metabolism	Primary metabolites biosynthesis, transport and catabolism
Dshi_1727	-0.0636032	0.0985155	-0.0990216	-0.0580091	0.906899	0.955568	0.867545	0.34679	YP_001533070	NC_009952	Sporulation domain protein	NA	NA	NA
Dshi_1728	-0.230924	-0.0423392	-0.142324	0.000933567	0.668943	0.983732	0.836037	0.994285	YP_001533071	NC_009952	arginyl-tRNA synthetase	COG0018	[J] Translation, ribosomal structure and biogenesis	Translation and postranslational modification
Dshi_1729	0.0794006	0.151712	0.0959428	0.151556	0.903927	0.950582	0.90436	0.0273417	YP_001533072	NC_009952	putative deoxyguanosinetriphosphate triphosphohydrolase	COG0232	[F] Nucleotide transport and metabolism	Primary metabolites biosynthesis, transport and catabolism
Dshi_1730	-0.18375	-0.014722	-0.275881	-0.233699	0.684723	0.986768	0.60237	0.0012679	YP_001533073	NC_009952	iron-sulfur cluster assembly accessory protein	COG0316	[S] Function unknown	Function unknown and function predicted
Dshi_1731	-0.248681	0.0786528	-0.224958	0.25681	0.66067	0.974529	0.744743	0.00160341	YP_001533074	NC_009952	hypothetical protein	NA	NA	NA
Dshi_1732	-0.236496	-0.102435	-0.218195	0.0801731	0.641587	0.955568	0.714077	0.136365	YP_001533075	NC_009952	modification methylase, HemK family	COG2890	[J] Translation, ribosomal structure and biogenesis	Translation and postranslational modification
Dshi_1733	-0.274147	-0.180368	-0.15652	0.206434	0.589025	0.941427	0.797636	0.00428998	YP_001533076	NC_009952	peptide chain release factor 1	COG0216	[J] Translation, ribosomal structure and biogenesis	Translation and postranslational modification
Dshi_1734	0.268872	0.229066	0.219291	0.316951	0.590954	0.935114	0.706402	0.000498562	YP_001533077	NC_009952	hypothetical protein	NA	NA	NA
Dshi_1735	0.362957	0.280237	0.164813	0.23835	0.470485	0.929896	0.769517	0.00625072	YP_001533078	NC_009952	putative agmatinase	COG0010	[E] Amino acid transport and metabolism	Primary metabolites biosynthesis, transport and catabolism
Dshi_1736	0.155121	0.108804	0.00345791	0.0774327	0.73477	0.953056	0.996185	0.172277	YP_001533079	NC_009952	protein of unknown function DUF710	COG3027	[S] Function unknown	Function unknown and function predicted
Dshi_1737	0.0809482	0.0920892	-0.0970374	0.1346	0.868854	0.958598	0.867545	0.070626	YP_001533080	NC_009952	hypothetical protein	NA	NA	NA
Dshi_1738	-0.388792	-0.144956	-0.310672	-0.173894	0.468019	0.944993	0.570422	0.0092018	YP_001533081	NC_009952	tktA: Transketolase 1 (EC 2.2.1.1)	COG0021	[G] Carbohydrate transport and metabolism	Primary metabolites biosynthesis, transport and catabolism
Dshi_1739	0.287515	0.106893	0.217942	0.35406	0.556727	0.953056	0.690501	0.00046967	YP_001533082	NC_009952	protein of unknown function DUF808	COG2354	[S] Function unknown	Function unknown and function predicted
Dshi_1740	-0.293748	0.171769	0.360964	0.299721	0.660213	0.950582	0.648164	0.072587	YP_001533083	NC_009952	glyceraldehyde-3-phosphate dehydrogenase, type I	COG0057	[G] Carbohydrate transport and metabolism	Primary metabolites biosynthesis, transport and catabolism
Dshi_1741	-0.241166	-0.0193928	0.0685789	-0.121759	0.685492	0.986768	0.94062	0.187733	YP_001533084	NC_009952	hypothetical protein	NA	NA	NA
Dshi_1742	0.959694	0.515955	0.448328	0.029865	0.114863	0.840333	0.495376	0.898604	YP_001533085	NC_009952	glyceraldehyde-3-phosphate dehydrogenase, type I	COG0057	[G] Carbohydrate transport and metabolism	Primary metabolites biosynthesis, transport and catabolism
Dshi_1743	-0.0524151	0.0654126	-0.0347238	-0.083729	0.923795	0.974529	0.958955	0.185923	YP_001533086	NC_009952	GCN5-related N-acetyltransferase	COG0456	[R] General function prediction only	Function unknown and function predicted
Dshi_1744	0.149005	0.193024	0.14638	0.18509	0.739524	0.941082	0.796781	0.0465535	YP_001533087	NC_009952	pantetheine-phosphate adenylyltransferase	COG0669	[H] Coenzyme transport and metabolism	Primary metabolites biosynthesis, transport and catabolism
Dshi_1745	0.189081	0.1521	-0.0151901	0.342033	0.674902	0.941427	0.984921	0.000339541	YP_001533088	NC_009952	putative signal-transduction protein with CBS domains	COG2905	[T] Signal transduction mechanisms	Transcription and signal transduction
Dshi_1746	0.05459	0.0544813	0.0215736	0.089039	0.930651	0.98001	0.980033	0.144403	YP_001533089	NC_009952	transcriptional regulator, LysR family	COG0583	[K] Transcription	Transcription and signal transduction
Dshi_1747	-0.0297913	0.00574197	-0.172572	-0.334362	0.974379	0.99753	0.843872	0.000744572	YP_001533090	NC_009952	methylmalonate-semialdehyde dehydrogenase	COG1012	[C] Energy production and conversion	Primary metabolites biosynthesis, transport and catabolism
Dshi_1748	0.952854	0.910058	0.73405	0.956901	0.0603021	0.206644	0.144595	1.82606e-07	YP_001533091	NC_009952	hypothetical protein	NA	NA	NA
Dshi_1749	0.385099	0.215956	0.30047	0.286664	0.46433	0.936914	0.575786	0.000586838	YP_001533092	NC_009952	glutamate--cysteine ligase GCS2	COG2170	[S] Function unknown	Function unknown and function predicted
Dshi_1750	0.0863697	0.155307	-0.229484	-0.268027	0.912664	0.95375	0.784451	0.0182008	YP_001533093	NC_009952	acyl-CoA dehydrogenase domain protein	COG1960	[I] Lipid transport and metabolism	Primary metabolites biosynthesis, transport and catabolism
Dshi_1751	-0.164612	-0.210491	-0.402582	-0.0837962	0.732636	0.941082	0.449658	0.25561	YP_001533094	NC_009952	Enoyl-CoA hydratase/isomerase	COG1024	[I] Lipid transport and metabolism	Primary metabolites biosynthesis, transport and catabolism
Dshi_1752	-0.203776	-0.238947	-0.387684	-0.180541	0.658186	0.929896	0.435772	0.0656057	YP_001533095	NC_009952	3-hydroxyisobutyrate dehydrogenase	COG2084	[I] Lipid transport and metabolism	Primary metabolites biosynthesis, transport and catabolism
Dshi_1753	0.340393	0.100943	0.155626	0.118217	0.514866	0.955568	0.79341	0.0343769	YP_001533096	NC_009952	Enoyl-CoA hydratase/isomerase	COG1024	[I] Lipid transport and metabolism	Primary metabolites biosynthesis, transport and catabolism
Dshi_1754	-0.00538734	0.0647079	0.00178514	-0.0546578	0.989026	0.974529	0.997728	0.392346	YP_001533097	NC_009952	hypothetical protein	NA	NA	NA
Dshi_1755	-0.346191	0.171539	0.190315	-0.169163	0.552334	0.941427	0.776329	0.0595656	YP_001533098	NC_009952	hypothetical protein	NA	NA	NA
Dshi_1756	0.0656197	0.0317793	0.0502583	-0.153398	0.903515	0.983732	0.942575	0.0168398	YP_001533099	NC_009952	conserved hypothetical protein, related to carboxyl esterase	NA	NA	NA
Dshi_1757	-0.0445963	-0.109449	0.111198	-0.305177	0.940227	0.955568	0.864192	0.00598578	YP_001533100	NC_009952	protein of unknown function DUF847	COG3926	[R] General function prediction only	Function unknown and function predicted
Dshi_1758	0.138997	-0.0555737	0.354583	0.405581	0.774011	0.977199	0.525125	0.00058217	YP_001533101	NC_009952	hypothetical protein	COG2332	[O] Posttranslational modification, protein turnover, chaperones	Translation and postranslational modification
Dshi_1759	0.0538439	0.119834	-0.0134608	0.0664863	0.930391	0.955463	0.986923	0.294446	YP_001533102	NC_009952	N-acetyl-gamma-glutamyl-phosphate reductase	COG0002	[E] Amino acid transport and metabolism	Primary metabolites biosynthesis, transport and catabolism
Dshi_1760	-0.0478504	-0.0605227	0.0630312	0.130139	0.927851	0.974529	0.91947	0.0707657	YP_001533103	NC_009952	glutamate racemase	COG0796	[M] Cell wall/membrane/envelope biogenesis	Cell wall/membrane/envelope biogenesis
Dshi_1761	-0.0547635	-0.339079	0.182758	0.234015	0.922952	0.926768	0.763636	0.00320354	YP_001533104	NC_009952	phospholipid/glycerol acyltransferase	COG3176	[R] General function prediction only	Function unknown and function predicted
Dshi_1762	-0.346013	-0.160573	-0.43984	-0.157137	0.537394	0.941427	0.433779	0.0195941	YP_001533105	NC_009952	pyruvate ferredoxin/flavodoxin oxidoreductase	COG4231	[C] Energy production and conversion	Primary metabolites biosynthesis, transport and catabolism
Dshi_1763	0.33256	0.30374	0.106692	0.347065	0.513182	0.929896	0.852122	0.000370859	YP_001533106	NC_009952	transcriptional regulator, LysR family	COG0583	[K] Transcription	Transcription and signal transduction
Dshi_1764	0.0289783	0.0287359	0.0745449	0.218951	0.9646	0.983965	0.912441	0.00967327	YP_001533107	NC_009952	Esterase/lipase-like protein	COG0657	[I] Lipid transport and metabolism	Primary metabolites biosynthesis, transport and catabolism
Dshi_1765	0.337373	-0.11458	0.385202	0.310425	0.509938	0.952055	0.447951	0.000582875	YP_001533108	NC_009952	ABC transporter related	COG5265	[O] Posttranslational modification, protein turnover, chaperones	Translation and postranslational modification
Dshi_1766	0.124372	0.0440358	0.042643	0.332591	0.788227	0.98001	0.950659	0.000209831	YP_001533109	NC_009952	peptidoglycan-binding LysM	NA	NA	NA
Dshi_1767	0.00733387	0.0807078	0.0742073	0.224239	0.989026	0.964649	0.906087	0.00316786	YP_001533110	NC_009952	hypothetical protein	COG1611	[R] General function prediction only	Function unknown and function predicted
Dshi_1768	0.827837	0.738516	0.403987	-0.0777033	0.558337	0.929896	0.80826	0.805951	YP_001533111	NC_009952	2-dehydro-3-deoxyphosphogluconate aldolase/4-hydroxy-2-oxoglutarate aldolase	COG0800	[G] Carbohydrate transport and metabolism	Primary metabolites biosynthesis, transport and catabolism
Dshi_1769	0.643119	0.119026	0.258146	-0.0619379	0.340829	0.960447	0.731698	0.864389	YP_001533112	NC_009952	6-phosphogluconate dehydratase	COG0129	[G] Carbohydrate transport and metabolism	Primary metabolites biosynthesis, transport and catabolism
Dshi_1770	-0.517294	-0.465383	-0.552651	0.0883545	0.406303	0.884285	0.369564	0.404109	YP_001533113	NC_009952	hypothetical protein	NA	NA	NA
Dshi_1771	-0.165809	-0.118516	-0.29135	0.125346	0.727693	0.952055	0.601765	0.0649902	YP_001533114	NC_009952	hypothetical protein	COG1092	[R] General function prediction only	Function unknown and function predicted
Dshi_1772	0.28326	0.213248	0.232563	0.183931	0.558337	0.936074	0.672997	0.0202007	YP_001533115	NC_009952	hypothetical protein	NA	NA	NA
Dshi_1773	-0.205344	-0.149484	-0.329137	-0.489536	0.657592	0.941427	0.531901	0.000198094	YP_001533116	NC_009952	peptidase M48 Ste24p	COG4783	[R] General function prediction only	Function unknown and function predicted
Dshi_1774	-0.0315171	-0.0351922	-0.0176064	-0.0755759	0.956587	0.983732	0.981171	0.465161	YP_001533117	NC_009952	hypothetical protein	NA	NA	NA
Dshi_1775	0.219713	0.137751	0.101323	0.0641566	0.672321	0.950582	0.882856	0.367793	YP_001533118	NC_009952	(Glutamate--ammonia-ligase) adenylyltransferase	COG1391	[T] Signal transduction mechanisms	Transcription and signal transduction
Dshi_1776	-0.307428	-0.231537	-0.316084	-0.0919644	0.558337	0.935114	0.570422	0.28282	YP_001533119	NC_009952	hypothetical protein	NA	NA	NA
Dshi_1777	0.120998	0.204643	-0.0933337	-0.0756658	0.796437	0.940026	0.873706	0.128977	YP_001533120	NC_009952	ATP-dependent protease La	COG0466	[O] Posttranslational modification, protein turnover, chaperones	Translation and postranslational modification
Dshi_1778	1.5092	1.05908	0.885263	0.519016	0.0193099	0.221047	0.141437	0.000385432	YP_001533121	NC_009952	hypothetical protein	NA	NA	NA
Dshi_1779	0.12688	0.147944	0.0381674	0.239414	0.798865	0.944149	0.955268	0.00162266	YP_001533122	NC_009952	acetolactate synthase, large subunit, biosynthetic type	COG0028	[H] Coenzyme transport and metabolism	Primary metabolites biosynthesis, transport and catabolism
Dshi_1780	0.172248	0.087997	0.130798	0.288999	0.703647	0.959611	0.817878	0.00109245	YP_001533123	NC_009952	hypothetical protein	NA	NA	NA
Dshi_1781	0.28925	0.186552	0.247044	0.643344	0.585267	0.941427	0.684758	9.48725e-07	YP_001533124	NC_009952	acetolactate synthase, small subunit	COG0440	[E] Amino acid transport and metabolism	Primary metabolites biosynthesis, transport and catabolism
Dshi_1782	0.0915044	0.118096	0.227367	0.103666	0.877084	0.955463	0.731698	0.086711	YP_001533125	NC_009952	Rieske (2Fe-2S) domain protein	COG4638	[P] Inorganic ion transport and metabolism	Primary metabolites biosynthesis, transport and catabolism
Dshi_1783	-0.176511	-0.174276	-0.165965	-0.144605	0.76538	0.948308	0.825315	0.177199	YP_001533126	NC_009952	hypothetical protein	NA	NA	NA
Dshi_1784	0.35692	0.162181	0.0937895	-0.0499126	0.675919	0.961641	0.942575	0.343277	YP_001533127	NC_009952	RNA polymerase, sigma-24 subunit, ECF subfamily	COG1595	[K] Transcription	Transcription and signal transduction
Dshi_1785	-0.821531	-0.159414	-0.685587	-0.449468	0.153335	0.94842	0.236725	6.52247e-05	YP_001533128	NC_009952	ribonucleoside-diphosphate reductase, adenosylcobalamin-dependent	COG0209	[F] Nucleotide transport and metabolism	Primary metabolites biosynthesis, transport and catabolism
Dshi_1786	-0.40392	-0.382262	-0.447329	-0.181974	0.563124	0.929896	0.56168	0.0752637	YP_001533129	NC_009952	hypothetical protein	NA	NA	NA
Dshi_1787	0.57833	0.583457	0.336551	0.523399	0.263627	0.612111	0.544792	1.4833e-05	YP_001533130	NC_009952	hypothetical protein	COG1430	[S] Function unknown	Function unknown and function predicted
Dshi_1788	0.625871	0.735837	0.365787	0.498841	0.232934	0.383932	0.516281	2.45193e-05	YP_001533131	NC_009952	cold-shock DNA-binding domain protein	COG1278	[K] Transcription	Transcription and signal transduction
Dshi_1789	0.0682539	0.174475	0.0248869	0.0778268	0.903709	0.941427	0.973101	0.246957	YP_001533132	NC_009952	Pyridoxal 5'-phosphate synthase	COG0259	[H] Coenzyme transport and metabolism	Primary metabolites biosynthesis, transport and catabolism
Dshi_1790	1.1276	0.701661	0.738696	0.56896	0.0242313	0.361267	0.123073	0.000318766	YP_001533133	NC_009952	short-chain dehydrogenase/reductase SDR	COG0623	[I] Lipid transport and metabolism	Primary metabolites biosynthesis, transport and catabolism
Dshi_1791	0.768781	0.44211	0.412409	0.637964	0.118149	0.80519	0.424187	9.5679e-05	YP_001533134	NC_009952	hypothetical protein	COG1280	[E] Amino acid transport and metabolism	Primary metabolites biosynthesis, transport and catabolism
Dshi_1792	0.614723	0.338421	0.348307	0.398657	0.424547	0.935114	0.678541	7.99478e-05	YP_001533135	NC_009952	hypothetical protein	COG1280	[E] Amino acid transport and metabolism	Primary metabolites biosynthesis, transport and catabolism
Dshi_1793	0.00564129	0.052366	-0.0103235	0.299006	0.989026	0.977199	0.986923	0.0075166	YP_001533136	NC_009952	Xanthine phosphoribosyltransferase	COG2236	[R] General function prediction only	Function unknown and function predicted
Dshi_1794	0.157841	0.0743767	0.187226	0.289355	0.727528	0.967057	0.732083	0.000699299	YP_001533137	NC_009952	hypothetical protein	COG0436	[E] Amino acid transport and metabolism	Primary metabolites biosynthesis, transport and catabolism
Dshi_1795	-0.132293	-0.00997003	-0.225056	0.324449	0.806243	0.992027	0.730831	0.00036417	YP_001533138	NC_009952	hypothetical protein	NA	NA	NA
Dshi_1796	-0.0385659	0.0727146	-0.0365724	0.0826143	0.941375	0.967592	0.955268	0.198296	YP_001533139	NC_009952	anthranilate synthase component I	COG0147	[H] Coenzyme transport and metabolism	Primary metabolites biosynthesis, transport and catabolism
Dshi_1797	0.105228	0.0996297	0.00338689	0.254452	0.822256	0.955463	0.996185	0.00215285	YP_001533140	NC_009952	hypothetical protein	COG2861	[S] Function unknown	Function unknown and function predicted
Dshi_1798	-0.0887428	-0.0246774	-0.123614	0.221172	0.861476	0.985508	0.838113	0.00204246	YP_001533141	NC_009952	glutamine amidotransferase of anthranilate synthase	COG0512	[H] Coenzyme transport and metabolism	Primary metabolites biosynthesis, transport and catabolism
Dshi_1799	-0.0246181	-0.138887	-0.257167	0.248782	0.970475	0.950582	0.667908	0.002205	YP_001533142	NC_009952	anthranilate phosphoribosyltransferase	COG0547	[E] Amino acid transport and metabolism	Primary metabolites biosynthesis, transport and catabolism
Dshi_1800	-0.200649	-0.112143	-0.146716	0.203899	0.699095	0.955463	0.821567	0.0353933	YP_001533143	NC_009952	Indole-3-glycerol-phosphate synthase	COG0134	[E] Amino acid transport and metabolism	Primary metabolites biosynthesis, transport and catabolism
Dshi_1801	-0.213334	-0.0930873	-0.179281	0.0966513	0.644612	0.955851	0.744588	0.295343	YP_001533144	NC_009952	molybdenum cofactor biosynthesis protein C	COG0315	[H] Coenzyme transport and metabolism	Primary metabolites biosynthesis, transport and catabolism
Dshi_1802	-0.233669	-0.119127	-0.263519	0.142114	0.618702	0.950582	0.627915	0.0368916	YP_001533145	NC_009952	molybdenum cofactor synthesis domain	COG0303	[H] Coenzyme transport and metabolism	Primary metabolites biosynthesis, transport and catabolism
Dshi_1803	-0.45515	-0.132296	-0.47985	-0.286106	0.360082	0.948308	0.325171	0.000996087	YP_001533146	NC_009952	transcriptional repressor, LexA family	COG1974	[K] Transcription	Transcription and signal transduction
Dshi_1804	-1.40777	-1.58367	-1.55574	-1.08024	0.11911	0.221598	0.0938887	1.8324e-07	YP_001533147	NC_009952	ComEC/Rec2-related protein	COG0658	[R] General function prediction only	Function unknown and function predicted
Dshi_1805	0.202969	0.305804	0.0595727	0.346736	0.684886	0.929896	0.935674	0.000103105	YP_001533148	NC_009952	glutamyl-tRNA synthetase	COG0008	[J] Translation, ribosomal structure and biogenesis	Translation and postranslational modification
Dshi_1806	0.48849	0.334715	0.529373	0.448892	0.322453	0.92388	0.267027	0.0395978	YP_001533149	NC_009952	citrate synthase I	COG0372	[C] Energy production and conversion	Primary metabolites biosynthesis, transport and catabolism
Dshi_1807	-0.212945	-0.0747992	-0.0193986	0.0877474	0.66067	0.967837	0.980033	0.411104	YP_001533150	NC_009952	UspA domain protein	COG0589	[T] Signal transduction mechanisms	Transcription and signal transduction
Dshi_1808	0.0559469	0.0525045	0.116412	0.174275	0.916174	0.977199	0.837282	0.092157	YP_001533151	NC_009952	hypothetical protein	COG1115	[E] Amino acid transport and metabolism	Primary metabolites biosynthesis, transport and catabolism
Dshi_1809	0.309287	0.305758	0.200867	0.173265	0.565625	0.929896	0.744588	0.0336183	YP_001533152	NC_009952	excinuclease ABC, A subunit	COG0178	[L] Replication, recombination and repair	Replication, recombination and repair
Dshi_1810	-0.157699	0.100239	-0.0115943	-0.0513783	0.770638	0.961922	0.987433	0.576114	YP_001533153	NC_009952	major facilitator superfamily MFS_1	COG2814	[G] Carbohydrate transport and metabolism	Primary metabolites biosynthesis, transport and catabolism
Dshi_1811	0.183461	0.278513	0.170819	0.308195	0.685117	0.929896	0.763636	0.0711811	YP_001533154	NC_009952	dihydrolipoamide dehydrogenase	COG1249	[C] Energy production and conversion	Primary metabolites biosynthesis, transport and catabolism
Dshi_1812	0.12622	0.158547	0.0584459	0.0850074	0.783718	0.941427	0.928864	0.271292	YP_001533155	NC_009952	protein of unknown function DUF924	COG3803	[S] Function unknown	Function unknown and function predicted
Dshi_1813	0.0708642	0.138759	-0.00883114	0.305825	0.907174	0.950582	0.990204	0.00484259	YP_001533156	NC_009952	hypothetical protein	NA	NA	NA
Dshi_1814	0.520764	0.299111	0.230578	0.0638847	0.286767	0.929896	0.675284	0.184023	YP_001533157	NC_009952	hypothetical protein	NA	NA	NA
Dshi_1815	0.237211	0.236775	0.261243	0.32352	0.609751	0.929896	0.627915	0.00187104	YP_001533158	NC_009952	transcriptional regulator, LuxR family	COG2197	[T] Signal transduction mechanisms	Transcription and signal transduction
Dshi_1816	0.125942	-0.0400362	-0.158192	0.251522	0.790745	0.982291	0.786345	0.00226186	YP_001533159	NC_009952	MscS Mechanosensitive ion channel	COG3264	[M] Cell wall/membrane/envelope biogenesis	Cell wall/membrane/envelope biogenesis
Dshi_1817	-0.203759	-0.106888	-0.114294	0.0186588	0.668517	0.955152	0.848509	0.800995	YP_001533160	NC_009952	Pirin domain protein	COG1741	[R] General function prediction only	Function unknown and function predicted
Dshi_1818	-0.212984	-0.0796351	-0.134052	0.193438	0.660303	0.967057	0.827276	0.0414715	YP_001533161	NC_009952	hypothetical protein	NA	NA	NA
Dshi_1819	0.14985	0.213547	0.191302	0.37666	0.738467	0.936074	0.728965	2.96162e-05	YP_001533162	NC_009952	transcriptional regulator, LuxR family	COG2197	[K] Transcription	Transcription and signal transduction
Dshi_1820	-0.0941584	-0.0473475	-0.0613947	0.18486	0.838703	0.978349	0.923146	0.0957755	YP_001533163	NC_009952	mannosyl-3-phosphoglycerate phosphatase family	COG3769	[R] General function prediction only	Function unknown and function predicted
Dshi_1821	0.595811	-0.0478143	0.861323	0.33333	0.260968	0.98001	0.102558	0.00128983	ABV93563	CP000830	conserved hypothetical protein	NA	NA	NA
Dshi_1822	0.324251	-0.24905	0.597725	0.220078	0.59725	0.941082	0.339119	0.00389379	YP_001533165	NC_009952	hypothetical protein	COG0798	[P] Inorganic ion transport and metabolism	Primary metabolites biosynthesis, transport and catabolism
Dshi_1823	0.262127	0.26034	0.167225	0.166007	0.677789	0.941427	0.834973	0.0172539	YP_001533166	NC_009952	hypothetical protein	NA	NA	NA
Dshi_1824	0.101977	0.034786	-0.0267076	0.0804914	0.829931	0.983732	0.968437	0.308111	YP_001533167	NC_009952	alpha amylase catalytic region	COG0366	[G] Carbohydrate transport and metabolism	Primary metabolites biosynthesis, transport and catabolism
Dshi_1825	0.197302	0.121615	0.0631552	-0.0830021	0.739437	0.95849	0.943879	0.110716	YP_001533168	NC_009952	phosphate acetyltransferase	COG0280	[C] Energy production and conversion	Primary metabolites biosynthesis, transport and catabolism
Dshi_1826	0.386824	0.082051	0.199817	-0.0615194	0.659137	0.98001	0.854684	0.221522	YP_001533169	NC_009952	protein of unknown function DUF861 cupin_3	COG3450	[R] General function prediction only	Function unknown and function predicted
Dshi_1827	0.407088	0.0998892	0.117986	-0.0502193	0.493057	0.961704	0.86156	0.581317	YP_001533170	NC_009952	hypothetical protein	COG2855	[S] Function unknown	Function unknown and function predicted
Dshi_1828	0.120135	0.100847	-0.0134107	0.100924	0.819665	0.959611	0.986923	0.175642	YP_001533171	NC_009952	thiamine pyrophosphate protein central region	COG0028	[H] Coenzyme transport and metabolism	Primary metabolites biosynthesis, transport and catabolism
Dshi_1829	0.156994	0.111207	0.141406	-0.110415	0.771933	0.95775	0.837247	0.0396472	YP_001533172	NC_009952	FAD dependent oxidoreductase	COG0665	[E] Amino acid transport and metabolism	Primary metabolites biosynthesis, transport and catabolism
Dshi_1830	0.307135	0.129794	0.0791374	-0.101833	0.676769	0.964649	0.943879	0.133928	YP_001533173	NC_009952	protein of unknown function DUF1486	NA	NA	NA
Dshi_1831	0.0652201	-0.0823203	-0.199187	-0.103503	0.970475	0.983965	0.912441	0.366076	YP_001533174	NC_009952	UspA domain protein	COG0589	[T] Signal transduction mechanisms	Transcription and signal transduction
Dshi_1832	0.238777	0.13853	0.0172108	-0.148466	0.66847	0.952055	0.984921	0.152245	YP_001533175	NC_009952	hypothetical protein	COG1593	[G] Carbohydrate transport and metabolism	Primary metabolites biosynthesis, transport and catabolism
Dshi_1833	0.364692	0.191659	0.242557	-0.124442	0.544602	0.941427	0.716611	0.187361	YP_001533176	NC_009952	Tripartite ATP-independent periplasmic transporter DctQ component	COG3090	[G] Carbohydrate transport and metabolism	Primary metabolites biosynthesis, transport and catabolism
Dshi_1834	0.166072	0.0559641	0.0459657	-0.0413697	0.804892	0.983732	0.961215	0.409899	YP_001533177	NC_009952	hypothetical protein	COG1638	[G] Carbohydrate transport and metabolism	Primary metabolites biosynthesis, transport and catabolism
Dshi_1835	0.335792	0.246788	0.110592	0.376569	0.505359	0.929896	0.843872	0.000115066	YP_001533178	NC_009952	transcriptional regulator, GntR family with aminotransferase domain	COG1167	[E] Amino acid transport and metabolism	Primary metabolites biosynthesis, transport and catabolism
Dshi_1836	-0.0332862	-0.0425629	-0.0382897	0.10666	0.954082	0.98163	0.955268	0.138532	YP_001533179	NC_009952	hypothetical protein	NA	NA	NA
Dshi_1837	-0.0223022	0.0367478	0.0108054	0.00890764	0.975805	0.983965	0.990204	0.901834	YP_001533180	NC_009952	carbohydrate kinase, YjeF related protein	COG0062	[G] Carbohydrate transport and metabolism	Primary metabolites biosynthesis, transport and catabolism
Dshi_1838	0.600471	0.378688	0.731527	0.249818	0.235352	0.892017	0.141217	0.0057617	YP_001533181	NC_009952	nitrogen regulatory protein P-II	COG0347	[E] Amino acid transport and metabolism	Primary metabolites biosynthesis, transport and catabolism
Dshi_1839	0.495872	0.214851	0.453345	0.218375	0.347325	0.941082	0.394579	0.0540071	YP_001533182	NC_009952	glutamine synthetase, type I	COG0174	[E] Amino acid transport and metabolism	Primary metabolites biosynthesis, transport and catabolism
Dshi_1840	0.0708962	-0.0344108	-0.177297	-0.0846394	0.932842	0.985745	0.850783	0.181634	YP_001533183	NC_009952	OsmC family protein	COG1765	[E] Amino acid transport and metabolism	Primary metabolites biosynthesis, transport and catabolism
Dshi_1841	-0.141292	-0.164569	-0.288839	0.047218	0.828502	0.950582	0.708023	0.50434	YP_001533184	NC_009952	hypothetical protein	NA	NA	NA
Dshi_1842	0.294658	-0.070186	0.669976	0.17478	0.558337	0.970873	0.170339	0.038024	YP_001533185	NC_009952	adenylosuccinate lyase	COG0015	[F] Nucleotide transport and metabolism	Primary metabolites biosynthesis, transport and catabolism
[truncated: 2,259 more rows]

## Sheet:  stationary ko vs. wt
####	Expression data in the stationary phase ctrA, cckA, chpT and luxI1 knockouts vs. wild-type
[truncated: 4,091 more rows]
