# Supplementary material for: The CtrA phosphorelay integrates differentiation and communication in the marine alphaproteobacterium Dinoroseobacter shibae
Source: BMC Genomics. 2014 Feb 13;15(1):130. doi: 10.1186/1471-2164-15-130 (PMC4046655; doi:10.1186/1471-2164-15-130)
Supplement: Supplementary file 3 — Additional file 3: Table S2: List of CtrA binding sites in D. shibae. (ODS 19 KB) [file 12864_2013_5784_MOESM3_ESM.ods]

## Sheet: Table S2b
Table S2 List of CtrA binding sites in D. shibaeTable S4 List of CtrA binding sites in D. shibaeTable S4 List of CtrA binding sites in D. shibaeTable S4 List of CtrA binding sites in D. shibaeTable S4 List of CtrA binding sites in D. shibaeTable S4 List of CtrA binding sites in D. shibaeTable S4 List of CtrA binding sites in D. shibaeTable S4 List of CtrA binding sites in D. shibaeTable S4 List o…
Locus Tag	Sequence	Strand
Dshi_0036/0037	TTAAGCTTTTCTTAAC	plus/minus
Dshi_0082.1	GTAAGGATACCTTAAC	plus
Dshi_0082.2	TTAAGGTATCCTTACC	minus
Dshi_0096	TTAAGGGGTGTTTAAG	minus
Dshi_0133	TTCTTGGGGCGTTAAC	plus
Dshi_0157	TCAGTACTGCGTTTAC	minus
Dshi_0232.1	TTAGCGCACTGTTAAC	plus
Dshi_0232.2	TTAACAGTGCGCTAAT	minus
Dshi_0232.3	CTAACGTCGTGTTAAC	minus
Dshi_0237.1	TTAATATTTCGTTAAC	plus
Dshi_0237.2	TTAACGAAATATTAAC	minus
Dshi_0383	TCAGCTTTCCGTTAAG	minus
Dshi_0430/0431	ATTAACCCGCGTTAAC	plus/ minus
Dshi_0450	TGAAAACGTCGTTGAC	plus
Dshi_0487	GGAGCAGCTGGTTAAC	plus
Dshi_0602	TGAAGCGGTGGTCAAC	plus
Dshi_0612/0613	CTAACGTGTCGTTTAC	minus/plus
Dshi_0675.1	CAAAGAACTGGTTAAC	plus
Dshi_0675.2	TTACCCCGGCGTTAAC	minus
Dshi_0750	TAAAGATTGTCTTAAC	minus
Dshi_0763	TCAAAATCGGGTTCAC	plus
Dshi_0819.1	TTAACCGGGCGTTAAC	plus
Dshi_0819.2	TTAACGCCCGGTTAAG	minus
Dshi_0837	TTCACCGGCCGTTAAG	minus
Dshi_0840/0841.1	TGACACCACCGTTAAC	plus/minus
Dshi_0840/0841.2	TAAAATATGGGTTAAC	minus/plus
Dshi_0852	GCAACGCTTGGTTAAC	plus
Dshi_0854.1	TTACCGAAATGTTAAC	minus
Dshi_0854.2	GCAAGGCTCCGTTAAC	plus
Dshi_0854.3	TTAACATTTCGGTAAG	plus
Dshi_0870	GGAAACAAAGGTTAAC	plus
Dshi_0872	GGAAACAAAGGTTAAC	minus
Dshi_0873.1	TTAAAGAAGTGTTAAC	plus
Dshi_0873.2	TTAACACTTCTTTAAT	minus
Dshi_0908	GCAATACATCGTCAAC	plus
Dshi_0932	TGAAGCCTTCGTCAAC	plus
Dshi_1006	GTAAGCAAGAGTTTAC	minus
Dshi_1030	TTAAGCCCTCGTTAAC	plus
Dshi_1127	TTACCACCCTGTTTAC	plus
Dshi_1157	TGAAGAGCGCGTTAGC	minus
Dshi_1183	CTAAGAAAACGTTAGC	minus
Dshi_1204/1205.1	TTAACATTACGTTAAC	plus/minus
Dshi_1204/1205.2	TTAACGTAATGTTAAG	minus/plus
Dshi_1319	TCAGCCCCTCGTTCAC	minus
Dshi_1388/1389	ATAACATCTTGTTGAC	plus/minus
Dshi_1486	ATAAGTACCCGTTAAG	plus
Dshi_1505.1	TTAACAATTGATTAAT	plus
Dshi_1505.2	TTAATCAATTGTTAAT	minus
Dshi_1506/1507	TTAAGAGGAAGTGAAG	plus/minus
Dshi_1508.1	GTAACTCGCAATTAAC	plus
Dshi_1508.2	TTAATTGCGAGTTACC	minus
Dshi_1527/1528	ATCACCGATGGTTAAC	minus/plus
Dshi_1584/1585	TTAAGATTCCAGTAAC	plus/minus
Dshi_1644	TTAAGCTACGCTTAAC	minus
Dshi_1660/1661	TTAGACTATCCTTAAC	plus/minus
Dshi_1715	ACAACGCGCCGTTAAC	plus
Dshi_1758.1	TCAAGGTGCAGTTCAC	plus
Dshi_1758.2	TAAATGCGGCGTGAAC	minus
Dshi_1766/1767	TTATCCAGCCGTTTAC	minus/plus
Dshi_1785	TTGACGGTGGATTAAC	minus
Dshi_1788.1	TTAACAAACCATTAAG	plus
Dshi_1788.2	TTAATGGTTTGTTAAC	minus
Dshi_1803	TTAAGACCTTGTTTAC	plus
Dshi_1922/1923.1	TAAACAGTTTGTTAAC	plus/minus
Dshi_1922/1923.2	TTAACAAACTGTTTAC	minus/plus
Dshi_1924	TTATTAGCGTGTTCAC	plus
Dshi_1926/1927	TTATGAGAGCGGTAAC	minus/plus
Dshi_1963.1	CTAACGTTGCGGTAAC	plus
Dshi_1976	TCCCTGGGCCGTTAAC	plus
Dshi_1995.1	TTAATGTTTTGTTAAC	minus
Dshi_1995.2	TTAACAAAACATTAAC	plus
Dshi_2193/2194	GTCACGCCCCGTTAAC	minus/plus
Dshi_2210.1	TTTCCGAGGCGTTAAC	plus
Dshi_2210.2	TTAACGCCTCGGAAAC	minus
Dshi_2242	TTATCCTCAGGTTAAC	plus
Dshi_2256	TTCATAGGTGGTGAAC	minus
Dshi_2336	TTAAGGGTCTGTTTAC	plus
Dshi_2388.1	TTAACTTGATGTTAAC	plus
Dshi_2388.2	TTAACATCAAGTTAAG	minus
Dshi_2401.1	TTAACGCGCCCTGAAC	plus
Dshi_2401.2	TTCAGGGCGCGTTAAC	minus
Dshi_2416.1	TTAACGCGCCCTTAAC	plus
Dshi_2416.2	TTAAGGGCGCGTTAAC	minus
Dshi_2469	TTCAGAAATCCTTAAC	minus
Dshi_2515	TCAACGGTCTGTGAAC	plus
Dshi_2538/2539	TCAATCCTAGATTAAC	minus/plus
Dshi_2609	TTAAGCGAAAATTAAC	minus
Dshi_2646/2647.1	TTAAGCAGCTGTTAAC	plus/minus
Dshi_2646/2647.2	TTAACAGCTGCTTAAC	minus/plus
Dshi_2676	TCAACCTATGGTGAAC	plus
Dshi_2739/2740	TTTGGAGTTCCTTAAC	minus/plus
Dshi_2828	TTCAGGTTCCGTTAAC	minus
Dshi_2851	CTAGGAAATCCTTAAC	plus
Dshi_2852.1	TTAATGTTTCGTTAAC	plus
Dshi_2852.2	TTAACGAAACATTAAC	minus
Dshi_3068	ATAAGTATACCTTAAC	minus
Dshi_3246/3247	TCAACCAACGCTTAAC	plus/minus
Dshi_3257	TGAAAGCGGCGTGAAC	plus
Dshi_3268	GTAAACTTGAGTTGAC	plus
Dshi_3272/3273	TCAACACGGTGTGAAC	plus/minus
Dshi_3281/3282.1	TGAAGATTTGGTTAAC	plus/minus
Dshi_3281/3282.2	ATAGGGTTTTGTTAAC	minus/plus
Dshi_3314/3315	TTAAGAACGCGTAAAA	plus/minus
Dshi_3332	TTAAGCGGAGATTCAC	plus
Dshi_3379	TTAGGGCAGCCTTAAC	plus
Dshi_3380/3381.1	TTAGCAGGCCCTTAAG	plus/minus
Dshi_3380/3381.2	TTAAGGGCCTGCTAAC	minus/plus
Dshi_3384	TTGCTCACTGGTTAAC	minus
Dshi_3386.1	TTAGTGTTGTGTTAAC	plus
Dshi_3386.2	TTAACACAACACTAAC	minus
Dshi_3433	TTAAGCGGGTATTAAC	plus
Dshi_3451/3452	TTAATAATTATTTAAC	plus/minus
Dshi_3500.1	TAAAGCTCCTGTTAAC	plus
Dshi_3500.2	TTAACAGGAGCTTTAC	minus
Dshi_3519	TGAACAGGGCGTTACC	plus
Dshi_3592.1	TTAACAAACCATTAAT	plus
Dshi_3592.2	TTAATGGTTTGTTAAG	minus
Dshi_3628	TTGAGTTTATGTTAAC	minus
Dshi_3637	TTACAGAGACGTTATC	minus
Dshi_3673	ATAGAGCGCTGTTAAC	minus
Dshi_3677	TTAATCATCAATAAAC	plus
Dshi_3776	TGAACCGCTCGTCAAC	plus
Dshi_3878/3879.1	TCCACAGAAGGTTAAC	plus/minus
Dshi_3878/3879.2	TTTAACGTGCGTTAAC	minus/plus
Dshi_3922	TGATCTCGAAGTTAAC	minus
Dshi_3966	TGAAGTTTATGTTAAC	minus
Dshi_3971/3972	ATAGTATATTATTAAC	plus/minus
Dshi_4052	TGAACCGCTCGTCAAC	plus
Dshi_4067	CTAACACAAAATTAAC	plus
Dshi_6019	GCAACGCTTGGTTAAC	plus
