# Supplementary material for: The CtrA phosphorelay integrates differentiation and communication in the marine alphaproteobacterium Dinoroseobacter shibae
Source: BMC Genomics. 2014 Feb 13;15(1):130. doi: 10.1186/1471-2164-15-130 (PMC4046655; doi:10.1186/1471-2164-15-130)
Supplement: Supplementary file 9 — Additional file 9: Dataset S1: LuxIR homologs in Alphaproteobacteria. (TXT 632 KB) [file 12864_2013_5784_MOESM9_ESM.txt]

>637905715 transcriptional regulator, LuxR family [Jannaschia sp. CCS1: NC_007802] (+)strand
TCTGAGCGACGGCCGCTTCGTTATGTTCGCCAATCATTGGAGCGACACGG
CGGAGGCCTTCGTCCAGGGCCCGCCCCCCGGATCCGAGACCGCGTGTTTC
CGGGTGGGCCGCACGACGGAGGAGGGCGTGCGCTTGGTGCTGACCTCCGG
CATCTACTACGTCTGGTGGTCGGATGAGAGCGTCTCGGACTACGACGACA
TCTGGTTTTCATCGGACCGGTTTCGGAGCGACTATCCCGGCAGTGATCTA
TTGGCAGAGCTGCGCATCCTGTTTCGCAACGTGGCCGGGTGCTGACCGCG
CGTTGACGTCTGCTCTGCCAGCTCCATCTTGTGCAACGTTGCCCTGCACC
GGGCCACCCCGTTAGGATAGGGGCACCTGATCCCGTTGGAGACTATGACA
ATGGCCGGCGCGCGTGCCCATCCTGGTGCGATCACAGAGCTTGCGGCACA
TCTGCTTGCGGCGGACGGGTTTGATGAGCGTGCTGTCATCCTGGACCGTG
CCCTGGGGGCTTTGGGCGGCGACTGGATCAACATCGCCGAAGGGTCCGGC
GACACGATGATCCCCCATTGGTTCTACAGCACCCTTCCCGCCGACACGCT
GACCGCATACGCCAGCGATGCCCATTGGCGCCGCGACACGATTTACCGCA
CCGCGATGCAATCCACGCCCCAGGTCATCTGGAGCCAGACAGGCCCGCGG
CCCGGCTCCGGCGCTGGCGAGGACGCCACGTTTGACACGTTCATCGGGGA
CGCGGGGACGAAGGCGATCGTCACCTACACCCTGCAAAGCACCCCTGTCG
GGGATACGCGGGCGATCTCTCTGATCTCGTCGCTGCCCACCAAAGAGGTG
TTTCAGCCCGCAAACCTCAGGGACATCGCGGATACCATCCGGCTGATGTT
GCCCTGGATGGATGCCAGCGCAACGCGTGAGACCGGGCGGTTGGTGCCCT
ACCCGGTGCGCCAGCTGTCGCAGCGGGAACGGGAGGCCGTCACCCTTCTG
GCGGGCGGTTTGCAGACTGCGCGCATATCGGACGCGATGGGGGTGGCAGA
GGTCACCGTTCACAAACACATCCGCAATGCCCGCCACAAACTAGGCGCGC
GAACACGGGAACATCTGGTCGCCGCGGCGATCCGCAGGCGTCACATCGCG
GTCTGA

>637905564 transcriptional regulator, LuxR family [Jannaschia sp. CCS1: NC_007802] (+)strand
ACAAGATTTGTGGATCTGTCAAAACGGACACGGCGCGTTTTCAGCACGAA
CATGAAAACGCCCAACGGTATGACAGCCGCGCTGCCGATTGCGATCCGGG
CGATCCACGATCCGTCGGCCTCGGAACCGGCGACAGGCTCCGTCGATATC
AGGGCGAAGATCGGCTGAAAGAAAGCGGCAATCCCGATGAGGCATAGCCC
GAGAGCCAGGCACAGGACGCGCAGCACGACGGGCCTTTCCTCGATCACCA
GTCGGTTTTGGGTCTCTTCCAATATGGTCACGCAACGCTTCTCTTGCGAC
AGGACGAACGGTGTCTTCTGTCCATGCCGCTTGCCGCGATTATTGTGAAT
ATGGCGATTTTCATATAGTGTCAGCGGCAAGATGCGGAGGCTGACGGGCC
ATGATCCAAAGGCTGCAAGACTTCTCGGAAGACATCATTGGCATGACCGG
ACCCCGCGCGGTGTGGGCCGGAATGGCGCATCTGGCCGATGATCTGGGGA
TGCCGTTTTGCACGCTGACCATGGCCCGGCGCGCGCCTGATCTGCGATCA
TCGCAATTCATCACCAACCTGCCCGCGCCGTTTCAAGACACGTATTGCGA
AGGGGGGTTCATTAACGACGACCCGTTCTTGTCCCTCATCTGCCGCGACA
TGACCGCCGCTGGATTCATGACGGACCCCGACGATTTGCCAGAAGCGGAT
CAACGACAGGGTGCCTTTCTGGATCTCACCCGCTCCTTTGGTGTTGGCAC
GGCGCTGTGCATCCCCGTCCGCACCACCCGACAATCGGAGTTTGGAGGTT
GGGTGATCGGCGGCGACCTGCGGGCACGCGATGTCGCGGATGGGCGAGAG
ATCGCGGCCATGCAATTGCAGCTGGCAGGCTTGATCGCGTTTGAACGGTT
GAGCGTCCTGACCCGGCAAGCCAACCACGCCCATAGACGGCTCAGCCCGA
GAGAGAGGGAATGCCTCCAATGGCTCAGCGCCGGATTGCGGGTCACGCAA
ATTGCGCACCGCCTGGATATTTCGGAATCCGCCGTTCATCTCTACATCAA
GAATGCACGTCGCAAATTTGGCGCAAGGACGCGCGAACAGGCCGTCGCCC
ATGCGATTGTGAGCGGAGAGATTGAACTCTGA

>637904659 transcriptional regulator, LuxR family [Jannaschia sp. CCS1: NC_007802] (+)strand
GGACCCGGGAGCCGGGCATTTACGGTGCCGATACCCTGGCCGATATCGAG
GCGGCCTGCCGCACCACCGCCGCTGATCTGGGCGTCGATCTTGATTTCCT
GCAAACCAACCAAGAAGGCGCGCTGGTCGATGCCTTCCACGCCGCGCGCG
ACACGTCAGATGGCGTGGTGATCAATGCGGGCGCCTATACCCACACCTCC
ATCGCGTTGCGCGATGCGATCAGCGCTACCGAACTTCCCACGGTGGAGCT
GCACCTATCCAACACCCACGCAAGGGAGGCCTTTCGACATCATTCGATGA
TCGCGCCGGTCTGCGTGGGCCTCATCCTGGGCTTCGGCGCGTATGGCTAC
CCCCTCGCCGTCACCGCGCTGGTCCAGCACCTCAAGCAAGGAAATGCGCC
TTGAAACATCTCCGCCCCTATCTGGAAATGACCACGGTCGAAGACCTGTG
GTCCCACCACACGAAAACCCTCGCAAGTTACGGATTTGACCGCGTTTTCT
ATGGCTTCAACGCCTTTCGCGGCGCGGGTCTGTATGACAACCCCGAAGAC
GCGTTGCTGCTGACCAACATGCCCACCGATTATGTCGAGGCCTATGTGGA
TGGTGGCATGTTCCGGGACGGCGTGATGATGCGGTGGGCCACGGAAAACG
TTGGCGCGGCGTCCTGGCGGGATGTCTACATGGCGATGGCCAATGACGCC
CCGTCCAAGGGCGAACTTGCCATGCGGGCGATGAACGAAAAGCATGATAT
TACAGCGGGTTACACGATCAGTTTCCCGATGGCGATCAAGAACGCGAATG
CAGGCATCGGCATGGCCGTCAAGAAGGGTATGGGCCAGGATGAGGCCGAC
GCGATCTGGCGCGAGCATGGCGAAGATATCGAGACGATCTGCCATGTGGC
GCATCTGTGCATTCTGCAATTGCCCGCGACCGGCCAGCGCAAGCTGCTGA
CCCCGCGTCAGTCAGAGGTGTTGGAACTGGTGGCCGACGGCAAGACCATG
GCCGATATCGCCCTGCTGCTGGAGCGCAATGTGGCCACGATCGAAAAGCA
CCTGCGCGGCGCACGCGATGCGTTGGGCGTGGAGACGACAGCACAGGCGG
TGCGCAAAGCCTCCATCCTCAACCAGATCTTCCGCCTCGATGATCGTGAC
GATGTTACCCCGCGCCTGCCCCATATGGCAGGCTCTGTGGCAGACCGCGT
CTGA

>637904389 transcriptional regulator, LuxR family [Jannaschia sp. CCS1: NC_007802] (+)strand
AAAGACGACCTCGTTCAATGAGCTGTGTCGCTCCACGGCAATCGACTGGA
TCACCATACCGCCGATCAGAGCGACGACGTTCCCAATGTTGTAGAGGCCT
CCGGGTCCCTTGGACCGAGCGGCGACGCCATCCCGCATCCTTGCGAAGAC
GGTACCGGTTTCGACGGGATCTTGAACGTTTTGCGTGGACAAAAGAGCCT
CCATCAAAGGGGATCACATTTTGAAAGTATTTTTTACAAACAACACTTTA
AGTGGGGTTTGATGTCGGACGTTGATGCAATGTTAGCGAATACTGCTCAG
CGTGTAACGCCCGGGAAACGTTCGGTTTTCCGAATCCCAAATCAGTTTTT
TGACAATAGTCGCAAAGAACGTGCGACGCTTTATGCGACCGGGAGGGGAT
ATGACGTTAGACGAGATCGCGGCGATCGCTCAGAGAAGTAGGACCATGCG
CGATGCAATGGTGCGGATCGCTTCAGAATTTGGCGATGGCCGGATCAAAC
TTCTCTTCTACGGCTTCTTTGTCCACCTCCATGGACGGGATCGCAGCGAC
ACGCTCGTTTGCCATACGGCCCCGGACAAGCAGGAAATCGTCGACGCCTT
TCTGTCTGCAGGCGGCGCCAATACCGATATTGTGGCGTCAAAGCTGGAGC
ATATCGTTGAGCCTTATGCTATCGACATCGTCGCGGAAGCGGACCGCATG
CGGCAGACGCGCGACTTTAGGTTGGCCTATATCGACAAGATGCTCAGCTA
CGATGTGAAGACCGCCTGGATATGTCCCATCAATGATCCCTGGGTTGGGG
GATATGGCGTCTTGAATCAGTTCTATACTGACCGGTTCGCCGAGCCTGCT
ATCGCGGTAAGTCAGCTGAGGGCCTTTGCCCACAAATTCCACGAAGAGGC
GAGGCGGCATCGACTTTTGAGCCATGAAATAGGGCTACGTGCATCCCAGA
TCGAAATTCTGGCACAGGTTGCCATGGGCAAATCGGCGGATGATCTTGCG
GACAAATACAAGGTGACTGCGCGGGCAATCGAAAAGAGGCTTGAACACAT
TCGCCGAAGACTTCGGGCTCGGAATACACTTGAGGCGATCTACAAGGCAA
CAATCTATGGCGTGCTGCCAAGTGGGGGGCACAACTGA

>637903501 transcriptional regulator, LuxR family [Jannaschia sp. CCS1: NC_007802] (-)strand
ATGATGAACAGGATCGCCACCAGATAGAAGCGCACATCGAACTTCATCCG
CGCATCATCGAACGCATTGAAGCCGCATTCGTAGGCGCTGACCTTTTCGG
GGTCCGGGTTGCTGACTGCGACCACCACCGCCGCGAGGATCAGCACCAAA
GCCAGGCCAATGGCCAGTCCCAGAAAGATCAGGATCGGGGCGTATTCGGT
GAGAAGCTCGGTCATGGTCGCGTCCGGTATTGTGATGCCGCTCCCGTCTA
CGCCGGAGCCGCGCAGCGGTCAACGGGCGCAGGCTGCGGCAAAGTCGGGC
AAATGGACCGCGCCCCGCCGCCCATACGGGCCAGCCCCCCGGGCGGGAGA
GTGGCGCGACGCGGCATAAACCTGTACGTTAATGTGGAGGAGCAGCCCCC
TTGACCTCGGTAGACGCCATCATGGAACAGATCCGCACAGCCCCGTCGCG
CCGGGCGCTGTGGCAAATCATGCTGGACTTCATGCATGACGAAGGGGTTG
TGATGGGCAGCTATCATTTCGTTGATGCCGATGCCGCCTCCGTCAGGGTT
GCCGCCGATGGCTTTCCTGAGGAGTGGATCTGCGAATACCTGAACCGCAA
GCTGGCGCTGATTGATCCGATCCCCGCCCTCGCGGCCCGCATGTCGAGGC
CGTTCTACTGGCACGAAATCCAGGATCTGATCCCTCCCTCGGCGCAGACC
GATGCCTATCTGGACCGGCTGCGCGCATCAGGCCTGGGCGACGGGCTGGC
GTTTTATGTGTTCGGTCCCGGCCTGCGCAACGCTTACGTGGGCCTCGGGT
TTGGCCGACCTGTCGTCGATCTTCCCCCGGAGCAGATCTTTCGCCTGCAA
TGCGTGGCCCAGGCCGGGCATCTGCGGGTCTGCGAGTTGAGCGATCAGGC
CCCGAAAGAGGCGGCGCTGTCGCCGCGGGAAAAGCAGGTCCTGGACTGGA
TCGCAAAGGGCAAGAGCAATTCGGTCATCGCCGAGATCCTGGCCATGTCC
CCGCACACCGTCGATGCCCATGTCCGCAGCATCTACCGCAAACTGGACGT
GACCGACCGCACCAGCGCGGCCCTGCGCGGCGTGGGGTCCGGCGTGCTGC
AATATCCCGGGATCGACACCGCCACGTCGTGA

>637902966 N-acyl-L-homoserine lactone synthetase-like [Jannaschia sp. CCS1: NC_007802] (+)strand
CCTCTATCGGCCCTATGTCATCACGCACCGTCGCCGGTGCGAGCCGCGCA
GATCGTGAGTTCACCGACGATGAAATGGAGCTTGTCTACCGGATTGTGCA
TCGCATGCACGATCTGTCCGAACCGCCGGCCCGCCTATCAAAGGCGCAAG
CCGACGCCCTAAAATGCATCGCGGAGGGGGACCGCCATGCAGCTGCTGCC
GCGAAACTCGGCATATCCGAAAGCGCCTTCAAGGCGCGTCTGACGTCTGC
ACGTCAAAAACTTATGGCGCGAACCACGGCAGAAGCCGTGCAGAGGGCCA
AGGAGTACGGATTGATTTGAGAGGAAGGGCCGCAGCGCCCGCATGAGAGA
CCTCGAAGCGGTGTGTCAATTTTTAATGACTCACCTCACAGGAGCCCCTT
ATGCAAATGACAACGCTCTCTTTCGAGAATTTCCACACCCACGGCCCGCT
ATTCAGCAACATGCTGAAGGCGCGGCATCGCACGTTCATTGAGGAAATGG
GGTGGGAAATCCCCTCGGAAGGCAACATGGAATTCGACCAGTATGACACG
GCGCAAAGCCGCTGGGTTTGCGTCCATGACGGAACGCGCGTGCTGGCTGG
TGTGCGCCTGACGCCCACAACCGCGTCTTGCGGGATCTACAGCTACATGG
TGCGCGATGCTCAACGTGGTCTTCTGGATGCGATCCCGGCCAATCTGTTG
GACGACGATGCGCCCATCGCGTCGCATATCTGGGACGCCAACCGCCTGTT
CGTCGCCGAGGGCGTTGAGACAGATATCCGCCGGGAGGTTCAGCTGTCTC
TGATGGGGCATATGGTCCGCTCGGCCCGCGAGTTGGGGGCCACGACGCTT
CTGGGCCTGCTGCCCATCGGCATCCCGCGTCTTGGTCGCCGTCTGGGCAT
TGATATGGAGCCGGGCGGGCCGATCATGAAGATCGGTGGCGTGGCCCACC
GCTGCTATTTCGTGACCATGGCCTCGAAAATGCACTGA

>637902965 transcriptional regulator, LuxR family [Jannaschia sp. CCS1: NC_007802] (+)strand
GTGGACGCAAAGGGCGCCGCAGACCGTGCGCGGGTCGAGGCGGAAGCTGA
CGCGGAATAATCTGCGCGCGTCACGCCCTCAAAAATCAAAAGGCCTTCGC
CGTAGCGAAGGCCTTTTTCTTTACATTACAGAATTTTACTCGGAAAGAGG
GGCGCTGAAGCGGCTGTTGGCCGGCTCTTCTTCAGACAAACGCATGATCT
CGTCCGCTGCCAAAGGCGTCTGGCCGAGATATTCCAGAAGGTCGGTGCGC
GTATCGGAAGACAGCTTCATAAGGCGCGCAAAAAGATCCGGATCGATCCT
TTTTTCCATAAGTCTCACCTGATTGCTAACCGTCTGACAATCAAGCTTGA
CCCTCTTTCGGGCAACCTATCTAAATGGACATGTCTATTTGGTGGGGTCC
ATGACAAAAGCGCCGGTTCTCGACTTGTTGCTGCACGAACTCTCGTTGGC
AGCACCAGCCGGTTTCGCTGTTGGTCTCCACATCCGCTACGTTTCGCCAT
TGATCATGGTGAACACATACCCAGATGTCTGGCAGGAGGTGTACACATCC
AAACTTTACGGTCTCAGGGACCCGACGCTTGCCTGGGGGTTGAGCCACAC
GGGAACCCGCCGTTGGAGCCAGATCGGCCTGCCGGATCCCTTCGGGATTT
TGCAGGAATCCGCCGATTACGGGCTTCGCTACGGGATGATCGCCTCTATC
GGCCCTATGTCATCACGCACCGTCGCCGGTGCGAGCCGCGCAGATCGTGA
GTTCACCGACGATGAAATGGAGCTTGTCTACCGGATTGTGCATCGCATGC
ACGATCTGTCCGAACCGCCGGCCCGCCTATCAAAGGCGCAAGCCGACGCC
CTAAAATGCATCGCGGAGGGGGACCGCCATGCAGCTGCTGCCGCGAAACT
CGGCATATCCGAAAGCGCCTTCAAGGCGCGTCTGACGTCTGCACGTCAAA
AACTTATGGCGCGAACCACGGCAGAAGCCGTGCAGAGGGCCAAGGAGTAC
GGATTGATTTGA

>637369442 transcriptional regulatory protein [Bradyrhizobium japonicum USDA 110: NC_004463] (+)strand
GACCCGTCCGGGTGTGGTGTGCCGAGCTGCGAACAGTTCCATGCCGACCT
CGCTCCTTTGCGGTGGCGCTCGAGATGCCGGCATGTTCTTACGAGAAGTG
CTGACCGTGTCCGCCGCAATCGTTGCATGATTTGCCAGCCGTTCTTTCGA
GAGACTGGGGCACTGGCACCTCGGAGAGCAGCCCGACCGGTCAGCAGCGA
ACAAAGTCAGCTTCGCTTTGGCTCGACCTGCCAGCGTGCGTCAAGTCGCT
CCGATTATCTTCTCGGAGCGTGCTGGGACCGTGTGAAACAGTTCTGGGCC
GAGCTTTCCTTTCGCGCGCGAGCTTTCAGCTGCAAGAAGCAAAGCCAACA
TCTGTGTAAGCAAACGGAAATAGAAAATGGATGACCAGTCGCACGGCAAA
ATGCCACTCGCTTCAAGCAGACGGGAAAGCCGCGGGCCCGACCTATTCAG
CTTCATCGAGTGCGCTATACAGACAAGATCAATCGCAGCGCTGTTCGATC
TTCTTGTGAATTTCGCGAGCAATGAAGGCTTTGATAAAGTCGCCTACGGA
GCACTCTCCTGCTCCAATGAGCGTCGTTTGCCAGAGTATCTACCGCCCCC
GCCAACTATAAACTTCCCGTCTGATTGGTGCCAACGCTATGCTGAACAAG
AATATCAAGCGATCGACCCGGTGGTCCGGCGGACAGCAATGCTGCCAAGG
CCCTTTCTTTGGGATGAACTAACCAGTCGATATGAACTACAGCCCCGTGA
GCTGCGCGTCTTACGCGAGGCCAAAGAAGCAGGCCTTAAGCATGGCATGA
GCGTGCCATTGTTTGGATCGCAAGGCCGATCGGCTTTCGTATCGTTTGCA
TCTCCTTTCGATGATGCCGATCCACAGGATCGCATGGCTCATCTCACGAC
ATTGGCGTCGGCGTTTCACAACGCTGTCGCGCAGATTACACCGCCGCTTG
ATGAGAGTTGCGAGACAGACATTCCGCTAACACCGCGAGAAACAGAGTGC
CTATACTGGGTCGCAGAGGGGAAGTCAGCCTGGGTAATCGGGCAACTTGT
TAACGTCACTGATAATACCGTCAATTTCCACATGAAGAACGTCATCAGAA
AGCTAGGGGCGGCAAACCGGACAAATGCTGTAGCCAAAGCAACCCGGCGC
GGCATCATTTAG

>637368795 transcriptional regulatory protein [Bradyrhizobium japonicum USDA 110: NC_004463] (-)strand
GGACGCGCTGTGGTCGCCGGCGGAGAAGGCCATGGTCGGCCAGTCGCTGT
CCTGCTCCGCGGTCGGCTCGCCCACCGTGGTCGAAGAGAAGCTGAAGGCG
CTGATCGCCGAGACCGGCGCGGACGAATTGATGACCACCGGCCAGATCTA
CGACCACGCCGCCCGGCTGCGCTCGTTCGAGATCGCGGCCGAGGTGCGCG
GCCGGCTGGCGGCGCAACCGGCCCGGTGATCAAGGCATCACACGGCCGAG
CCAGGTATGGCCGATCCTCACGCCTCGCGGATCGCGTTCATGAAGCTGGC
GAGTTTCGCGCAGGTTGCAGTTACAGCATTGACGTCCTACACTCGGCGCC
TGGAAGGGTAGCGTAGCGCCGATCCCTCAAGGACTGATCGTAGGCTGCCG
ATGGACGTGGTCCGCAGTCGAGCATTCGATTTCGTCGAGACAGTGCGGCA
GCTTCCTGATGTCGCGAGCATTCTGGATGCGATGAGCCGCACGCTCGGCC
AGCACGGCTTCGACTATTTCTGCAGCTCCTATGTCGCCCCGCTGTCGACC
GAATCGCCGCGCGAGGCGGTTCTCGCCGAACGGTTGCCGGCCGGCTTTCT
CGATATGTATTCCGAGGCGCAGTATGTGTGGCACGATCCCGCGCTGCGCT
ATTGCAGGACGACGCTTCAGCCGTTCCGCTGGTTCAGGGAAGCGCCGTAC
GATCCGGAACGGGAGCCGCGCGCCGTCGAGCTCGTGCGACGCGCCCGCGA
CTTCGGCATGGTGGATGGCGTGGTGATCCCGGTCATCTCGCCGGCGGGCC
GCACCGGCCAGGTGTGGTTCGGCGGCGCCGAGATCGATCTGCCGGAGCGC
GATCTCCCGGCGCTCCACCTCATGGCGCTTTACGCCTTCGACCGGGTGCT
GAAGCTGCGCGGCCTGCCCGCGGCTCCGCAGCTCGCACTGTCCTTGCGCG
AGCGCGAGGTGCTGACGCTGGCGGCCGTCGGGCGATCCAGCGATGAGATC
GCCGACGCCCTGGCCATCACGGGACGCACAGTGAAGGCGCACATCAAGAG
CTGCTGCAAGAAGCTCGGCGCAGCCACCCGCACGCAGGCCGTGATGATCG
CCATGCGCGACCGGATCATCTCGCCCTGA

>637368614 putative autoinducer synthase [Bradyrhizobium japonicum USDA 110: NC_004463] (+)strand
ATGAAGCCGCGGTGTCGCTCGGCGGCGTCCATCTCGACCTCAATCCCCGC
AGCAAGCCGGCGCTGCACCTAATGGCGATGTATGGCTTCGACCACATTCG
CCGTCTGCTCGAGCCGACGCCGTATCCGTCGACGCGTCTCACCCCGCGCG
AGCGCGAGGTGATCTCCTGGGCTTCGCAGGGCAAGTCGGCCTGGGAGATC
GGCGAGATCCTGCACATCACGCAGCGCACCGCCGAAGAGCATCTTGCAAC
TGCTGCGCGCAAGCTCGGTGCGGTCAACCGTACGCATGCGGTTGCGCTGG
CGATTCGCCACAAGATCATCAATCCCTAAGCGACGTACTGGGAAATTTCC
CAATATCGAACCTGCCTCTTTTCGCAGAGGCTGCCCCCCATTGAGGCTGA
ATGGGGGTTTCCATGATTCACGCAATTTCCGCGGTCAATCGCCACTTATA
CGAGGACGTACTCGAGCAGCATTTCCGGCTGCGTCATGACATCTTTGTCG
AGGAGCGGCACTGGGAGACGCTGCGCAGGCCGGATGGCCGCGAGGTCGAT
TCCTATGACGACGAGGATACCGTCTATCTGCTTGCGCTGGAGGGACGGCG
CGTCGTCGGCGGCCACCGGCTCTACCCCACGACCAAGCCCTCGATGATGA
GCGAGGTCTTCCCGCATCTGGCGGCGGTTCGCGGCTGCCCCTCGGATCCG
CTGATCTGGGAATGGTCGCGCTACTTCGTCGTCCGCGATCGCCGCGACGG
CGCGCTCAACCTGCAACTGATGGCGGCGGTGCAGGAGTTCTGCCTCGACC
AGGGAATCGCGCAGGTCAGCGCGATCATGGAAACCTGGTGGTTGCCGCGC
TTCCACGAGGCCGGCTTCGTCGTGACGCCGCTCGGCCTGCCGGCTCTGGT
CGAGAACGCCTGGACCATGGCGGCCACCGTCGACATTCGTCGCCAGACGC
TCGATGTCCTGCATGATCGCATCGGCATGCCTTCCATCGTGCAACAGGAC
GGCCCGCGTCTGGACGCCGTCGCCCGTGCCAACCTTTGCGGCCTCGCTGC
CGCGCAACGAAAGAGCGCCTGA

>637368613 transcriptional regulatory protein [Bradyrhizobium japonicum USDA 110: NC_004463] (+)strand
GCGCGTTCAAATGGAAGGGCGGCGGCGTCGCGCGATCTGTTGCATCGGCG
TCGTCTGCTAGCTCGCCGGCCCTTCGGGCGATACGCTGTTCGCGAACTCG
GCGCGCTCGCTCTGTAGCACCTCGCGCGCGAACTCGATGATCCTCTGCTT
GTTTGCCGTTTCACGGACGGCGAAAAACACGCGGTTCAATTCCAGGCCGA
GCACGCTGTTGAGGGCGATGTTCTCGTCGTCCATCGTGGTTTTCCCGCTT
TGTACGTCACAGGTGTAACTTGACGTCCCTTCTTCCACAAGTAGATTAAA
GCTTCGGAGCAGGCGGTTACCGGAGAACTACGGAAGCAGCGAATTGAGGC
AGCCCCCAAATACGTGCTATAGCGGACGACGAGGGTCAGGAAACGCACCG
ATGTCCGCCGTCGATTATGGCCGGGAAGCGCTCGACTTCATCGAAGGCCT
GGGTGTCTATCGCAAGGTACCGGACGCCATGAACGCGCTTGAAGCGGCCT
TCGGCCGTTTCGGCTTCGAAACTATCATTGTGACGGGATTGCCGAATCCC
GATCAGCGGTTTGCGCAGATGGTGCTCGCCAAGCGCTGGCCGGCGGGATG
GTTCAATCTCTACACTCAGAACAACTATGACCGCTTCGATCCCGTGGTGC
GGCTGTGCCGGCAATCGGTCAATCCGTTCGAGTGGTCGGAGGCGCCCTAT
GATGCCGAGCTCGAGCCGAGCGCGGCCGAGGTGATGAACCGCGCCGGCGA
TTTTCGCATGTCGCGCGGCTTCATCGTGCCGATCCACGGGCTCACCGGCT
ATGAAGCCGCGGTGTCGCTCGGCGGCGTCCATCTCGACCTCAATCCCCGC
AGCAAGCCGGCGCTGCACCTAATGGCGATGTATGGCTTCGACCACATTCG
CCGTCTGCTCGAGCCGACGCCGTATCCGTCGACGCGTCTCACCCCGCGCG
AGCGCGAGGTGATCTCCTGGGCTTCGCAGGGCAAGTCGGCCTGGGAGATC
GGCGAGATCCTGCACATCACGCAGCGCACCGCCGAAGAGCATCTTGCAAC
TGCTGCGCGCAAGCTCGGTGCGGTCAACCGTACGCATGCGGTTGCGCTGG
CGATTCGCCACAAGATCATCAATCCCTAA

>637925318 transcriptional regulator, LuxR family [Rhodopseudomonas palustris BisB18: NC_007925] (+)strand
CCGTCGCGCCATGGCGCATTCCGGATCGCCAGGCTGGCAGGTCCGGCACA
CCTCCGGCCGCAGCTGATAGATCCCGCACGCCGTCGAAACCCCGATCTGC
CCGATGAGCGCGCTGCAGCGGTCGCCGTCGCAGCGCATTCCCGACAGTTT
GGCGTTGACGAATTGCTCCGGAATGAGATCCAGCGCGGCGTCGTCCTCGG
TGGTGAAGCGCGGCCAGTTTTCCGAATAGCCGCAGCAGGCCCCGCAGGGC
TGGCACGGGCTTTCGGCGGCGGCGGGCAGGGTGTCGCTGGTCATGCCAGC
GCTTTAGCGCGAAGCGGCGGCGGGCGATAGCCGTGCGCCCACGCGCAAGT
CGGATTGCGTTCCGCACCTCTGGCGATAGATTTGCGCGGGGGAACACCGC
ATGGACATCGAGCAGGCGCTGAGCACCATCGACCGCGCCAACAGCGTGGA
TGACTTGGCCCGGACGCTTGTCGATTGGCGCAACGAAAGCGGCGTCGCGC
ATCTCGTCTACCACGCCACCCATGTTCCCGGCTGCGAACAGCCCAATCCG
GTGCTGCTGCTGACCTATGATGACGCCTGGGTGAAGCGCTACGTCGAGCA
GGACTATTTCGGCATCGATCCGGTCGTCGTCGCCGGCCGCGACGCCGTGC
TGCCGATCGATTGGATGTCGGTCGAACATGCTACCCCGCAGGCGCGACAG
TTCTTCGCCGAGGCGGAGAGTTATGGCGTCGGCCGCCATGGCTTTACCTT
GCCGATCCGCGGTCCGGCTGCCGAGCGCGCCTTGTTCACCATCACCACCA
ACGCGACGGACGACCACTGGCACCGCTGGCGGTTCAGCTATCTGAAGGAT
TTTCACCTGCTGGCGCACTACCTGCATGATCGGGCGATGCGGCTCGCCGG
CCTGCGGCTCGACCATGCGATGCGGCCATTGTCGCGCCGCGAGCAACAAT
GTTTGCAAGGCCTGGTCCACGGTCGGACGCCGGGCCAGATCGCCGGCGAC
CTGGAGTTGTCGGCCAGCGCCGTCCACGGCTATCTGCGCACGGCGCGCCG
CAAGCTTAACTGCGCGACGCACGAGCAGGCCATCGCCAAGGCAGTTCGGC
TGGAGCTGCTGCAAAATTCGTAG

>637925138 autoinducer synthesis protein [Rhodopseudomonas palustris BisB18: NC_007925] (-)strand
TCAGCCGGACCACGTTGAGTTTGCCGTCGGGACCGGACCGAATGACACGA
ACAAGCTTGGCGTTGTCCGATGTGCCGGTGGAAGTAATAGCTGCGTCCAT
TTCGTTCTCCTTGAGTAAACGATGTCTGGCACCATGTCGTCTGGTACCAT
GTCCAACTCGCCATCGGTTATGGCCGAGCGCGCGCAGTGTTGCCTTCCGC
GCGCGGCCGCTCAATATGACTAAATCGATATATCCGTTCCGGCACGCTGC
GACCGTTCGACATCGACCGGCCCCGCTTCTGTCGACGACCAACCAGCCCC
CGAGGGTGGCAGCTGCACAGCGCCTGTAAACCTATCGATTTCGATAGATT
GCGGACCGCGTTTCGATCCCTCTGAATCGGCGTCTTCAGAGGACCACCCG
ATGCTGAAAGTCTTGACACGGCGCGATGCGACCAATCCGCTCTTCGACCA
AATGTTCAGGGCCCGCGCCATCGTGCTGCGCGACCGGCTGGGCTGGTCCC
TGAATGTCGTCGACGGCATGGAGATCGACTATTACGACACGCAGGCCGAT
CCGATCTATCTGGTGACGCTGGATGATTGCGGTTTTTCGACCGGCTCATT
GCGGCTGCTGCGCGCCAACGGCCAGTGCATGCTGGACAACGAGTTCCGTG
ACTTCTTCGATCCGCCGGTCGAGATCCAGAGCCCGCTGGCGTGGGAATGC
ACGCGGTTCTGCGTGCATCCGACCGTTCCGCCCGGCGCCGCCCATGCCGT
CGCGGTCGAACTTCTCGCAGGGCTCTGCGACCTGGCGCTGCGCTCCCGGA
TCGACCGCATTGTCGGCGTCTACGACGCCGCGATGAGCAGGGTCTATCGC
CGCATCGGATGGTCGCCGGTCGTGCTGGCGCGATCTCGGGCGGAGGTCGG
ACATCTCTATGCTGGGCGATGGATGGTCAGCCCGCAGGTGTCCCACGATC
TCCAGCAACGGGTCCGCAAGGCACAGCTCGCTCGGGGCGATGCGCTGTCT
AATCGGCCGGTCCCGGATGATCGGCCGGCGCTGGGCGGGCTCACGCCGTG
A

>637925137 transcriptional regulator, LuxR family [Rhodopseudomonas palustris BisB18: NC_007925] (+)strand
ATTTAAAGTTGCAACGGTGCCGACTTCTCGCCACGTCGCTATGTCCAGCT
GATCAGCAGACCCCTGCGAACCGCTTGGTAACGACATTCGAGACGGGCAT
GCATCGATCCGACGAATGTCTGGCGAAAACCTTAGGGGGGGCGCTTGTTT
AGGGATCGAGCCATCCGGCAGCAGTCGCGGCACCGTTGGTTAGTTCGCGC
GAACTCATTGTGGACTGCAGCAAAACAACTGGCCCGGCCGGCAAGGCGGT
GCTCACTGGTGTTGGCGGTCCGTCGGGCCGGCGCGCGAACCGCGTCGCCG
CGCGGACGTATGGGATGCAGACGTATGGAATGCAGCGGCGATCGCTGCCC
TTGCCATTGGCCTCCGCAGCATGGCTGACGGCGTAGGGCGGAGCGCCGTG
ATGACGAGTGGTGCGATCCTATGGTGTCTGGAGAAGATCCGCGTTGCGGC
CACGGCCGACGATCTCCATCACGTACTCCGCCATATCTGCGAGGCCTATC
AATTGGCACATGCGGTGTTCCATGCCACCGACACGCCAGCGGTCAGGGCG
GAGCGACCACTGCTGATTCTGACTTACCCGGCTGAATGGGTCGAGAACTA
CACCCGGCGTGATTACTTCAAGATCGACCCCGTCGTTGCCATCGGGCGCG
TCGGATTTCTCTCGCTTGATTGGTCCACGATCGATCAGAAGACCGCGTCG
TCCGCGAAATTCTTTCGCGAAGCCGATGAGTTCGGCGTCGGGCGGCACGG
CCTGACGACGACCGTCCGTGGACCGAGCGGAGAGCGCTCCCTCTTCACCG
TGACGTCGAACGCCAATGCCGCCCAATGGACCCGGCAGCGCGACGCCTGC
ATCCATGAGTTTCAGATCATCGCCAATCATTTCCATCAGCGGGCGATGAT
CAGCACAGGTCTGCGCGGGGGGGACGGGCCGCTGCCGCTATCGAAGCGCG
AGAAGCAGTGTATCGAGCTGCTCGCCAAGGGATTCCTCCCGAAGCAGATT
GCTGCGCTGTTGGATCTCTCCGAAAGTGCGATCCGCCTCTATCTCTGTTC
GGCGCGCCGCAAGCTTCAGGCGTCGACGACCAGCCAGGCGATAGCGATCG
CCCTTTCGCTTGAACTGATCACGGCGTGA

>637923818 transcriptional regulator, LuxR family [Rhodopseudomonas palustris BisB18: NC_007925] (-)strand
GCCGCTGATGATGCGGGCGATCAGTGACCTCACCAAGCCTTATGGGGTGA
AGACCGTGGCGAGCCTCAACTCGATCATGGTCGATGCCACCGGGATGTGC
GGCGCCTGCATGGTGCCGGTGACCATCGACGGTAAGATGGTCCGCAAGCA
CGCCTGCATCGATGGTCCCGAACTCGACGCCCACATCATCGATTGGGACA
AATTCCTGCCGCGCTTCAATCAGTTCAAGGCCCAGGAGCTGGACAGCAAG
AAGAAGCACGGCTTCGCCTGATCGTAACGTCCCCCGGCGCGGATCCCGCG
CCGGGGCGAATCTCGCCCCGATCGGCGCCCGCCGTTGTCGACCCCGTTGC
GGTGTGTAATAGTTGCGAAGATCTCGTTCGGCGGTACGAGGACAACGCGA
ATGCCCGGCTCGGAATTCAGGCATTTTGACCGGGCTCTGGCCGCGATCGA
GCGTTTTCAAACCACGACCTCGCCGCGAGCGCTGATCGATGCGGTCCGCG
ACGCCGCAGCCGCCTACGGCTATCGGTCCTTCGTGATCGCCGCGGCGCCC
AAGCTCGCTTGCAACGCCTTCGACAAGCGGGTCTTGCTGCGGCATTGGCC
GGAAGCCTGGTTCGGTCAATACCTGCAGGACAACTACCAAGATCACGACC
CGATCGCGGCGCATGCGCGCCAGCAGACCCGGGCGTTCTGCTGGTCCGAC
GCGCCGTGGGACAGGTCGGACAAAAAGACCGCGGCGGTGATGGACTGCGC
GGCGCACGACTACGACATGCGGCGCGGCTTCTGCGTGCCGATCTTCGGCA
TGCGGGGCTACGAGGCCGCGATCTCGTTCGGCGGCCCCGAGATCGACGCC
AGCCCGGCGGCGACGGCGGCGATGGAGCTGATCGCGATCTATGCGATGAA
TCAGTTGATGACGATGCGCGAGCCCCCCGCGCGGCGGCAAACCACGCTGT
CGCCGCGAGAGCGCGAGGTCGTCGCCTGGGCGGCGGTCGGCAAGACCGCG
TGGGACACCGCGCGGATTTTGGCGATCTCCACCGACACCGTGAACAAACA
CATGGCCTCGGCGATGCGCAAGCTCGACGCCTGTACCAAGACCCAGGCGG
TGGTGGAGTCGATCCGACGCGGCGAGATCGAGCTGTGA

>637923817 autoinducer synthesis protein [Rhodopseudomonas palustris BisB18: NC_007925] (-)strand
CGATCTCGTTCGGCGGCCCCGAGATCGACGCCAGCCCGGCGGCGACGGCG
GCGATGGAGCTGATCGCGATCTATGCGATGAATCAGTTGATGACGATGCG
CGAGCCCCCCGCGCGGCGGCAAACCACGCTGTCGCCGCGAGAGCGCGAGG
TCGTCGCCTGGGCGGCGGTCGGCAAGACCGCGTGGGACACCGCGCGGATT
TTGGCGATCTCCACCGACACCGTGAACAAACACATGGCCTCGGCGATGCG
CAAGCTCGACGCCTGTACCAAGACCCAGGCGGTGGTGGAGTCGATCCGAC
GCGGCGAGATCGAGCTGTGAGGAGTCAATACCCAGTTCTCTGAATAGAGC
CGCGCCGGGCCGCCGTGCCCTGCTCCTACGGGCAACCGCAGGAGCGCATC
ATGATCCGGGTGATCGACCAGGCCAATCAACTCCGCTACCGCGAAATCTT
GGAGCGCCAGTTCCGCTTCCGCCACGAGATCTTCGTCAAGGAGCGCGGCT
GGACCGACTTCGAGAAGGACGGCCGCTACGAGGTCGATCAGTACGACAAC
GAGAAGACCGTCTATGTCGTGGCCCTCGACGACGAACGGGTGATCGGTTG
TTTCCGGCTGTATCCGACGCAGGCGCCGCACATGCTGAGCGAGGTCTTTT
CCTATCTGGTCGACGGAGCGGTGCCGCAACGCAGCGATATGCTGGAAATG
ACCAGGATGTCGGTGTCGCGCGACAGGCGCGGCGGCAGCACCTACTACGA
ACTGCTCGCCGGACTGCAGGAATACGGCCTGCAACAAGGGCTCTGCGCGG
TCACCGCGGTGATCCGTTCGTTCCGGATGCCGGTGGTGCAGGACGCCGGA
TTTCGGGTTCACCCCTTGGGCCTGCCGCGCGAGGTCAATGGCGAAACGCT
GATGGCGGTGATGTTCGAGATCGGCGAGGACTCGCTGGAGCGGGTCCGGC
GCACCGCAGGCATCGGCGTGCCGGTGCTGGAGCCGATACCGCAACCTGCG
GGCGCATTGCAGCGCAAGCTCGCCTAA

>637962369 autoinducer synthesis protein [Rhodopseudomonas palustris BisB5: NC_007958] (+)strand
TCTCGATCGCGGGGGCGATAACCGAACTGCCGCCGCACCTCAGAGGGCCA
GTGCAGATGATGGCGATCTATTCATTCGCCCGCGCCGCGCATCTGAGAGA
GCGGCCGCCCGCCCCCGTCACTCTCACGATCCGAGAGGCCGACGTCCTTC
ACTGGATCGCCGAAGGCAAAACCGATTGGGAGATAGCACGAATACTTCAG
GTGTCGGAACACCTCGTTGATAAAGTGGCCCGGCAGATCAAATCGAAATT
TCAAGTTGTGAATCGGGTCCAGGCGGTCGTTCAAGCGATGCGAGCCGGCG
TGATTCACTAACTGTCAAGGTACGGAAAAGCGTACTTCTCAGAAAGTATG
ATCATGGCGACTATCCGTCCCAACAATCACGTTGGAGAGGAGATCTCGGA
GTGATCCACCTTGTTACCGCTGAGAATTTTACGCAGTACGAGGGCCTGAT
GGAGCAGGCGTTCCGGCTGCGCCACTCTGTGTTCGTCGACGAAATGGGTT
GGGAGGAGTTGCGGCGAGCAGACGGTCGCGAGGTCGACCAGTTTGACGAC
GGCCATGCCGTTCACATGCTCTATGTGGAGGACCAGAAGCTGCTCGGATA
TCAACGGCTTCTTCCGTCGATCCGGCCCAATTTGCTCTCGACCGTTCTTC
GTCATCTCTGCGATGACGAGCCGCCCGCCGCCGCCGACGTTTGGGAGTGG
ACGCGCTATTGCGTTGCACCGGGGTGCCGTGATCGCGGGCGGATGCTGAG
CCCAATCGGCAACATGCTCCTCTCAGGAATCGTGGAGTGGGGAATTCAAA
ACGGGGTCTCGAAGATCATCATCGAGATGAACCCCATCTGGCTACTTCGC
CTGGTTCAACTGCACTTTAGGGTCGCTCCACTGGGAGTTCCCCACGAGGT
CGGTAAGGACAGCGTGGTGGCTGTGACGGCGGCCTTCGACCAGCGCACTC
TGCTGCGTCTCAGAGAGACGCGCGGCGATGACCGCCCAATGCTCGCCGCG
ATGGAGAAGAGCGGGTTGAGCCGAGCTGCCTCGAACTGA

>637962368 regulatory protein, LuxR [Rhodopseudomonas palustris BisB5: NC_007958] (+)strand
CCGAGCGCAGCCCTGCAGCCGGCACCAAGCGCCGCTTCCCGCTGAACAAC
CAGCTGAGCCATGCCCATCCCATGTCGTCACCTGGACGTGCCTGAGTTGC
CAACGCAATGTCGCTAGGATTTGACGCATCCGCGCGTCGCGAAGCCCAAG
GTCGCGGGGCGAAGCGCCACATTTAGAGCATCACCAGGAATCAGGGCAGC
GGCCGCCGGCTTCAGAGCGCCGGAGACCCGCCGACGGACACCGTTTCGAG
CGGGCTGCTGCTTCGCGGCGACCGCCGTCTGGTGGAGCGTTGCGGTAATG
GCCGCGGAGACCGGCAGACAACGTCATCACCTTGCAACAAGGCGTTGCAC
GATCAGCGTCTGATGACCTAGAATTTCGTAGTTGCACGGGGCAAGGCGAT
ATGTCGCGGCGCGCCTTGGACGAAACACTTCACTTTGTCGGTAACGTGGA
GCGCGCGGACACACCCGACGCCGTCGCGCTGGCGTTGTTGGCCGCCGTGC
AGGTTCATGGCTTCTCGCACGTGATCGCGGGCGTTATCCCGACTCCCGGC
ACATCGGCCAAAGAGCAGATCGCGAACGTTGTACTTCATCAATGGCCAGA
TGTTTGGAGCCGGCGCTACTTCTCAAAGGGGTATATTTTCACCGATCCAG
CAATTCGGAGGGTGACGAGCTCTATGGTCCCGTTTTCCTGGACCGAGCTT
TGGGATCACGATTCGCCGGCAGGCCACCGCATCCTCGGGGAGGCTGCCGA
GTTCGGGCTCAAGGAGGGCTTCACCGTGCCGATGGTAACGTTGGACGGTC
ATTCGGCAGGTCTCTCGATCGCGGGGGCGATAACCGAACTGCCGCCGCAC
CTCAGAGGGCCAGTGCAGATGATGGCGATCTATTCATTCGCCCGCGCCGC
GCATCTGAGAGAGCGGCCGCCCGCCCCCGTCACTCTCACGATCCGAGAGG
CCGACGTCCTTCACTGGATCGCCGAAGGCAAAACCGATTGGGAGATAGCA
CGAATACTTCAGGTGTCGGAACACCTCGTTGATAAAGTGGCCCGGCAGAT
CAAATCGAAATTTCAAGTTGTGAATCGGGTCCAGGCGGTCGTTCAAGCGA
TGCGAGCCGGCGTGATTCACTAA

>637960588 autoinducer (acylhomoserine lactone) synthase [Rhodopseudomonas palustris BisB5: NC_007958] (+)strand
GCGCAGTGATCAGCATGGCCGGCGACCAGCCGGACCTCGATCCGGTCGCC
AAGGGCGCAATGCAGCTGATCGGCGTCTATGCGCATAACCGGATTCGCTC
ATTGCACCGGCCGAAGCCGCAACGGCGGCTTCTGACCTCGCGCGAATGCG
AAATTCTACTGTGGGCCGCGCACGGCAAGACCGCATGGGAGATCTCGATC
ATCCTCCACATCGCCGAGCGCACCGTCAAATTTCATCTGATCGAGGCTTC
CAAGAAGCTCAACGCGGTGAACCGTACCGCGGCTGTCGCCAAGGCGCTCG
CGTTCGGCCTGATCAAGCTCTGACCTGTCCGATCGGACAGTAGGCCGCAA
CCGACCGAGCCTTCAGTCTTCCCGCTGCATTCCTAAGCGGGGAGAGGTCG
ATGGAAGTTCATGTCGTGCGCCGCGAGAACCGCGAAGCCTACGCGGATCT
GATCGAACGTCAGTTTCGCATCAGACACCAGATCTATGTCGTCGAGCGGA
AATGGACCGAGCTCGACCGAGCGGACGGCAGGGAGATCGATCAGTTCGAC
ACCGACGAGACGGTGTACCTGATCGGCATGCAGAACGGTGAGATCGTCGC
CGGCATGCGGATGGTGCCGACCAGCTCGCCGACGCTGCTGAGCGACATCT
TTCCTCAGCTGTCGCTGGACCGTCCGGTCCGGCGGCCCGACGTCTACGAG
CTGTCCCGGATCTATGTCGTTCCGAACAAGCGCGGCGAGCACGCCGGTCC
GCGCGCCGAAGCGGTCATTCAGGCCGCCGCCATGGAATACGGCCTGTCGA
TCGGCCTGTCCGCTTTCACCATCGTGTTGGAGACGTGGTGGCTGCCGCGG
CTGCTCGATCAGGGCTGGCGGGCGCGGCCGCTTGGACTGCCGCAGGACAT
CGACGGCATGTCGACCACCGCGGTGCTGGTCGACGTCGACGACGACGCCT
GGCTCGAAATCTGCGCCCGTCGATCAGTCCCCGGACCTGCACTGCATTGG
CTGGGCCTCGAAAGCGTCAATCGGAATCCACTTCCCAACCCCATGGAGCT
GGCATGA

>637960587 regulatory protein, LuxR [Rhodopseudomonas palustris BisB5: NC_007958] (+)strand
GGCGAATTCGCTGGCGCCGTCAACCGCGTTCCGGCGGCCGACGATCTGCG
CTCCAACATGGTGCGCGGCGGCGCCGCGGCGGCGACCGATCTGTCCGAGC
GCGAGCGCACGATCTGCGCGACGCTCGCCCCGAAACTGCGGGAGCGCGGG
CTGTTACTGGTCGGGATCGACGTGATCGACGGTTACTTGACTGAAATCAA
CGTCACCTCGCCGACAGGTATCCGCGCCGTGGCGCGGCTCGGTGGTCCGG
ATATCGCGGCGCGGGTCTGGGACGTCATCGAGCAAAAAAGATCATAAGTC
AGCGCTGGATAACGGCATTTAAATACCGTTATCCAACATCCTCTTGCCAG
TTTGCTGAGACCGTCCCAGAAGTAACCGGGTGCGAGCGGAGCATCGAGCG
ATGTCGGCCGACGAAGGCAATCAATGGGGACGGCGGGCGCTGGAATTCGT
CGACGCCGCGGATCGGCTCGACGGTCCCTCGCTGATTCGCCAGTTCGAAA
CCCATATCGCCAGCGGCGGCTTCAGCGCCTACATCATGGCCGGCCTGCCT
TCGCCCGGAGCCGGGCTCGCCGACCTGACCCTCGCCAATGGCTGGCCCCG
CGGTTGGTTCGAACTCTACGTCCGCGAGAACTACATCGCCGTCGATCCGG
TGCCGCGCCACGGCGCAACGACGGTGCAGCCGTTCGAATGGTCGGAAGCG
CCCTACGATCGCAAGCAGAATCGCGCCGCCCACAAGGTGATGACCCACGC
CACCGAATTCGGCCTGGTTCGCGGTTACTGCATTCCGCTGCATTACGATG
AGGGCGGCGCAGTGATCAGCATGGCCGGCGACCAGCCGGACCTCGATCCG
GTCGCCAAGGGCGCAATGCAGCTGATCGGCGTCTATGCGCATAACCGGAT
TCGCTCATTGCACCGGCCGAAGCCGCAACGGCGGCTTCTGACCTCGCGCG
AATGCGAAATTCTACTGTGGGCCGCGCACGGCAAGACCGCATGGGAGATC
TCGATCATCCTCCACATCGCCGAGCGCACCGTCAAATTTCATCTGATCGA
GGCTTCCAAGAAGCTCAACGCGGTGAACCGTACCGCGGCTGTCGCCAAGG
CGCTCGCGTTCGGCCTGATCAAGCTCTGA

>637473448 two-component transcriptional regulator, LuxR family [Rhodopseudomonas palustris CGA009: NC_005296] (-)strand
AGCTGCGTGAACGCGGGCTGTTGTTCGTCGGTATCGACGTGATCGACGGC
TACCTCACCGAGATCAACGTGACCTCACCGACCGGCATCCGGGCCGTGGC
GCGGCTCGGCGGCCCCGACATCGCGGCCAAGATCTGGGACGTGATCGAGG
CGAAACGGGCGTGACGAAGCCGGCGGCGATCACCATTTGGGACACCTCGC
CGCGAACGCTCCCCCTTGCCAGCCGACAAAGGTGGCCGCACAAGTATCTG
ACGCGTCCACTATGCGGACAGCCGCAACGCTGCCGAGACATCGGGCGCGT
GGTGGAAGCGCCGGTGGTAAGCTATTGATGGGTCGATCGGGCGGCGGCTG
GCACAGAGAGCCCCGCGGTCCCCGATAGTCGGATCGGAGGTTGCGGCGGT
ATGATCGTCGGCGAAGATCAGCTTTGGGGACGGCGTGCGCTGGAATTCGT
CGATTCCGTCGAACGGCTCGAGGCGCCGGCGCTGATCAGCCGGTTCGAAT
CGCTGATCGCGAGCTGCGGATTTACCGCCTACATCATGGCCGGCCTGCCG
TCGCGCAATGCCGGACTACCGGAGCTGACGCTGGCCAATGGCTGGCCGCG
AGACTGGTTCGATCTGTATGTCAGCGAAAACTTCAGCGCGGTCGATCCGG
TGCCGCGCCACGGCGCTACCACGGTTCATCCTTTCGTATGGTCCGATGCA
CCCTACGACCGCGACCGTGATCCGGCCGCCCACCGGGTCATGACCCGGGC
GGCGGAATTCGGACTGGTCGAGGGTTACTGCATTCCGCTGCACTACGACG
ACGGTAGCGCCGCGATCAGCATGGCCGGCAAGGATCCGGACCTCAGCCCG
GCCGCGCGCGGCGCGATGCAGCTGGTCAGCATCTACGCGCATAGTCGCCT
GCGCGCACTCAGCCGGCCAAAGCCGATCCGGCGCAACCGGCTCACGCCGC
GCGAGTGCGAGATCCTGCAATGGGCAGCGCAGGGCAAGACCGCCTGGGAA
ATCTCGGTAATCCTCTGCATCACCGAACGCACGGTGAAATTCCATCTGAT
CGAAGCCGCCCGCAAGCTCGACGCCGCCAACCGCACCGCGGCGGTTGCCA
AGGCATTGACGCTCGGATTGATCCGTTTGTGA

>637473447 autoinducer (acylhomoserine lactone) synthase [Rhodopseudomonas palustris CGA009: NC_005296] (-)strand
AGCATGGCCGGCAAGGATCCGGACCTCAGCCCGGCCGCGCGCGGCGCGAT
GCAGCTGGTCAGCATCTACGCGCATAGTCGCCTGCGCGCACTCAGCCGGC
CAAAGCCGATCCGGCGCAACCGGCTCACGCCGCGCGAGTGCGAGATCCTG
CAATGGGCAGCGCAGGGCAAGACCGCCTGGGAAATCTCGGTAATCCTCTG
CATCACCGAACGCACGGTGAAATTCCATCTGATCGAAGCCGCCCGCAAGC
TCGACGCCGCCAACCGCACCGCGGCGGTTGCCAAGGCATTGACGCTCGGA
TTGATCCGTTTGTGACCTGTCCGATCGGACAGTAGTTAGGTTCCCGTTCG
CACCTGCACTGTTCCCGCCTGCAGACCCACTGCAGGAGGGGAATTTCATC
ATGCAGGTTCATGTCATCCGTCGAGAGAACCGCGCGCTCTATGCCGGTCT
GCTCGAAAAGTACTTCCGCATCCGTCACCAGATCTACGTCGTCGAGCGCG
GCTGGAAGGAGCTCGATCGGCCGGATGGCCGCGAGATCGATCAGTTCGAC
ACCGAAGACGCCGTGTATCTGCTCGGCGTCGACAATGACGACATCGTCGC
CGGCATGCGGATGGTGCCGACCACGTCACCGACGCTCCTCAGCGACGTCT
TCCCGCAGCTTGCGCTGGCAGGCCCGGTGCGGCGGCCGGATGCCTACGAG
CTGTCGCGGATCTTCGTGGTACCGCGCAAGCGCGGCGAGCATGGCGGCCC
GCGCGCCGAAGCCGTGATCCAGGCGGCCGCGATGGAGTACGGCCTGTCGA
TCGGTCTGTCGGCCTTCACCATCGTGCTGGAGACCTGGTGGCTGCCGCGA
CTGGTGGACCAGGGCTGGAAGGCAAAGCCGCTCGGCCTGCCTCAGGACAT
CAACGGATTCTCGACCACCGCAGTGATCGTCGACGTCGACGACGACGCCT
GGGTCGGCATCTGCAATCGCCGCTCGGTGCCCGGACCCACGCTGGAATGG
CGCGGGCTCGAAGCCATCCGCCGTCATTCGCTTCCGGAATTCCAGGTGAT
TTCATGA

>637885223 transcriptional regulator, LuxR family [Rhodopseudomonas palustris HaA2: NC_007778] (-)strand
GGTGATCGAGCGGATAGGGCGTGATCTCACGCTTTGCGGTCAGTTTTATC
AACCGCACGGGCGGCCGGTAGCGCGGCGTCGCGCAGAATCGGCGGCGCAG
TCCGGCCTCTAGCGCCCACACCGGGCTGTTCGACGGCCGGCGGATAGCCG
ACAATGGCAGGCTCACGCGTTTCCTACATCGGAGGCATTCGACCTCCAGC
CACCCCATCCCGCCATTGAGGCATTGCCCGATCGTTGGAGAGGGTTGCGC
TGAACCGCCGAAGCCACCATCCGAACTGACCACTCGGCGGCTGCGGCATG
GCCTGCGCGTTTAGCGCAGTGGCACTCCCAGCGTCGCAGTCTGGTTGCGC
AATTGCCGCGACTTGACCTAGGATTGCGTCGATCGGCGAGGGCGGCACAG
ATGTCTCGCGGCGCTCTAGAAGATACTCTTACTTTCGTAGCTGCGCTGGA
CCGGGCGAACACGCCGGACATCGTCGCCGACAAGCTGCTCGGCGTCGTCC
GACCGTTTGGCTATTCGCAAGTGTTGGCGGGCATCATTCCGACGCCAAGG
ACTTCTGTGAAGCAGCAAATCGCTAACGTCGTGCTGCATCGTTGGCCTTT
GCGCTGGAGCGAGCGCTACTTCTCCCGGGGGTACCTTTTCGAAGATCCTA
CCATTCGACGCGTCTCGACTTCTTCCGAGCCGTTTGTGTGGTCAGAGTTG
CAGGTCGGTCCCGACGCTCGCGCGAACGAAATCATGAGAGAAGCCGGTGA
GTTTGGGTTGGGCTGCGGCTTCACGGTTCCTATGATCACGTTGGATGGGC
AGTCGGCGGGGCTGTCGATAGCGGGAGACCGTGCAGAGCTTCCGCCGTCG
CATCGCGGTATGGTTCAGCTTGTCGCAATGTATGCCTTCCTGCGCTCCCT
CAAGCTCGGCGAGAAGCCCACCCCGGCCATCACTCTGACCAAGCGGGAAG
CCGATGTCCTGCACTGGATCGCGGAGGGCAAAACAGACTGGGAAATCTCG
AAAATTCTTCGCGTCTCCGAGCACCTAGTGGACAAGATGGCGCGCCAAAT
TAGAACGAAGCTAGGCGCCGTTAACCGGATACAGGCTGTGGCACTTGCTA
TGAGATCAGGGATAATTCGTTGA

>637885222 Autoinducer synthesis protein [Rhodopseudomonas palustris HaA2: NC_007778] (-)strand
GGGCTGTCGATAGCGGGAGACCGTGCAGAGCTTCCGCCGTCGCATCGCGG
TATGGTTCAGCTTGTCGCAATGTATGCCTTCCTGCGCTCCCTCAAGCTCG
GCGAGAAGCCCACCCCGGCCATCACTCTGACCAAGCGGGAAGCCGATGTC
CTGCACTGGATCGCGGAGGGCAAAACAGACTGGGAAATCTCGAAAATTCT
TCGCGTCTCCGAGCACCTAGTGGACAAGATGGCGCGCCAAATTAGAACGA
AGCTAGGCGCCGTTAACCGGATACAGGCTGTGGCACTTGCTATGAGATCA
GGGATAATTCGTTGATTTGTCAAGGTACGGAAAGCCGTACTAGCTGAATC
AGGAGCTTCACCAGATCATCTCCCCGCACAAATCAGAAGGGGAGAGTGCA
ATGATCCACCTCGTCACAGCAGAAAATGCTGCTGCGTATCACGAATTGAT
GGAGCAAGCGTTCCGGCTACGGCATGCGGTGTTTGTCGACGAATTGGGCT
GGCACGACCTAAAGCGCGAAGATGGACGTGACGTCGATCAATTCGACGAC
GGCCGCGCGCTGCATATGCTGTACGTCGAGAACGGTCGCGTGCTCGGCTA
TCAACGTATGTTGCCTTCACTTCGCCCGCACCTGCTATCGGACGTACTGC
GGCATTTGTGCGATGGCGATCTTCCGGTCGGGCCGCAGATTTGGGAATGG
ACACGCTATTGCGTCGCACCAGGCTGCCGGGATCGTGGCCGAATGCTGAG
TCCGGTTGGCAACATGCTACTATCGGCGATTGTCGAGTGGGGTCTCGAAA
GCGGCGTTTCCGAGATCATCATCGAAATGAATCCGATCTGGCTGCTGCGG
CTGGTGCAGCTCCACTTCAGGGTGACGCCGCTTGGCATCCCGCAGAAGGT
CGGGAAAGACGACGTCGTCGCCGTGACGGCCGCATTCGATCGTAGGACGC
TGAATCGCCTTCGCGAAATGCGAGGTGACGAGCGAGAGGTGATTGTGTCG
CGCCCGATATCGACTAGGCGGCTGCTCGCCTGA

>637882304 transcriptional regulator, LuxR family [Rhodopseudomonas palustris HaA2: NC_007778] (-)strand
ATTCGCCGGCGCGGTCAACCGGGTGCCTGCGGCCGACGATCTGCGCTCCA
ACATGGTGCGCGGCGGAGCCGCGGCGGCGACCGATCTGTCGGAGCGCGAG
CGCGCCATCTGCGCGACGCTCGGCCCCAAGCTGCGCGAGCGCGGGTTGTT
GCTGGTCGGAATCGACGTGATCGATGGTTATCTCACCGAAATCAACGTCA
CCTCGCCGACCGGCATTCGCGCCGTGGCGCGGCTCGGCGGCCCGGACATC
GCCGCCCGGGTCTGGGACGTGATTGAGCAAAAGCGATCATGAACCGGACG
TTTCGCCGCGGCCCTGTTTGACGTTAGTATCGATTGTCCCCTCTTGCTAG
TTCGGTGACGCCGCTCCAGAAGTAGTGGGGTGCGGGCGGAGCGTCGGGCG
ATGTTGGCGGGCGAAAGTCATCTTTGGGGACGGCGCGCACTGGAATTCGT
CGACGCCGCGGACCGGCTCGACGCTCCATCCCTCGTTCGACAGTTCGAAT
CCCACATCGCCAGCGCCGGCTTCAGCGCCTACATCATGGCCGCACTGCCC
GCGCCCGGCGCCGGGCTTGCCGAACTGACCCTGGCGAACGGCTGGCCGCG
CGGCTGGTTCGAACTCTATGTCGGCCGGAACTACATGGCGGTCGATCCGG
TGCCCCGCCACGGCGCCGCCACGGTGCAGCCGTTCGAATGGTCGGACGCA
CCCTACGATCGCAAGCGAGATCGGGCCGCGCACCAGGTCATGACCGACGC
GGCGGAGTTCGGTCTGGTCCGCGGCTACTGCATTCCGCTGCATTACGACG
ACGGCGGCGCCATGATCAGCATGGCCGGCGAGGCGCCCGACCTCGATCCG
ACCGCCAAAGGCGCGATGCAGCTGATCGGCGTCTATGCCCATAACCGGCT
TCGGTCGCTCAACCGGCCGAAGCCACAGCGCCGGCTGCTGACCTCTCGCG
AATGCGAGATCCTGTCGTGGGCGGCGCAGGGCAAGACGGCATGGGAGATC
TCTATGATTCTCCGCATCGCCGAGCGCACCGTGAAGTTCCACCTGATCGA
AGCGTCCCGCAAACTCAATGCCGTGAACCGGACGGCCGCCGTCGCCAAGG
CACTGTCACTCGGACTGATCCGGCTGTGA

>637882303 Autoinducer synthesis protein [Rhodopseudomonas palustris HaA2: NC_007778] (-)strand
GCGGCGCCATGATCAGCATGGCCGGCGAGGCGCCCGACCTCGATCCGACC
GCCAAAGGCGCGATGCAGCTGATCGGCGTCTATGCCCATAACCGGCTTCG
GTCGCTCAACCGGCCGAAGCCACAGCGCCGGCTGCTGACCTCTCGCGAAT
GCGAGATCCTGTCGTGGGCGGCGCAGGGCAAGACGGCATGGGAGATCTCT
ATGATTCTCCGCATCGCCGAGCGCACCGTGAAGTTCCACCTGATCGAAGC
GTCCCGCAAACTCAATGCCGTGAACCGGACGGCCGCCGTCGCCAAGGCAC
TGTCACTCGGACTGATCCGGCTGTGACCTGTCCGATCGGACAGTAGGCCG
CAACCGACCACCACGTCACTCTCATCCCCGGGACTACCGGGGAGAGGACA
ATGGACGTTCACGTCGTGCGCCGCGAGAACCGCGAGTTCTACGCGGATCT
GATCGAGCAGCAGTTTCGTATTCGCCACCAGATCTATGTCGTTGAACGGA
AGTGGACCGAACTGGCTCGGCCCGATGGCAGCGAGATCGATCAGTTCGAC
ACCGATGACACGGTGTACCTGCTCGGCCTACAGAACGGCGAAATCGTCGC
CGGCATGCGGATGGTACCGACGACGTCGCCGACGTTGCTGAGCGACGTCT
TCCCGCAGCTCGCACTGGAAACTCCGGTGCGGCGCCCCGACGTCTACGAA
TTGTCGCGGATCTTCGTCGTCCCGAACAGGCGGGGCGAGCACGCCGGGCC
CCGCGCCGAGGCGGTGATCCAGGCTGCAGCGATGGAATACGGCCTCGCCA
TCGGCCTGTCGGCTTTTACCATCGTGCTGGAAACCTGGTGGCTGCCGCGG
CTGCTGGATCAGGGCTGGCGCGCGCGTCCGCTCGGACTGCCACAGGACAT
CGCCGGCATGTCGACCACCGCGGTGTTGGTCGATGTCGACGATCAGGCCT
GGCTGGAGATCTGCGCGCGCCGGTCGGTCCCCGGCCCGGCGCTGCAGTGG
CGGGGCCTCGACAATGTCGACCGCAATCCCCTTCCCAACATCATGGAGCT
GTCATGA

>637827517 Autoinducer synthesis protein [Rhodospirillum rubrum ATCC 11170: NC_007643] (+)strand
GTCGTCACGTCGGCGCAAGACCGTGCTGTCCCCACGCGAGCAGGAGATGC
TGCGCTGGGCGGCGCTCGGCAAGACCTCGTGGGAAATCGCCGAAATCGCC
GGAATTTCGACGAAAAGCGTCGAGTTTCACCTGGATAACGCCAAAAAGAA
GCTGGGGACCTATTCCAAGACCCACGCCGTGGTCAAGGCCCTGACCCTGG
GGCTGGTCACCATGGATGGCCTTGCCGAGCCTTCTTCGCGCGGATAATAA
ACCCCGTTTTTTCCGGGCGGGAGGGGGACGGTCTATCATCGTACCCCTGG
GAAAACCCCGGGGGGGACAATCCCCGGACGTCCTGCCCAGGATTTCTTCG
CCTGCCAAATAGGGTGTGATCTACGCGATTATTCGCAAAGGAGATCGCCC
ATGGTCATCTTGACGGATCGGGAAAACGCGATTTGCAACGCGTTTCTGCT
CCATTCTTTCTCCGAATTGCGCCACGAGGTTTTTGTTAATCGCCTGAAAT
GGCCTTTGCAATGTCCCCCGGGCCGGGAAATCGACCGTTTTGATGATCAG
GATGCCGTCTATATGACGATTTCCGGCGTCGGGGGCCGGGTGGTCGCCGG
ATTGCGGCTGCTTGATACCGTCAAACGCAGCCTGTTGAACGAGGTTTTTC
CGATGTTGGTCGACGGGCCGCTGCCCCGCGACCCCAAGGTGATGGATGTG
ACCCGTTTCGCCGTGGATCACCGGCCGGAATACGTGGAGGGAACGGGCAA
TCTGTGCGGACTGCTGCTGTGCGCCTTGCAAGATTACGGCTTGGCCCGGG
GGTTGACCGGCTATGTCTCGGTCTCGGACGTGCGGATGGAGCCGATCCTG
CGGCGCGGCGGTTACCGCTTCCGCCGCATGGGCGGCATGATCGAGATGGA
CGGCACCGGGGTGGTGGCCCTGGAGGTGGAGATTTCCCCCGAGGTGCGGG
CGATCGCCCGGCGGCGGGCGGGTGTGAGCGAGCGGGTGCTGGTGGATGAG
CGTTTGAGGAGCGCAGCGTGA

>637827516 Transcriptional Regulator, LuxR family [Rhodospirillum rubrum ATCC 11170: NC_007643] (+)strand
GCGATCAAGAAGACTTTGGCGCGCCCGTTCCAAAAGGAAGGCGACCTCGG
GAAGATCCAGGGATTCGGCGCGCCGCCTTAGGAAATCAAGGCAGACCCGC
AAGGCGATCGCGTCATCCATAGAATCGCTGTCATTGGGCGATGGGTGGTC
CATGGCGATCCCCTTTCGCGCGAATCCTTCGATCGCGGCGCTGGTTCTCA
TCGGTGATCTCCCAATCAAAGGCTTCGGCGCTTGCAGGGGGCCTTCGACG
CGGCATGATCTAAAGTCGTTAGTTGAATAATTTAACAGTCCTTGGTGTTT
TCTTCCACCTAGTAAAAACACCGGGATCTGGCGTTCCCCGCATCAAAGGC
GCATGATCTAAAAACAAACAAGCGAGATATCATGAAAGGGGGCGGGAGAG
ATGATGTCTGGCGGCGACGATATTCTTGGGTCTTTTCTAGAAGCTCTCAA
TGGCACCTCCGACAGCGCCGATCTGACGACGTTACTGACCGGTACCTTCG
CCAGGCTGGGCTTTCCCCATTCCTGTTATCACGTGGTCCGCCTTGAAGGC
GCGGGCGCCCGCCTGCCCTATGTTCTGCACAACTACAAGGACTCGTGGAG
CGAACACTACTTCCGCGAGGGCTTCCTTGAGATCGATCCCGTCTTGGCCA
CCTGTCCCGACCGTCAGCTTCCCTTCCTGTGGTCCGAGGCGATCGCACCC
GAGTCCCTCAGCCACGATCAACGCCGGATGTTTTCCGACGCCCGGGATGC
CGGATTGCACGACGGCTATTCGGTGCCGATTCGCGGCAGTCACGGCGAAT
TCGCCACGGTGACGGTGATCCCCGAACAAGGCGGCGACGCCGCCCGCCGG
CTGATCGGCGAGCAAAAGCACCTTGTGCATCTGTTGGCGCTTTATTTCGA
CCGCCATGCCCGCAGCACGGTGATCAACGCCCGGCTGTCGTCACGTCGGC
GCAAGACCGTGCTGTCCCCACGCGAGCAGGAGATGCTGCGCTGGGCGGCG
CTCGGCAAGACCTCGTGGGAAATCGCCGAAATCGCCGGAATTTCGACGAA
AAGCGTCGAGTTTCACCTGGATAACGCCAAAAAGAAGCTGGGGACCTATT
CCAAGACCCACGCCGTGGTCAAGGCCCTGACCCTGGGGCTGGTCACCATG
GATGGCCTTGCCGAGCCTTCTTCGCGCGGATAA

>637826281 Transcriptional Regulator, LuxR family [Rhodospirillum rubrum ATCC 11170: NC_007643] (+)strand
GGGCGGCGCAAGACAGGGCGAGAAAGGCCGTTCGCGCCGTCGATTTCACT
GATCTCATTGTCATTTCACCCTTGGACCTGTGCCGTTGCGGACTGTGGTG
GAAAGCTTCTGATCGCGATAGGGACGCTCAGCATTGGATCAGCACTGCAA
GGCCCGGACCATCCTGTTAAATTTGATAGGATCAAAGGTCGGAAATCCGG
GCCAAGCAAAACTAAAAAGGGAAAGATATTCCCACTATTCTTTTAAAGAG
TGTAACCTTGGTCGCCCTTGCTCAGATTCAAGGCGAGGACTGCCAAGGAT
TTGGGCATTCCCCCGATCTTTTACGAGGGGAGGCCGGTTTGACGCTTTGC
TGAGCAAGGATTAGGCTTATGCGCCGTGTTCGATGACGAGGGCTTCCAGG
ATGACGACGGCCTCTCCCGGTTTTGACGCCCACCTCGACGCCGCCTGCCG
GCAGGCGATGGCGCTTGGCTTCGCCGCCGTGCTCTATGATTACTCGCCGG
TTCCGCGCGCCCATGACGGCACCCTGATCACCCCGACCATCCTGGAAACC
CGCAATCTGCCGGTCGATATGGCTGAGATCTGGTGCAAACAGGGGTATTA
TCAGATCGATCCGGTGCAAGACGCCGCCCTGTTGGTCAGCGCGCCCTTCG
TCTGGTCCCATGAGGGTGACCAAAGCGATGTCATGGCCCGGGTTCTGCGC
GCCGAGCACCGACCGGTTCTGGACTATCTCCGGCACCGTGGCCTGACCCG
CGGCGTCACGGTGCCGATCCGCTGCGGCGAGGGGGCGCTGGCCACCTTCA
CGGCGATTGCCCCGAGCGGCGCGCCCTTCCCGCCCGAGGATCGGCTCTCG
AGCCTGGGCCTGCTCGGCCAAAGCTTTCACGACCGGGTTTATCCCGGGTT
TCCGGCCGCCAGCCATCTTTGCCCGGTTGTTCACCTGACCCGACGCGAGC
GCGAGTGTTTGGCGCTTTGCGGCGAGGGCCTGACCGCCAAGGAGATCGCC
TATCGCATCGACCGTTCGGTGCCCACCGTGGTTTTCCACCTGAGCGCCGC
CACCCGCAAGCTGGGGGCGCGCAACCGCTTCCAGGCGATCGCCCGCGCCG
CCTACTACCGCTTGTTATAA

>637826034 Transcriptional Regulator, LuxR family [Rhodospirillum rubrum ATCC 11170: NC_007643] (-)strand
CATCTGGTCTATATCACCGCCTGGGGCGGCGAGGGCGGCAAGGTGGCCTT
CGTGCGCGATATCTATGCCAAGGATCGGGCGATCCGTCAGGCCTTGCACG
ATACCGCCGCCTCGCCCGACGCCGACGCCACCCTGGCGGCGAAATAGACG
GCGACATAGGGGAGGGACCGGCGGCGGGATGGCCCGCCGGCCCCCTGACG
GTGATTCCACGGAAGGTTGTTATTCTCGGGCTTTGCCGACTTGTTAGAGA
GTCGTATCATATCCCTTGCGCCTCACCTGGGCGGGATTGCGGAAAGCAGG
GGGGACAAGTGTGAACAAGGACTGCAGCCTCACCGTTGCCCAATGCGGCT
TTCAAACCAGGCTTGCCGCCTGTGACACGCCCCGGTCGTGTTGGAGTCTG
ATGCGTCGGGAGTTCGAGGCGGCGGGCGTGCCCCATGTGTCCTATGGCGC
CTTGTTCTCCCCCCATTATCGCAGCGATCCGGGCCGCGAGACGGTCTATA
TGTCCCATTTCGATCAAGCCTTCCTGGATCGCTACAGTCAGGCCGGACAC
CTTAGCCACGATACCGCCGTTCAATGGGTTTTCCGCTTTTCGCAACCGGT
TCCCTGGGTTACGCCGCGTCGGCTCGCCGAGCTTTCGGAACGCCAGATCC
GGGTTTGGGAGGAGGGGGAGGCCTTTGGCGTGCGCAACGGCCTGAGCGTC
CCCGTGCGCTTTGGTCGCGATGGCAGCGCCGGTGGCCTGTTCTTCAGCGC
CACCGGGCTTGGCGATGACGACTGGAGGGGCATTCTGACCGACAAGGGCG
CCACCCTGGTCGCCCTCGCCTATACCTTTCATGAGGCCATGGAGCGGTTC
CCGCTGTTTTCGACCCGGGTCAATCCGCAAGACCACGTCATCCATCTGAC
CAACCGCGAGCGCGAGAGCCTGATCTGGTCGGCGCGCGGCTGTCAGGTGG
GCGAGGTCGCCGATCGGCTGGGCGTGGCCGATCGAACGGCCGAACACCAT
CTGGGGGCGGCGCGGCGCAAGCTTATGGCGCGCACCACCGCCCAGGCGGT
GGCCCGCGCCCTGGCCATGGGCCTGCTGTTTGACGGGGTGGCGCCGCTGC
GCCGCGCTCCGGGAGACCTGCCCTTTCCCGATCCCGGGGCCGATCTACAG
AGCGTCTCGATCTGA

>637289765 autoinducer synthesis protein [Silicibacter pomeroyi DSS-3: NC_003911] (+)strand
GGTGCGCCATGTGATCGGCGACCTGCAATCACTGGCGGTGCATATCCACG
ACACGGTGATGAGTTCGGACATGCTGGGCCGAATCCTCTATCACCCGTCG
CTCTCGACCCGCGAGGTCGAGATCCTGCAATGGGTGGCCGCTGGCAAATC
GCAACAGGACATCGGCGATATCCTGTCGATCTCCCATCGCACGGTCGAGG
TGCACCTACGCTCGTCTCGCGAGAAACTCTGCGCGTTGACGACCGCTCAG
GCTGTCGGGCGTGCCGTGGGACTGGGTCTGATCTACCCCGGCTGAACCAT
CCAGTACATTTTTTCCGCCTCTACGGGAAACCCCCAATAGTCCCGACACG
AGACTTGGGTAACGATTGGTGTACCGAAATCCACTCGTAGGGGGAAACAA
ATGATCATCGTGATCGACGCTTTGAACAAGCATCTATTCGGTGGGGTTCT
GGATGACATGTTTCGGTTGCGTGCCCGAGTGTTTGGTGATCGTCTGGGAT
GGGATGTAACAATTGAAGATGGCAAGGAGATCGACCGTTTCGATCACCTT
GATCCGGCCTATGTCGTCGGGCTTGACGACGACGGCAACGTAGTTGCGGC
CGTCAGGGCGTTGCAGACCACAGGCCCGCATATGCTGGCGGATGTGTTTT
CCGACATCCTCTGTGGCGAACCACCGATCCGCAGCGCCACGATGTGGGAA
TCCACCCGGTTCTGTGTGGACACGCAGCGGCTCAAACGCGGCAAGGACCG
CAATTCGGTGTCATATGCCACATGCGAGCTGATGATCGGCTCGCTGGAAT
ATGCCCGCCGCGCAGGGATCAGCGATATCGTCACCGTGATCGACCCGGTG
ATGGACCGGGTCCTCAAACGCTCGGACAACGCGCCGTACGACTATGTGGG
CCAAACCGTGCCGATGGGCAAGGTACCGGCGCTCGCCGCCCTGCTCGATA
CCGGAGAGGAGCGCGTCAACCGCGTGCGTGAATTCGCAGGTATCATCCAT
GACGTGTTTCTGAGCGATGAGGACGCGCTGGCCCTGTTCAACGGGGCGCA
TGGCGAACAGGCCGATCAGCCAGTGGCCAATGCAGATTACAGCCCCACCA
CACCGCTGGAACGCTATCTGGTCGAACAGCTTCAGGCCGCCGGAACCGAA
GAGGAAGTGAAAGCGGTGCAGGGCCTGATCGAGGCGCTGGCCGGGTCGCT
GGAACCAAGCCGGAAGCAGCAGTTGCTGAATACCCCAAAACTGGTCGCGC
GTGAGGCCTGA

>637289764 autoinducer-binding transcriptional regulator LuxR [Silicibacter pomeroyi DSS-3: NC_003911] (+)strand
GCGCTCGGCGCTTGGTCTCAGCCAGGCCGAGCTTGGCCGGGCGGTCGGAG
TGCGTTTTCAGCAGGTTCAGAAATATGAATCCGGTGCGAACCGGGTCAGC
GCGTCGCGCCTTTGGGCGATTGCCGAAGTGCTCGATGTGCATATCAGTCA
TTTCTTCGAAGGCATCCAGGCACCGGACTCCGGCGTGATCGATGGCAGCG
ATGCGCCCGTCGACCGGCTGATGTTCCTGCAGGATCGCGATTCTGTAGAA
ATGGTCGAGATTTATAGCAGCTTGCCTCCAGCGCAAAAGCGTGCTGTTCT
TGCCTTTGTCAGAACGATGGCGGTTGATACGCAAATGTCCGGGGAAAAAG
TGCCCGGATAACGGGTCTTCCGCCCTGTTCTGATCGAACAGGTGCAGTAG
ATGGATATTGTCGATCTCGGGACTTTGCCAAAGTCGGAAGCCGTTTATTC
GGACTTCCTTCTGCAAGTGCGCGAAAAGCTTGAGATGGACCATGCTGCCT
ATGCCGGGCTGAACCCGGCAGCTGGCGCCATCCACGGCTATGTCACCTAC
AGCGACGAGTGGAAGCTCCATTATCAGGAGCAGGGCTTCCACATGATCGA
CCCGACCCTGCACATGAGCCAGCGCAGCATCGCTCCGGTCGACTGGAGCC
GCCTGGAGCGCAGCAATGATTTCCGCCGCGTCTTTCGCGACGCCCATGAC
TTTGGCATCGGCGATCAGGGCCTGACCATCCCGGTACGTGGTCCCTATGG
CGATGTCGGCCTGCTCAGCGTCACCCGGGAATGCTCGACCGAGGAATGGC
AGAAGCTGGTGCGCCATGTGATCGGCGACCTGCAATCACTGGCGGTGCAT
ATCCACGACACGGTGATGAGTTCGGACATGCTGGGCCGAATCCTCTATCA
CCCGTCGCTCTCGACCCGCGAGGTCGAGATCCTGCAATGGGTGGCCGCTG
GCAAATCGCAACAGGACATCGGCGATATCCTGTCGATCTCCCATCGCACG
GTCGAGGTGCACCTACGCTCGTCTCGCGAGAAACTCTGCGCGTTGACGAC
CGCTCAGGCTGTCGGGCGTGCCGTGGGACTGGGTCTGATCTACCCCGGCT
GA

>637289454 autoinducer-binding transcriptional regulator, LuxR family [Silicibacter pomeroyi DSS-3: NC_003911] (+)strand
GGCAGCCCGAGGTCTATGGCACGACAACGCTGGAGATGGTCAACAGCGCC
TGTATCGCGCATGGCCAGAGCCGGGGGCTGTCGGTCGCCTGCCTGCAATC
CAATCACGAGGGTGCGCTGGTCGATGCGATCCATGCCGCCAAGGGTGTGC
ATCGCGGCATCGTGTTGAATGCCGGGGCCTATACCCATACCTCGATTGCG
CTGCGCGACGCCATTTCCTCGGTCGAACTGCCGGTGGTCGAGGTGCATCT
GTCCAACATCCATGCGCGCGAGGCGTTCCGCCATGTGTCGCACATAGCGC
CGGTGGCGCTGGGCCAGATCTGCGGCTTTGGCGCCCAGGGCTATCTGCTG
GCGCTCGATGCGCTTGCTGCGCATCTGTCGCCGGAGGGCGCGCGATGAGA
TTGCGCAACTATCTGGAAAAGCTCAGCTATGTACGCACGCTGGAAGAGCT
CTGGGATGGGCATACCCGGCAGATGGCGGAATATGGCTTTGACCGGCTGC
TTTATGGCTATACCAACTATCGAACCGCCACCTCGCTGGGCGATCCCGAG
GATTTCGTGATCCTGACCAATCACGATCAATCCTATATCGACGGGTTCAT
GCAGGAGGGGCTCTATTTCCACGCCCCGATGCTGCATTGGGCGCTGGAGC
ACGAAGGTGCCGGCAGCTGGCGGATGATTTCCGATATGCTGGACAGCGAA
ACGCTGACCCCGCAAGAGCGGCGCGTCTATGCGTTCAATGCCGAACACGG
GGTGACCGCCGGGTACACGGTCAGCTTCACCTCGGTTTCCGCCCGGACCA
AGGGCGCGATTTCGCTGTGTGCGCGCAAGGGGATGAGCCAGGACGAGGTC
GACGCCCTGTGGCGGACGCATGGGCAGGACATCCTGCTGATGAACAACGT
GGCCCATCTCAAGATCATGACCCTGCCCTATGTGGCTCCCAACCGCTCGC
TGACCCGGCGCCAGCGCGAGGCGCTGCAATGGGTGGGCGACGGCAAGACC
ACCCAGGACATCGCCATCCTGATGGGGCTGACAGCAGCCACGGTGGAAAA
ACACCTGCGTCTTGCACGCGAGGCACTGTCGGTGGAAACCACGGCCCAGG
CGGTGCTGAAGGCCGCGCTGCACAATCAGATGTTCATCATGGAAGCCTAA


>637289245 transcriptional regulator, LuxR family [Silicibacter pomeroyi DSS-3: NC_003911] (-)strand
AGCCCCGGTGCGCCGGGGCTTCCTGCCGGACCGGGACCGGGCGCAGGTCG
GACACTTTGCTGCCGCCGCGCGGCGGCGTGTCGTCCTCGGCCAGGCTCAT
GATCTTCCAGGCGAATTGCACCCCGGCAAAGACGATCCCGTTCATGAACC
ACAGCATGAACACGGCAAGCAGCGCCGAATCGGATCGGACAATCAGCCCC
CGCAGCCCCGCGATATCGAGCCACAGGAGGCCCGCGATGAACACCGCCGA
GATCGCGAAACCGACCAGAACCTGGGTGACGTAGAGACGGATCAGACGGG
GCATGGCCTTACTCCTTGTTGTCCTGCATCATTCTAGCGCAAAATGACCC
GGAAGGCAGGGTACCCCGACGGATCTGCGACAATATATGCCGGAGCCGGA
ATGCGAAACGTCACTCAGTTTGCCCTCGATCTGCTGGAAAGCCTCTCTCA
TATCTTCGACGATGCGGCGCGCTGGGAGCACGCGGTCGCCCGTCTGAACG
AGTTTGGCTTCAAGGCGCTGAACATGGGGCAGTTCACCCCCAAATCCGGG
ATCCTGCACTGGGCCCGCAGTTCGATGGCGCCGAACTGGCTCAAGCTCTA
TGCCGAAGGCGGGTATTCGGATGCCGATCTGGTACTGGCCCAGGCCCGTC
AGGGGCCCGAGAGCCTCTACATCGATTCGGGCCGCCGTTTGCAGGAAAGC
AATTCGGACACCGCGCTGGCGCTGTATTCCGGGCTGGTCGAACATGGATA
TCGGCATGTCTTCAGCCTGATCGTGCCCTGCCCCGGCAATCAGGCGATGC
TGGTGGCGCTGTTCACCGATCACCCCGAGGCCGATTCCTGGATGACCGAA
CAATCGGCCGGAATGCGTATTCTGGCCACGGTCATCGGCACCAATCTGGG
GCCTGGAACCGAACATGGGCAATCGTCGGGCCAGGACCTGACCCCGATTC
TGGGCACCACTGCCCCGCTGTCGCGCCGCGAGCGCGAGGCGCTGCACCTG
CTGGCCGACGGGCTGCGCAATGAACAGATCGCCGCCGCTATGAAAATCAG
CGAGGTCACCGTGCGGATGCATCTGAAATCGGCCCGCGACAAGCTGCGCG
CCCCCACCCGCGAGGCGGCGCTGGTGCGGGCGATGCAGATGGGCCTGCTG
AGCGACCCCGCCTATCGGAACAGATAG

>637288606 hypothetical protein [Silicibacter pomeroyi DSS-3: NC_003911] (+)strand
CCCCAGCGTTCCAGCCGGTCGGCCACGGGATCGACGAAATAGGCAATGGC
GCCGCCGATCACGAAGGGCAGCAGTACATCCCCCAGCAAATACAGCACCG
CCACAAAGACCGCCGCGGCAAGCCCCCAGTAACGCAGTTGATCCTTTACG
GGCAGAGCCATACGGCCTCCGGTGCGATGATTTCCCTCATGCTTCGGTTT
TGGCTTATGGTGCCTGGGCTTGCAAGCGTTCCCTTGGCGCGTGGCCCCTT
TGTCGGCCTGTCACGACCGGGATGAGGAATTCCGCACTTGCATCGCGCGC
CGGCGGCCTTGCAACGAAGGGTGGGGCAACACCATAAAACAAAGGAGCAG
ACGTGGCCGAACAGCACAAGTCAGACAGTGACGGGCCAAGCGCGGCAGAG
GTGCTCGATCTGCTGAACCGCATGGCCGAGGCAACCGAGACCGAAACGGT
CTGGACCCTGCTGGTCGATGCGCTGGCGCCCTTCGGGTTCGAGCGGGTCA
ACTACGGGCTGACCCGGGGCCTTTCGGGGGCAAGCATCGGCGATCCCCAT
GACGTCTATATCCGCAGCACCCATTCGCCCGATCGGGTGCGGGCGCATCA
TGAAACGGGGCATTACCTGCGGACCGCCGAATACCGCTGGGTTCTGGAAA
ATGTCGGCGCCGTGTCCTGGGGCTGGGTGGCGCGCGAACGCGCCGCCGGG
CGCCTGTCGGACAGCGAATGCGCCGCGATGGACGCCTTGCAGGCCCGGCG
CCGGCGGGCGGGTATCTCGATCAGTTTCGCCGAGGGCGGGCGCCGCTACA
AGGGCGCGATGGGGCTGGCGGCGCATACGCATGAAAGCCAGGAGGCACTG
GATGCCCGCTGGCCCGAGATCTCGGCACGGGTGCTGGCGATCTGCAACAT
GGCGCATCTGAAATTCTCGCAATTGCCGCTGCCGGTGCGCAGCGCCTGTC
TGAACCAGCGCCAGCGCGAATTGCTGGAATGGGTCGCCGACGGCAAGACC
ATGCAGGACATCCAGGTGCTGACCGGCCTGTCGGTCAGCGCCATCGAGAA
ACATCTGCGCAAGGCGCGCGACGCGCTGGGGGTGGAAACCAGCGCCCAGG
CAGTGGCCAAGGCGGCCTTTCTCAACCTCATCTTCGTCGCTTCGGACGCC
AGTTGA

>637287864 autoinducer synthesis protein [Silicibacter pomeroyi DSS-3: NC_003911] (+)strand
TGCGATGACCAGGCCTGGTCCGAATTTACCGAAATCTATGGGCGCGACCT
GATCCTGATCGCGCATTTCTTCAACCGCAAGGCGCTGGAATTCGAACGCT
CGCGCCAGCCGGACCAACCCCGCAACCTGTCGCCGCGCGAAGTGGATGCA
ATGACCTTGCTGGCGCTTGGTTACAGCCGGGCCCAGGTGGCGCATTCTCT
GTCGATCTCAGAGCATACCCTGCGGGTCTATATCGAAAGCGCCCGCTTCA
AACTGGGGGCGCTCAATACAACCCACGCGATAGCAACCGCCATGAGTCGC
GGGCTTATCGTGGTTTAGTGGGCGTCCGCCCTGCTGACCAGATATTAACC
ATTCGGATGTACCCCTTTTGTTCCATAACGGACGGCAAGGGAACGAAAGA
ATGCTGCGCTATTTGTATGCGGATGAATTGCACCAGTATCCGAAATTGGC
CCGATCCATGTTTCTGGATCGCGCGGACCAGTTCAAGACGCGCCTGGGAT
GGGATGTACATGTCAATGAAGACGGGGAAGAGCGCGACCAATATGACGCG
CTCAACCCGCTTTATGTGATCTGGGAAGAACCCGATGGCAGCCATGGTGG
CTCGATGCGGTTTCTACCCACCACCGGGCCGGTGATGATCAACGATGTGT
TCGGCCATCTGACTGGCGGCAGCCCGATTTGCAGCCCTCTGATCTGGGAG
GTGACGCGCTTTTGCATGTCGCGGCGGGCCAGCTCGCGGGTCGCAGGCGC
GATCATGCTCAGCGGGGGCGAGGTGATGGAGGGCTTTGGCCTGACTCATA
TCGCTGGCGTCTTTGACGAGCGGATGATCCGAATCTACCGGCTGATCGGA
TCCTCACCCGAGGTTCTGGGTAGCGAGGGCGAAGGCCGCGATCGGATCTC
GGTTGGGCTATGGCCGTTCTCGCCCGCCGATTGCGCGCGGGTGTCGGAAC
GGGCGGGTATCTCACGCGAGCTTTCACGGCTCTGGTTCAACCGCGCCTTT
GGCAAGGTGAACCGTCGCCGCTTTGCCCAGACGGGATAA

>637287863 autoinducer-binding transcriptional regulator LuxR [Silicibacter pomeroyi DSS-3: NC_003911] (+)strand
CTCGAAGAGGTTCTGGACGCCCGCGGTTAACCCAACCGACAGACCTGGCT
GACATCATGGCCTGCGAATCACCACTATGGTTCGCGGGCCATTTTCGTTT
GCCGAGGCCGTCCACAGGGTTTCAGGAGGTTAGAATTTACCGCCTCGCTA
CTTTTGGGGAGTGGAAAGCAGCGAATTTCCTAACAGAACCCGCACATGCT
ATAGTTGTGTTAATCATTCGTTAACCGTTTCGGGGAGACTCTGATGCCGC
AAACTGAGTGGATACTGGACGTTCTGTCGGACCTCAAAACCTTCGCCAGT
GCGAATGGCTTGAGTGCCCTGGCCGAGCAGCTCGACGACACCAAGATCGT
TGCCGCGGCCGAGATCGCGTCCAAGAGAGAAGAGGCGCTGTCACCGACCC
ATGGGCAGAAAGGTCAACCTGAACCCGATTTTGGAGGATTTGGACGCCAC
CAGCGCGCTTGAAGACCTCGAACGGGTAACGATCAAGCTCCGCGACACGC
TCGAGATTGACCACATCGTCTATCACTGGGTCGACAGTGCGGGCGATCAA
TATGGCTGTGCGACCTATCCCAAAGCCTGGCAGGAAAGATATCTGGAGCG
GAACTATCACCGTATCGACCCGGTAATCTTGGGGTGTTTCCAACGGTTTC
ACCCGGTTGACTGGAAACGGCTCGATTGGTCGGGCAAGGTTGCCAAGGCC
TTCTTGCAGGACGCGTTGAAACATGGGGTCGGCAATCAAGGATATTCGAT
CCCGATCCGGGGGCCGAACGGGCAATTTGCCCTCTTCACGGTAAACCATG
TCTGCGATGACCAGGCCTGGTCCGAATTTACCGAAATCTATGGGCGCGAC
CTGATCCTGATCGCGCATTTCTTCAACCGCAAGGCGCTGGAATTCGAACG
CTCGCGCCAGCCGGACCAACCCCGCAACCTGTCGCCGCGCGAAGTGGATG
CAATGACCTTGCTGGCGCTTGGTTACAGCCGGGCCCAGGTGGCGCATTCT
CTGTCGATCTCAGAGCATACCCTGCGGGTCTATATCGAAAGCGCCCGCTT
CAAACTGGGGGCGCTCAATACAACCCACGCGATAGCAACCGCCATGAGTC
GCGGGCTTATCGTGGTTTAG

>637184116 hypothetical protein [Sinorhizobium meliloti 1021: NC_003047] (-)strand
ATACACCTGAAACAAGGACACTGTCTCACCCCTTTCGGGTATCGGAATTG
GCGCCGCAACGGCACGATGCGGCAATGCGTTGCGTCTTGAACCGACGGCA
AGGATGATCTTCATCCACCTTGCGTGCCGGCAAAGCCGCGGGTGACGGCC
TTTGCGTTCTTCCCAAAAAACGCGGTAGACGGGGCGGATCAGCGAGAAGG
ATCATCCGATACCATGGGAGGGTTGGCGGGATGATTCATCGTTAGCTATC
TTGATGCCTCGACTCCGAGTTTTTGCAGGTTTCCTGCAAGACCGGGCGTG
ATATGAAGAATTATCGCGGTTGCAACATGAATGGCTTCTGAACGGCGTAT
TCACATGGCCTGGCGGGTTGCGCGGCGCGTTTTTGATTTGAGGATGCTCT
ATGAATATTACGTTGCTCGTACAGTTTCTGGCGCTACTGGAAGAGATGAA
GACGCGCGAGGAGATCCTGCCCGAGTTCGAGCGCCTGCTCGACCGCTGCG
GTTTCGACTTCTACGGCATCGTGCGTCAGCCGAAACCGCATGAGAATCCG
CTGAGACTTCTTCTGGCCGGACGCTGGCCGGAGGGCTGGCCGCAAATCTA
CATCCGTGAATTAGCCCCCGAAAGGCCCGGACATGCTCCCCCACTTAGCT
AA

>637184113 PUTATIVE TRANSCRIPTION REGULATOR PROTEIN [Sinorhizobium meliloti 1021: NC_003047] (-)strand
AGGGCATCAAGAGCCAGGACGTGCAGGACCTCGTGATCACAGCAGTGGAG
AACCGCTTCGGCCGCATCAACATGCTGTCCGAACCCATCGAATGGCTCAC
CGACAACGGCTCCTGCTTCATCGCCAAGGACACCGCGTCCTTGCTCCGCG
ACATCGGCATGGAACCGTGCACGACGCCGGTGCGCAGCCCGCAATCGAAC
GGCATGGCCGAGGCCTTCGTCAAAACCTTCAAGCGCGATTACGTCGCGGT
GAACCCCACCCCGGATGCCGAAACCGTCATGGCGCAACTGCCGTTCTGGT
TCGAGCATTACAATAATCTTCACCCGCACAGCGCCTTAGGATATCAATCG
CCGCGCGAGTTCATCAGCTCGCAATCTCAAACCTGAGCATGTCCGGTCTT
TTGGGGGCAACTCCAATCCGCAAGAAATACGTCGTTATCGATCCGACCAT
TCGCTTCCTCGGGCATGCCCAGCGCGGCTTCCGCTGGCGCGACACGCTCG
TGGCATTCCGCTCGGACCCGCACCGCAAGCGCATGGAAAGCATGATGGTC
GAGGCGCGCAATCATGGCCTCTTCGACGGCTATATCTTTCCGGTCCACGG
CCGGCGCGGGCTCATGGGCAACCTGACCGTCGGCGGCCGGGTGGTCGATC
TGAGCCCGGTGGAGTTGAGCCTTTTCGACGCCATTGCCAAGCGGCTGTTC
TGGAAGCTGCTCGAACTCACCGATCCGGAGATCATGGCGGAACTTGTCTC
CCGCGTCGAAGTCCAGATGACGCGGCGCGAAATGGAGGCGCTCCACTATC
TCGCCGACGGAATGACCTCGAACGACATCGGCAAGGTCCTCGACATTTCC
AGCCACACGGTCGACTGGTACATGAACGGCATCCAGGAAAAGTTGAAGGC
GAAGAACCGCCATCACGTCGTGGCGATCGCCTTCCGCCTGGGACTGATCT
CCTGA

>637183639 HYPOTHETICAL TRANSCRIPTION REGULATOR PROTEIN [Sinorhizobium meliloti 1021: NC_003047] (-)strand
AACCGTTTCGGTTTCCTCGACATACCGGCCGATCGTCCAGAGCGAAGGAT
CGGTCGGGCGGTCGGAGGCGCCGGTGCCGAGCTGATCGAAGGCGACGACG
CGATAGCCCTTGTCGATGAGGCACGAATGGGCTTCGCGCAGATAGTCACA
GGGTAGTCCCGGCCCGCCATTCAGGCAGAACAAGGTCTCCGGACCCGAAC
CGAAGCTGTAGGCCACCACCTTGTAGCCATCGACTTCGATTTCGTGTCGC
GCCTCCGGCTCGATATCACGCCACATTGACCGCCCCGGCAAAGAAACTGC
TTGCTCAATAATTGAGCACGGCTAAATTTTATCCGAAACGCCAGTCGGCG
CCCAGCTATAAGAAGTGATAGGTTGGCCTGTGACCGGACCGGAGACAAGG
ATGTTTGACGAACTCGGGACGATCAGGAACCAGTTCACCGCGCACGACAC
GCTGGATGGCCGTATCGATCAGGTGTTCGAGGCGATGAAGTCGATCGGCT
TCGAGGCTCTGATCTACGACTATACGCCGGTGCCCCGCGATCTCGACGGC
ACGATCATGGTCCCGTCGCTGCTGAAACTTCGCAACATCTCGGAAGACAT
GCACGACTACTGGTTCGATCGCGGCTATTTCCGCATCGATCCCGTGCAGC
AGGTGGCGCTGCGCACGTCGACGCCGTTCTTTTGGAACTATGATCCCGAT
GCGGACACGCTGATCAGGCGCTTCATGAGCGATGATACGGCGCCTGTCGC
CCGCTACCTGAGCGAACGCGACATGTCGACCGGCGTCACCGTTCCGGTCC
ACATGCCGCGCGGCGACTATGCGACCGTCACGGGCGTGCGTTTCGGCGGC
AATCGCGCATTCGAGGGGCATGCGCTGCGGTACATCGCCGATTTCAACCT
GCTCGCCCATGTGTTTCACGAGGCGGCCTATTCGCTGTTCGACGCGCAGG
CCTTCAACGCCGGCACCGCGAGGCTGACGGAGCGGGAGCGCGAATGCCTT
CGCTATTCCGCCGAGGGCCACTCGGCCAAGGAAATTTCCCGTATCATCCA
CCGCTCTGTGCCGACTGTCGTCATGCACCTCAACGCCGCGGCCAAGAAAC
TCGGTGCGAAGAACCGAACCCAGGCGGTTGTGCGCGCCACGCACTACCGC
CTGCTCGAAGAGCGCCCATCCTATAACTTGTGA

>637183538 PUTATIVE TRANSCRIPTION REGULATOR PROTEIN [Sinorhizobium meliloti 1021: NC_003047] (-)strand
CTACACAAACTCAAGACCATATGGCTGTGACCTTAGCTTGCCACATTTAA
TAATTGCCTAAACCGTTGATAACCATTTGATCATCATTTGAGCGGCCTCG
GCCGCGGATGGTTCGCAAGGGTGGCTGTTCGTGACGGAAGGAAACGGCAG
GCCTTCCTAGAATTTCGGGACGCGGGCCATGCAATCACCACATTTCGCTT
CGACTGGAATTCGCGACAGCGAGGCGCCGGATCAAACGGGCGTCCACGTG
TATGCTCCCGGAATAAACGGGGGCGTCACGAAGTTTGCGGGCGGCGCGGC
TCATGTCTGCGGCGCGGGGCAGGGGGGGCGCTTTCAGCCACCGGGCCAGG
ACCGCTTTAGTCTCCATAGCGGCGGCAACGCCGGCAGCACGGTGACCGGA
ATGAAGGATTCGAACGAACCGGCCTCGCGGCGCGAGGCCGAAGCAAACAT
GCCTTTCGAGATCGACCCCGCATCGGTGCGCACGGAGTACGAGCTCCTGC
ATCTGATGCGGCGGCTGATCTCCCGCTACGGCTTCGCGCATTTCATGATC
GCGCGTCTGCCTCTCGCCGACGAGCAGCGCTTTTCCGAACGTCTCGTGCT
GAGCAATTGGCCCGCGGAGCTGGTGCAGCAGTATGATGCCGGCGAGACGT
TCCAGACGAGCGAGCTGGTAGAGCGCCTGCGCCAGACGAAGCTGCCCGTC
ACCGGCGGCCCTGAACTCATGGAGCCCGCGGGCAAGGGCGCCGGCAAGGC
CGCGTTTATCCGCCTCCCGCCCCATGCCGGTATGGGTCACTTCGCGGTGC
TGCTGCACACGACCTATGGTGAGCCTTTTGTGGCAGTGCTCTCCGGCACG
CGGGACGAACCGGCCGGCGCGGAGCGAGCGACGCTCTATCTGGCGCTATT
GCAGCTTTTCGAATGCCTCGAGCGTACCTTCGATGCCGGCAGCGGCGCCC
GCGAGAAGCTCTCGAGCCGGGAGGTCGAATGTCTGCGCTGGGCGGCGGCC
GGAAAGAGCAGCGACGAGATCGCCATCATTCTCGGCATATCCGCCTATAC
GGTGAGCAGCTATTTCAAGAGCGCGACCCGCAAGCTCGACGCCGTCAACC
GCATGCAGGCGATCGCCCGGGCGATGCGGATGAAGCTGATCTGA

>637182653 PUTATIVE AUTOINDUCER SYNTHASE PROTEIN [Sinorhizobium meliloti 1021: NC_003047] (+)strand
GCTCGAACATTCGGCGATGGCCGGGGCGCTCGACGAGCGCGATCTCCGCC
TGACCGGGCGGGAAACGGAGGTGCTCACGTGGTCGGCGGCCGGCAAGAGC
TACTGGGAGATCGCAACGATTCTCGGCATATCCGAGCGAACGGTGCGTTT
CTTCATGACCAATGCCCGCCGCAAACTCAATGTAGTGTCCAACACGCAAG
CTGTAGCGCACGCTGTTCGACATGCTCTGATCCCCACCATCTGACGGGTT
GCCGGCCCGGGACAGGACCGGCCACCCGCAGATTCCCCCACAAATCTATT
GGGAAAAAATGAGGAAATAAACTGTCACTATAGACAGTTACATGTGTCAT
CCGAGCCTGACAGCATCGCTACATCGCGTAATCACGCATGGAGCGAAAAA
ATGATCAGGATAGTGAACGGAAACGGTCGCAGCCAGCACCCCCAGGCCAT
CGACGAGATGTTCCGGCTGCGTAAGCGCGTGTTCCACGACTTCTTGAAAT
GGGACGTCAAGACCGAAGGGGACTGGGAAATCGACCACTACGACAAGGCC
AATCCGCTCTATGTCATGTCGTACTCGCCGGACACCGGCAAGATTCGTGG
CTCCCTCAGGCTCCTTCCGACGCTCGGTCCGAATATGCTGGACGATACGT
TCCCGATCCTGCTCGGGGACAATCCGGAAATCCGTAGTGCGTCGGTGTGG
GAATCGAGCCGCTTCTGCATCGATCCCGAAATCTCCCAGGATCGCGCATC
GAACCAGGTCACCATCGCCGCGGCCGAACTGATGTGCGGTGTGGGCGAAA
TGAGCCTTGCCTCGGGCATCAGCCATATCGTCACGGTCACCGATGTGTTC
CTGGAGCGAATGTTCCGCCGCATGGGTTGCCCTGGGGAGCGCATCGCCGA
TCCGCACAGGATCGGCTCCGTCCATGCGGTCGCCATCGCGTGGGAGGTGA
GCAGGAACCTGCTCGAAACGATGAAGGCGGTGGCCTCCATCGAGGGCACC
GTTCTCGATCGCCCGATGTCGCTTGAAACGGCACGCGCCGCCTGA

>637182652 PUTATIVE TRANSCRIPTION REGULATOR HSL-DEPENDENT PROTEIN [Sinorhizobium meliloti 1021: NC_003047] (+)strand
CTGCTCGTCTTCCCCAATCTCGACGCGGCCAATATCACGCTCGGCGTGGT
CAAAACCATGACGGACAGCCTGCATGTCGGCCCGATCCTTCTGGGCTCGG
CGCTGCCGGCGCATATTCTGTCGCCGTCCGTCACCTCGCGTGGCGTCGTC
AACATGGCAGCGCTGGCCGTCGTCGAATCAAGCCATCCCGTCTGAGGGGT
GGCGCGCCTCCTCATTCACTGGAGGGCGGAAAAAACGCCGCTTCCACGGG
ACCGACGCAGCCGCGTCAGCGATATTTGGCTAAAAAGTCAACTTATGATT
GCATAAGCGGGATTACTGCACCGTTTATGAAATATTGCACTAGACAAAAC
CGGCCGCCGTAAACCATGTTTATTATAGGGGCAAGTTTCGGTGTTACGGC
ATGGCTAATCAACAGGCTGTCCTCAATTTGCTGGATATCGTGGAATATGG
AGGTTGCGCAGACCCCGAGCGCTTCTTCGCCCTGATGCGTCGAACCTTCA
ACATCTCGCATCTCCTGTATCTGGAGGCGGAGTCTCTTCCGGATGGTTTG
AGAATCTGCCGCCTGCATCACACTTTCGGCGCCTACGCCGCCGAAATCTA
CGCCGCCAGGGGGCTTTACAGGATCGACCCGATCCTCAAGCTTGCGCTCG
GCGGCGTCAGGCCGGTGGAATGGGCGACAGCGCGGCGCCGCTTTCCGGAA
TGCGAGCCCCTCTTCGAGGCGGCCGAAGAAATCGGGCTTTCCACCGAAGG
CGTGGCCTTACCGCTCCCCTCGCCTGCGGGCCGCATGGCGCTTCTCGCAA
TCGGTGCAAACATGTCGCCGGTTGAGTGGTCCGCCTACCGCCGCTGCCAT
CTGCGCGATTTCCAGCTGGCTGCCAACCTCTTCCACGCCTCCATGCTCGA
ACATTCGGCGATGGCCGGGGCGCTCGACGAGCGCGATCTCCGCCTGACCG
GGCGGGAAACGGAGGTGCTCACGTGGTCGGCGGCCGGCAAGAGCTACTGG
GAGATCGCAACGATTCTCGGCATATCCGAGCGAACGGTGCGTTTCTTCAT
GACCAATGCCCGCCGCAAACTCAATGTAGTGTCCAACACGCAAGCTGTAG
CGCACGCTGTTCGACATGCTCTGATCCCCACCATCTGA

>637181618 PUTATIVE TRANSCRIPTION REGULATOR PROTEIN [Sinorhizobium meliloti 1021: NC_003047] (+)strand
CCTTCTATACAGCCGGCTGAGCGAAGTCAGAACGCGCGACCGACGCGGCC
CGGGCAGCCTTTCCCGGCGCGAGATCGAGTGTTTGCGCTGGGCCGCGGCT
GGCAAGACGACGGTGGAGATGGCCCGCATCATGGCACTGTCGGAATATAC
GGTGAACCACTATCTCAACCGTGCGACGCGCAAGCTGGATTCGGTCAATC
GCGTCCAAACCGTCGCCAAGGCGATACGTGCAGGGTTGATCAATTGATCG
ACGCCGGCCGGACCTAGAGCTCTTTTCTCCCTCATCTCGTGACAAGCACG
GGAAATGGAGGCACCGAACCCGAACACGGCCGTCGGTTGAGGGCGGGGTC
GGCTTTCATCGACACGGGCGAAATGCACAGGGTTTTGCGCATCAGAAGTG
ATGATCGTCAATCACCTGTTGGCATTGCGCGGCCGCTCGGGCTATTTGAT
AGTCGATGAATGCGATGGAACCGCGCTAATGCAAGAGATGATCACGATGG
GGACGACTGATATCGATCTGCCCCGGGGCGGCGATTTCGCGTCTGAGATA
GCAAGGCTCGAGACCCAGTTCGACATCATCCGCTACATGCGGCGGATCAC
GCAGATTTTCGGCTTCAAGACTTTTCTCATCTGTTCGATCCCTGCAGTCG
AGGTAGAGCGGCTCTCCGCGACCACGGTCATCTCGAATATGCCGGCCGAG
CTCCTCAACAAATATGACAGCCTTTCGATGCTGCGTTTCAGCACCGGGGT
GCGCCGGTTGAGAGAGACGACGACCCCGTTTCAGGTCATGCTTGAAGACT
GGGAGAGGGAGGGAGGCAAGCCCGACTCTGCCGCGGATTACATCGCCATG
TTGCGCGAGAACGGCATATTCCAAGCCAATTACTTCCCGGTCCACGATGC
CGAAGGTGGCCGCGGCGCGGTCATCCTCATGGGCCCGGAAGCGGAATTGC
CGATGACGGCGGCGATGGAACTGCAGATGATCGCGATCCACGTCTATAAC
CGGCTCGCCGAGATCGGCTCGGTCTGGAAGAACACCAACACGGTTCTTTC
CGAACGGGAAATCCAGTGTCTGAGCTGGACGGCCGCCGGCAAGACCAGCT
CGGAAATCGCCGGTATCCTCGGCCTGTCGGAGCACACGGTCAATCATTAC
CTCAACCATGTCACCAAGAAGCTCGACGCGGTGAACCGCACACAGGCGGT
CGTGAAGGCGATGAAAAAGGGCTATATCAGCTAA

>637181617 PUTATIVE TRANSCRIPTION REGULATOR PROTEIN [Sinorhizobium meliloti 1021: NC_003047] (+)strand
CGGTCACCGGCCCCTCCTATCGGGTCAGCTTCAAGCAACTGACCGCCTGG
GCGCAGGACGTGCGCAAGGTGGCGGCAGAGATCGAGGAAGAGGTCCGGAT
CCGGCTTGGCCCCGGGCGGGAAACGGGGGCTGCGGCGCCGCGTGTTCTGT
CGGACGCGCAAAGGTCGCAGTAACGGTTTAAGGATTACAGCATGTTTTCC
ACGGAAACGTGCAACGGGACCGCTTTACGGTAAATTAGAAGTTTCGACTG
GACGAAAAGGCTCAAGATAAGTAGCTTCAATGCCGGTCTGCTGCCACGGC
TGGTTGCATCGGGCGGGATTCTGGTGGAAGCCATGGCGTGGGTATGACAG
CGCGAGCGTCATGCTCCAGCTGGAGCGCGGATGTGAGAGGCGGGCGGAAG
ATGATCGATTTCAGCGTGGATATATCCTCATTGGTCCTCCCTGACGGTCA
CGCAATCAGCGGGGCGATCGACAGCGAGGATGATGTCCGGCGCGCGCTCG
GCCGAGTGTCGGAAGGTTTCGGTTTTCGCGGCTTCATGGTCCTCGCCATT
CCCGAGTCGGGGTCCCACAGCCTCACTGCGCAGGCGCTCATGACGACCTG
GCCGATGGATTTCCTCAGGCGCTACGACAGTGCACGCCTGATCGACGGCA
GTCCGGTGATCCAGCGGCTGCGGCGCAGCACCATTCCCTTCACCTATGAT
GCTCATCTGCTGGCGCGCGGGCGGGTGGACGGCAAGGGCGAAGCTGCCAT
ATGCGTCTTCGAACAGGCGAACATGCCGCGCGGGGTGTATCTGCCGGTCC
ATGATGCCGCGGGTCACCGCGCCGCCATCGCCTTCGGCGGTGACAGGTCT
GCCGTATCCGACGACGAGATGCAGGCTCTGAACCTCTGGGCCGGCCTTCT
ATACAGCCGGCTGAGCGAAGTCAGAACGCGCGACCGACGCGGCCCGGGCA
GCCTTTCCCGGCGCGAGATCGAGTGTTTGCGCTGGGCCGCGGCTGGCAAG
ACGACGGTGGAGATGGCCCGCATCATGGCACTGTCGGAATATACGGTGAA
CCACTATCTCAACCGTGCGACGCGCAAGCTGGATTCGGTCAATCGCGTCC
AAACCGTCGCCAAGGCGATACGTGCAGGGTTGATCAATTGA

>637181435 PUTATIVE TRANSCRIPTION REGULATOR PROTEIN [Sinorhizobium meliloti 1021: NC_003047] (+)strand
ACGATATCGGCTTGCCGCGGGGGGTCAGCCGGAGCTATTGCGCCGTGACC
TTCAGCGTGGGGCGCACGCGGTTCTCCTTGATGCTGCTCTTCCCCGAGGA
CGTGATCCTCTCCCAGGAGGCGCTGCGCGACATCGCGGTGCTTGCCGGCT
ATGTCGCCAGTCATAAGATCAAAGCCGATGTGCGTCACGATAGGGAATGC
GAACTGACCGAGCGCGAGCTCGAATGTCTGTTCTGGATTGCCGAAGGCAA
GACGAGCGATGAGATCGCCGTCATACTCGGGATCTCCCGCAACACGATCA
ACAATTACATCACCAGCGTAATGCGCAAGACGGCGACGCGAACGCGGTCG
GAAGCGATCGCCCACGCCGTGCGCAACAATCTGGTTTAGGAGCGGTGACG
ATGGCTTATCTCGCGACCGAAGATCGCGACGACGCCGGCCGGTCGGGCCG
CAACGCCCGCGCGGCGCGGGCAGCGACTCTGGTGACGCGCTTGCAGGCCA
TGCAACGGCAGATCAACGCGAAGAATTTCGCCGTTCTGCGAACGAATGGC
AGGGGCCTTCCTGCAACGCGCAAGCTCACCTGCGTCCTCCACAACTGGGG
AGCCTCTTGCGAGGAAAACGCGCGTGATCTGATAATGCTCTATGGCGACG
AACTGCTCCAGCATCTCGATCTTTCGTTGCTGCCGGTCCTCTGGAACGGT
CAGGGCGAGCATCAGACCGCCGAAGTCTCGGATTTCGGCCCGTTCACACG
GCGGCTGAGGGAGCGCAAGCTTCCCTATTCGGGCATCGCCTTTCCGATAC
GGCTTGGCGCGCAGGGCAATGGCTATGTGATGTTCGCCGGAAGCTACATC
GATGCTTCGGGCGAACAGATCGTGGAGCTTCACGGCCGCAGCGCGCAGAT
CATGGCAGACCTCCTGGCCGCCGACGAGAAGCGTCTGTTCAAGGCGGAGG
CCTTGAGCGATCGCGAAATCGCCTGCCTGCAAATGGCCGGCGACGGACAT
ATCAGCGAGGAGATCGCCGAGAAGATGGGTCTCTCGGTGCACACGGTGAA
TGCCTATCTGGGGGCAGCGACGACGAAGCTCGACTCCGTCAACCGGATCC
AGGCGATCGCCAAGGCGATCCGCCTCGGCTATATCAGCTAG

>638010966 autoinducer synthesis protein [Sphingopyxis alaskensis RB2256: NC_008048] (+)strand
GCTTGGCGCAATGGCAATCGCCAGCGCAAGGCAGCTTTCAGGATGGACGA
GCCGGTCGGTACAGCCAAGATTAACGGATCGGCAGCGCGACTGCGTCCTT
TGGGCCGCGCGCGGAAAGACAGACTGGGAAATCTCGCGAATCCTCGACAT
CAGCCATGAAACCGTGATCCAGCACCTCAAGGATGCCCGCGAACGCTACG
AGACGCACAAGCGCGCGTCGCTGATCCTTTACGCATTGTACGACGGCCTC
ATCAGCTTCGCCGACATTTTTCGCTGGCGGGTTCGAAGCTGACGGTCGAA
TCCCTCTGGCCCGCGTGCTGTCTCTCCCCATTTCTTGGTATGGGCGGCTC
GCGGGCAGCGATGTTCTTTCCTGCGCGGTATCAACCGCGGAGAAAAGGTC
ATGCCAGAGGAGATCGGGGAACGGATCGAGATTGATGAGGACGGGGCGTT
GCGGGCGATGTTCCGAGCGCGCAAGGAAATCTTCATCGACCTTCTGAAAT
GGGACCTCCCCATCCTGGCAAACGAGTTCGAGGTCGATCAGTTCGACCGC
CAAGCAGAATATCTCATCCTGCTCGAGCAGGGCGTCAGGCACCGTGCGTC
GACGCGATTGCTCCGGACCGACCAACCACATCTGCTCGGCGACCTTTATC
CGCATCTCTGCGCTGGGCCGGTGCCGGTCGGCCCGACTATTCGCGAGATC
ACCCGTTTTTGCCTCGATCGCCACCAGCGGGCACCCGAGCGGCGCAGCGC
CCGCAACCAGCTCGTCACCGCACTTGCCGAGCATGCGCTGGCGACGGGTA
TCACGTCCTACACCGGAGTCGCCGAGCAGGAGTGGTTCGAGCAAATCCGG
CGTTTCGGCTGGGACTGCAAAGCACTGGGTCAGCCCCTCGATCACGAGGG
CCGCCGGCTTATCGCGCTCCACATCCGGATCGATGACGAAACGATCAGTG
GCTTGCAGGCCGGCGGCACCTATGAGGCGCCGCGGTTGATGCTGGCGGCT
CCGCGCATAGGTGGAAACGGCCGATGA

>638010965 transcriptional regulator, LuxR family [Sphingopyxis alaskensis RB2256: NC_008048] (+)strand
AAATAATGCGATGATCGCGACCTCGGCGGGATGGTCGTTTCGGCCTCGCG
CAGCGCCGTGCCCATACGGTGAAACTCGAGCGGCAAGACAAAGCGCTCGC
GTGCCTGCCGCTTGTGGCACGCAGGGATCGGCTCCCGCCTTCTGCGGCGG
GCTCCGCTTCAAATTTTGAACCTCATTTTAGTAGTTTAATAGCGAGCGCA
GCAGGCTACCTTCTGGTTTGGCTGATAACCAGCCGGAGGCGGCTTGGTAG
CGGGATTCGGGCAAGCACCGATTTCAAAGGAAAAGGAGTGTAGAGCAGGA
CACCAGACGCAGCGTGAGACAGAGGTTCTGGTGCCCACCAGTTGAAAGGC
GGTCCGCGGGGTGCGGGTTGGGAACGCGCTCGCGGGCGTAGTAGGGGACT
ATGAGACTTGGTTTGGTGGAGTTACTTGGCGACAGCATATTAACGGCATC
CTCGATTGACCATCTGCATGAGGCGTTGACGCGCGCGACCCGCGACATGG
GTTTCGATCGCTTTGCGCTTTCGCTCGAAATCGGCTGCGGCGCCGACAGC
AGTACGTCCCTTCTGATCCATGATTATCCGGCAAGCTGGGCCGACGTGTA
TATCGGCTTCAATCTGGCGGCGAGCGATCCGGTTCGCCGCGCGGCCGAGC
GCAGCGTGTTGGGCTTTGGCTGGCGAAATATCCTCGACCTGGTTCCAATG
ACCGAGATCGAGAAGACCACCTTCGAAACCGGACGGCGTCATGGGCTTGC
CGATGGGTTCACTGTCCCGCGGCATCTTCCCGGCGATGTTACCGGGTCAT
GCTCGTTCGTTACCGGCCTTGGAAAATCGATCCCACATGCGATGCTGATC
GTTGCCGAAATGCTTGGCGCAATGGCAATCGCCAGCGCAAGGCAGCTTTC
AGGATGGACGAGCCGGTCGGTACAGCCAAGATTAACGGATCGGCAGCGCG
ACTGCGTCCTTTGGGCCGCGCGCGGAAAGACAGACTGGGAAATCTCGCGA
ATCCTCGACATCAGCCATGAAACCGTGATCCAGCACCTCAAGGATGCCCG
CGAACGCTACGAGACGCACAAGCGCGCGTCGCTGATCCTTTACGCATTGT
ACGACGGCCTCATCAGCTTCGCCGACATTTTTCGCTGGCGGGTTCGAAGC
TGA

>638010904 autoinducer synthesis protein [Sphingopyxis alaskensis RB2256: NC_008048] (+)strand
GCCGCCGAAATCCTCGGCGCGATCGCCATCGCTTCGGCGCGTGAGTTGAT
CGGCTCCTCTCCTTTACGGCCACGCCCGATACTTACCGAACGGCAACGCG
AATGCGTGCTCTGGTCGGCGCGCGGCAAGACCGCCGGCGAGATCGCCGAT
ATTCTCGGGATCAGCGAAGAGACGGTCGTGCGCCACCTCAAGATGGCGCG
CGAGCGCTATTCGGTGCATTGCCGCTCGATGCTGATCCTGTGCGCGCTGT
TCGACGGGCTGATCGGCTTCTCGGACATCTACGACTGGTGGCGCCCGAAC
TGACGCGCCACGCATAATCGCAAAATCCTTGCCCAGAAATGGGCATGGCG
GCCGCAAAGGATCGATGGTCTGATTCCGGCTCCACAGCCAAGGAATCATC
ATGATCGCACAATCGACGCGGGCGCCCGACGCGCCCGGGGATGCCGCGCT
GCGCGGCATGTTTGCCGCGCGAAAGCAGGTCTTCATCGACCAGCTCAAAT
GGGATTTGCCCGTCCTCGACGGCCGTTTCGAGCTGGATCAGTTCGACACG
CCCGACGCTCGTTATCTGATCCTGCTCGACCCGCACGATCTGCGTCATCG
TGCTTCGGCGCGGCTCCTGCCCACCACGGCGCCGCACCTTCTCGGCGACA
TCTATCCGCATCTCTGCACCGATGGCCCGCCGACCGGCACCAGTATGTGG
GAGATAAGCCGCTTCTGCCTCGACCCCGCGCAGACGCCCGACGAGCGCCG
CGACGCGCGCAACCAGCTCGTGACCGCAATTGCCGACTATGCGCTGAACA
ACGGGATAAATGAATATGCCGGGATCGCCGAGGCGGGCTGGTACCATAGT
ATCAGCAAGTTCGGCTGGGTTTGCCGCACGCTGGGACCCGTCCACCGAGA
TACAAATTGCCGGATCGTCGCGTTCAACATCACGATCGACGAAGACACGC
TCCCCGGCCTGAAACGAACGGGGACCTATGCGCCGCTCATGCTCAAATAT
GAGGAAGGCGGGGAGCCGGCGCTATGA

>638010903 transcriptional regulator, LuxR family [Sphingopyxis alaskensis RB2256: NC_008048] (+)strand
GATGGTCGATGCGACCGAGGAACTGTTCCACATCCATGATCGCATGCCGG
TCATCCTGCACCCCGAAGATCATGATGCCTGGCTTTATGCGCCTGCCGAA
GAGGCGATGGCGCTGGTCGCAAAATATCCCGCCGATCGCCTCGCCGTCGA
GCGCACCGAAGTACCCTGGTTCAGCCGCAAGGCGCCGCCCGCGGATGCGC
CATCACTGCTCTGAAAACGGGCGGTGTGCAGCCGGAATAGATCCAGAAGC
GGGTCCGATTGTCAGACCCAAGCCCTTTACCCGGATTATCAACCTGTTAC
ATCTCGCTGACCGATCGATCGCCATGCGCCGGGCTGCGGGAACAGCGGTC
GGACAGGGCGTGAGGACCCGTCGGAAATTCCCCCGTTCGCCCGCGCCGAA
ATGGAAAAGGTTCGCGGCGATAGTTGGAGCGGACCGCAGGCGAGCGGGTC
GGGAACGCGCCGGCGGCCGATGAACGATGTGAAGCATTATTATCTGACAG
AGGAACTCGCACAGGAATTTACAGGAGCAGACAGAGAAGAGCAGCTCTTT
GCCGCACTGACCAAGGCTGCGGGCCGAATGGGGTTCGACCATTTCGCGCT
TGCTTTCGATCGGCGCGGAACCGGCGAACCGGCGTCGATTCTCGTGCACA
ATTATCCCGACGCCTGGGCCAAGGTCTATGTCGGCTTCGATCTCAGCGGA
ACCGATCCGATCCGCCGCGCTAGCGAGCGATCGCTGACCGGCTTCGAATG
GCGCCACGTCGATCGCTATATTCCGCTGAGCCGCGGCGACCGCCAATTGC
TGTCGGTGGCGCGCGATAGCGGCGTCGGTGACGGCTTCACGGTTCCTCGC
CATCTGCCCGGCGAGGCATCGGGAACCTGTTCCTTCGCAGTCCGTCCGCA
CGCGGACATTCCGGCGGACATGCTCCACGCCGCCGAAATCCTCGGCGCGA
TCGCCATCGCTTCGGCGCGTGAGTTGATCGGCTCCTCTCCTTTACGGCCA
CGCCCGATACTTACCGAACGGCAACGCGAATGCGTGCTCTGGTCGGCGCG
CGGCAAGACCGCCGGCGAGATCGCCGATATTCTCGGGATCAGCGAAGAGA
CGGTCGTGCGCCACCTCAAGATGGCGCGCGAGCGCTATTCGGTGCATTGC
CGCTCGATGCTGATCCTGTGCGCGCTGTTCGACGGGCTGATCGGCTTCTC
GGACATCTACGACTGGTGGCGCCCGAACTGA

>638008668 transcriptional regulator, XRE family [Sphingopyxis alaskensis RB2256: NC_008048] (-)strand
CTGCGATCGCGACCGCCAGCCGTGGATCACGCGGCGAAACATCGTGCGAT
GCGGGGGCGTATCCGGCCGCGAGCAGCACCGCATTGCGCAGCGAAGGCGG
CGCGTCCGTTTCGCCGAGCCATGCCCCGATCAGGTCGCGGCTCGGGCGCG
AGCGGCCGCTTTCGACAAAGCTGATGTGGCGCTGCGACACATTCATGCGC
AGCGACAGCTCGAGCTGCGCGATGCCCGCGCGTTCGCGGATGGCCTTCAG
CATGGGCCCGAGGCGGCTGGTCATGGGTGCGGCCTATGGGATGCAAAAGG
CGTTCGGGTCGACTACCTCGCAGGTAGGCGTAATAATGTTTCGCATGGTG
CTGGATAAATTGCCCGTCCCAAACTAGTTTGGCGAACCGCGTTCCGACCG
ATGATGAAGTGCAGCGCCATGGCATCCTCGCTTTCCCTTGCCGCCGACCG
CCCATGCCCGACTGGCTTTCCGGCGCTGCTGCGTCAGCACCGCAAACGCG
ACGGCCGCTCGCAGATGAACCTTGCGCTCGACATGGGCATTTCGCCTCGC
CACCTCGGCTTTCTCGAAAAGGGCCGCGCGCGTCCCAGCGCCGACATGGT
GGCGCGCATCGCCGACGCGCTCGCACTGACGCCCGCGCAACGCAATGCGA
TGCTGCTCGCCGCAGGGTTTGCGCCAAAGATCGCCCCGGCCTCGGCGGCG
GCAACGGCCGCCGAAGCGGCGTCGCTGGCCCTTGGCGCCTTCGAGACCGC
GGTGGCGATTGCGGGTGCCAGCAGCGCGGCGGCGGCGGTCGACATCGCCG
CGCGCTTCCTTTCGGCGCTCGGCATTGCCCATTTCATGACCGGCACGCTG
CGGCGCGGCATCCATGGGTGGGAAGTGGGGCGCGATGCCGACGGGCGACC
CGCGATCGGATGGCTCCGCCACAATGAAGCGAACGGCTATCGCAACCACG
ACTATCTGATCCGCGCCACCGCCGCCGCGTCGGCGGGTTTTTTCTGGAGC
GACATTCCGCGCGCCATGCTGTCGCCGCTCCAGCGCCGCATCCTCGACGA
AGCCCGCGACTTCCAGATCGCCGACGGTTTCGTCATGCCCGTGCAGATGG
GCGACGGATCGGTACGCGCGCTTTCGTCCTGGGCGGGGCCGATCGACACC
GACCTCGCGACGCGCACCGCCGTCGGTCTCGTTTCGACCGCCCTGCTCGA
CCAGCTTGCCCGGCTGGCGGCGCCGACGCTGCCGGTCAACGATCCGGTGC
GGCTCGACCCCGCCGACCGCGACATGCTCGCCTTCTTCGCGGCGGGCTAT
TCGATTGTCGGGATCGGACAAAGGCTCGCCCTGGCCGAGAAGGAGGTCGA
GCGGCGGCTGCGCGGCGTCGCGGTGCTGATGGGGTGCTCCACCCCGGCGA
TGGCGGCGTGCCGCGCCACCGCGCTCAACCTCATTTGA

>637080478 autoinducer synthase [Mesorhizobium loti MAFF303099 plasmid pMLb: NC_002682] (+)strand
CGGGCCAGGCGTCGTCACGATGGCGAGTGACCGGATGGAAGTTCCGCCAA
GCGCCATGCCCCTTATCGAGACGCTTTGCGTGCATACCTTTCGCAGCCTC
TCTGCGCTGGGAACGCCCGGCGATGGCAATGAGCCCACGCCCTTGACGGC
GCGCGAGCGCGAACTCCTGGAGTGGAGCGCGCAAGGCAAATCCACCGATG
ACATTGCTTGTATCCTCGGTGTTACCAGGAACACGGTTGAAAGCCATCAG
CGCAACATTCGAGGAAAGCTCGATGCGATCAATGTCGCGCATGCCATCGT
AAAGGCGCTGCGACGGCAGGAAATCCAGATTTAGCAATACCTGAATACCG
TCATACGTACGCCAAGTGCGTTTTCCTACGACCCTCCGCCTGGAGGCGTC
ATGGTTCGTATACATTTGGTCAATTGGGACAACAGGAAGCACTACAGGAA
AGTTCTGGAGCGCTACTTTCGGATACGGTATGAGATTTACGTCAAGCAGA
GGCGTTGGCGCGCCGTCGCACGGCCCATCAACATCGAGATCGACGCCTTC
GATAACGAGCATACGCTTTATGTTCTGGCGCTTGATACCAACGGCAAGAT
CGTAGGCGGCTCCCGTCTCGTGCCGACGCTGGAACCGCATCTCATGAGCG
AAGTGTTCCCGGTTCTCGCCGGCGGCAGGCCCCCGAGAGCGGCGGAAATC
TTCGAATGGACGCGTTTCTTCGTCGTTCCATCGCTTCGCACGCAAGGCGC
CCCGTCGCCGATCGCCGGCTTCGTTCTTTGCGGTCTGCTCGAGACCGCTC
AGCGTCTGGGGATTCGACAGATCAGTGTGGTGTGCGAGACATTCTGGCCA
AAACGGCTGCGCGCCCTCGGCTGGACGCTGACCGAGCTCGGTGACGTTCT
CGAACACCCCGACGGCGATATCATCGCGTTGCTGATCGATGTCACGCCCG
AGGCTGTTGAGCAGACGCGCCGTGCTTACGGCATCAGCGGCGTCTTACTT
GCGGAATGA

>637080477 probable transcriptional regulator [Mesorhizobium loti MAFF303099 plasmid pMLb: NC_002682] (+)strand
GCGGCTTCGGAGAGAAAGAAAACTCTCTCAGGAGCAGTTGTCTTTCGTTT
CGGGCCGCACGCGCGCCTATATCAGCAGCGTCGAGGCCGGGCGGCGCAAC
GCCACGCTGGATACAGTCGAAATTCTAGCCAAGGCGTTGAATGTCGAGCC
ACAAGAGTTGGTTTCGGCAAGCCCGGCAAATAAGCGAGCTATTCGGGTGA
CGAAACCGGCCGCTTCAAAGTCGACCGGTTGAAGCCAACCTTCCATAAAG
CAGTGCTGAGCGGATTTTCACTAATCTCTTTGTTGTGACACGTGATTGAC
TCCTTCAGTGTACATTCGATGCGCGTCCTATTGAAGATTGTGTCTAGACA
GCCATAGGTTGTTCCGCGGGGTAGGGCCTGACTGTGGTTGAGGTCTGCCA
ATGGAGAACGAAACTGTTGTCGACCTTTTTGCGGCGATCACGAAGATCGA
CACTGCGCGGTCGGCTGATGCAATCCTTCAGGAGTTCCGCTTCACCATGG
AGCGCTACGGATTGCACAATTTTCTGATCACCGGATTGCCTGTGCCGCAC
GGTACGGACTGGCAGCGTGAAATTCTCGCTGATGGCTGGTCTCCTGAATG
GCATCATCGCTACGTCACCGAGGCGTATTTTTTGCACGATCCTTGTGTCG
CCCAGTGTCGGCACTCGCCAGAGCCTTTCCGATGGGGCGAGCTGCCGGTC
GCAAGGCTGGTTCCACGCGCGAAGCTGGTCATGGACGAGGCGGCCGAGTT
CGGGATGAAAGAAGGCATCTGCATCCCAATTCATGTCCCATTGGCCGGGC
CAGGCGTCGTCACGATGGCGAGTGACCGGATGGAAGTTCCGCCAAGCGCC
ATGCCCCTTATCGAGACGCTTTGCGTGCATACCTTTCGCAGCCTCTCTGC
GCTGGGAACGCCCGGCGATGGCAATGAGCCCACGCCCTTGACGGCGCGCG
AGCGCGAACTCCTGGAGTGGAGCGCGCAAGGCAAATCCACCGATGACATT
GCTTGTATCCTCGGTGTTACCAGGAACACGGTTGAAAGCCATCAGCGCAA
CATTCGAGGAAAGCTCGATGCGATCAATGTCGCGCATGCCATCGTAAAGG
CGCTGCGACGGCAGGAAATCCAGATTTAG

>637078372 conjugation factor synthase traI [Mesorhizobium loti MAFF303099: NC_002678] (+)strand
GCACAGCCGGCGTCGCCGGTCCGGCTGTTACTCGGCGGTATGTGGCGCGT
AACGTTGAAGCGGGAGTGTCGGGCAGGCAGTGCATTGCAAAGGATCCCCT
CTTTGGCGAGACGAATTCCTCCATTCCAACTGATTCCCGACCTCTCCGCC
ACCCACTGTGTAGCCTGCCCGCCACGCTCCCAAGACCATAAAGGCATGGA
TAAAACTCGCGAATACGCCTTGGAAAGCAGGTCTCAAAGGGCAAGGGGAC
CTTCCATCTGGAAAATGCCAAGCAAAGCTCGCGTTCGGACGATCCATGCG
GTTGCCAGGCTGGCTGCCTCCGGTCAGGCGAGATCCGGATCCTTCCGCGA
GGATAGCTGTAAACGTCCACAGGCTGCATCGCTGTGCGCTTTGCCCTTCG
ATGGCGGGAACACAACCCGCACGGAGGCGACGAATGATTCAGCTGATCAC
ACCTGGCCTCTACAGCGAATTCGCAGGCGAGCTCAAAGAGATGCACGGGC
TCAGATATCGGGTTTTCAAGGAGAGGCTCGATTGGGAAGTTCAGACCGGA
GGCGAAATGGAAACAGACACCTTTGACGACTTGAAGCCTGTCTATCTGCT
GCTCAAGGGATCCGATTGGCGAATTCGTGGCTGCGTGCGCCTCTTGCCAA
CCACTGGGCCGACCATGTTGCGCGACACATTCCCGGCGCTGCTGGGTGAA
GCTGTGGCGCCCGCGAGTCCCGACATATGGGAAAGCAGCCGTTTCGCGCT
CGATTTGCCCCCATCAACGCCCAAGGCGGCAGGCGGCCTTGCCCAAGCAA
CCTACGAGCTCTTCGCCGGCATGATCGAATTCGGCTTGGCCAACAATCTC
ACCCGGATCGTGACGGTGACCGATACGCGTATGGAACGGATCCTTCGCCT
CGCAACGTGGCCATTGTCGCGCATCGGAAAGCCGCAGCCCGTCGGCAAAA
CGGAGGCGGTGGCCGGGTTTCTCGAGATCTCTCACGCCAGCCTGTTGCGC
ATCCGCTGGAGGGGACGTCTGAATGGGCCGGTACTGTGGCGACCGATTCT
CGGCCTGCCGCACGGCCCATGCGGTAGCTAA

>637078128 conjugation factor synthetase, traI [Mesorhizobium loti MAFF303099: NC_002678] (+)strand
CTGCGCGTCGCCGAGCAGTATGAGCAGGCGCTCGAGATTATGGCGATGTG
CTTTCACATTGGCGTTCGCCGCAAGCTTGCGCGTGGTCTGGCGGTGGATG
GTGTTTCGTTGACGCCCCGTGAGTACGAATGCCTGGAGTGGACGGCGAAG
GGTAAGTCCGCATGGGAGATCGGCTGTATCCTGGGGATCAAGGAGCGCAC
GGCCGCTTTCCATTTGGACAATGCCAAGAAGAAGCTCGGCGTCCGCACCA
AAAATCAGGCAGTGACACTGCTGGCCTCCTCACGATCATCAATTCTCTGA
GGGACAGAATCCCTTTTTGATCTACCTGTACAAATGCACAGGCAGTCGCG
GCATGAAGGTTCGCCTCCAATGGCAGGGTCATACCTGCGAGGAGACCATC
ATGATTGAGCTTATTGCGCCCGGCTGGTACGGCGCGTTTGCTGACGAACT
TCACGAAATGCACCGCCTGCGCTACCGCGTCTTTAAGGAACGGCTGGACT
GGAACGTGCGCACGACCGGCGGCTTCGAGATCGATTCATTCGATTCCCTG
AAACCGCACTATCTCGTGTTGCGCGATTCCGCCGGTCGCGTCAGGGGCGG
CGTACGCCTTCTGCCCTCGACGGGGCCGACGATGCTGCGAGATGTCTTTT
CGAGGCTGTTGGAAGGGAGAGCGGCACCCGAGGAACCGAGTGTCTGGGAA
AGCAGCCGTTTCGCCCTTGATCTCCCACCGTCTGCACCGAAGGACAGTGG
GAGTATAGCTGTTGCCACCTATGAACTTCTCGCTGGCATGATCGAGTTCG
GTTTGTCACGGCTACTCACCCATATCGTCACGGTTACGGATTTGCGCATG
GAGCGAATCCTGCGTCGCGCCGGGTGGCCGCTGGACCGGATCGGTCCGCC
CCAGACAATCGGCACCACGTGCGCCGTTGCCGGCTGTTTGGATGTCTCAG
AGGAGAGCCTTGCTGCGGTCCGCCACAATGGCGGTCTTGGCGGTCCCGTA
CTGTGGGCCGGTGCTCTGCACGGGCGCCTGACATGGTTATGA

>637078127 transcriptional regulator [Mesorhizobium loti MAFF303099: NC_002678] (+)strand
CAGGGTGTTTGTGCGGCGCGCCCTGCCGGTGTCCCTCCCCACCGGCAGGG
CGCCTTTTTTGACCCGCTGGATCTCGGTGCCCCATTGGATCTGGGTGATT
GTAGCGCGTCCGCAATCGATAGTTCGAGAAGGAGGTCATCTGCATATCCG
GATGGCACATCGAGCTTCGATATTTCTACGACACCAGGGAAACCACCCAC
AATCGCAGCTTCGGACCCGCGGCTTGCGGCAGCCGGCGTCGAGGTCGCAT
CCACCTGCTTTCATATGATCGAAGGTCCGGGGAGTAGTCACCGTGGTGAA
TTTTCTCCAGCGTCGAATATCTTGGGGGGCGAGTCTTCTCGCCGTAGCTG
CCAAGAAGCCAGAAAGTCCCATGTCTAATTGAAAACAGCCGCAGGAGAAA
ATGCAGCTCGTCTTCGAAACATTGCTGGAACAGTTGTCTTTGAGCGTTGA
TGAAGTCGACTTCCATAACGCACTGGCCAGCGCCGCTGGCGCCTTCGACA
TTCCCGCATTCGCCTATCTGTCTCTGGTGTCTGATCGCGTCACAAAACCC
AGGCTGATATCGAACTATCATTCTGGCTGGACGTCGCACTACTTGCGCCA
CCAATATGAAAGGATCGACCCGGTCATAGAATGGGCAAGATGCAGCGAAT
GTCCCTTTCAGTGGGGACCGGGATTGGGCCATGCCGGCATTTCAACGCGG
CAGCAACAGCTTTTCGATGAGGCTGCCGAATTCGGCATCTGCTGCGGACT
GACGATACCACTTGTTGATCGCCGCGGCGGTGTCGCTGCGATGACCTTCG
CGGCAGACAGGCTCGATCCGACCTTCCTGCGCGTCGCCGAGCAGTATGAG
CAGGCGCTCGAGATTATGGCGATGTGCTTTCACATTGGCGTTCGCCGCAA
GCTTGCGCGTGGTCTGGCGGTGGATGGTGTTTCGTTGACGCCCCGTGAGT
ACGAATGCCTGGAGTGGACGGCGAAGGGTAAGTCCGCATGGGAGATCGGC
TGTATCCTGGGGATCAAGGAGCGCACGGCCGCTTTCCATTTGGACAATGC
CAAGAAGAAGCTCGGCGTCCGCACCAAAAATCAGGCAGTGACACTGCTGG
CCTCCTCACGATCATCAATTCTCTGA

>637077996 hypothetical protein [Mesorhizobium loti MAFF303099: NC_002678] (-)strand
CCGGATCTGTGAGGGCGAAAGCCGAATGGCTGAGCTACTCGACCGCGATC
CGCGCCGTCCCGCAGAAATGCTGATTTGGCAAACGAAGCGGATCCGCCCC
ATCGGGCGGACATCCGCAATCCATGCAGGGTTTGTCCAGTCTGCGACACA
GGGCTGTTCGGCAAGCTTAGCCAATGATTGATAAACCGGAATAAAATCTT
TGCTGCCAAGCTGGCACGAATTTTGAAGGTTCCTCGTCGGTGCCGACAGG
AGACCCGATCCGATGGCACATTCGGTCTGCGTCAGACCGTAATCACAGGC
GCATTTTGCGATGCTGGCCTGCCGGCGGCGGCCTATAGAGCCACAGGCTC
TTACAGCCGTCTGCTTTGTGCACCGGTGACAACGCAGGGAAGGGGACACG
ATGGGACTCCCTCGGATTGGGGTCGAGTTAGGCCGGTTCCTCGACCAGAC
TGATGGTATCGCTCAATCCGAACAGTTGTTCGACCTGTTGTCTGCTTTTG
CGCTGAATTTTGATTGCCCCTGGATCGCGTACGGTCCTCTTGCACCCGCG
CAAAAGGTTTTGAAGCCAGCCCAAGCGGATTCGGCGATCATGTTGAATTA
CCCTAATGAATGGAAGGAACGCTACTTCAAAATGGGTTATGACAAAATAG
ACCCGATCATCAAGAAAAGTCGAAAGGGGGTAGGCGCCATTCGATGGAGC
GAGGTGTATAAGGATGCAAGCACGACTGACAATGAACGGCGCGTTTTAGA
CGAAGCAGCGACGTTTGGCTTAAAGTCAGGCGTTACTGTTCCATTGCACG
GCCCCGCTGGCAGCTTTACCATCATGAGCTTTGCGCAACCTTGGGACCGC
GAATTCCAAAATAGAACAGTCACTTACTTGCAACTGGCTGCGTTACATTT
TCATGTGAGGGTTACGAAAGGCACCAGTTCGAACGCATTGAAGCAAGTTC
AGGACCTATCTCTTAGAGAGAAAGAGTGCATTCTGTGGATAGCGAGAGGT
AAATCTTCATGGGAAATAGGGAAGATTCTAGGGATATCCGGAAACACCGT
AAATTTCCATTTAAAAAACGCGATGCGGAAGTTGGATACGGCCAGCAGAA
CCGTCGCTGCTATTAAAGCAACAAGTCTCGGAATTGTCGAAGTATGA

>637077734 autoinducer synthase [Mesorhizobium loti MAFF303099: NC_002678] (+)strand
CCATGCAGTTGTCGGCCGCCGAGTTCGGCCTGGTGTCGCTGGTTTCGACC
TATGCCGTTGGCCGCGCCATGCAACTCCACACCATGGCGACCAAGACCAT
CGACCATATCGAACTGACCCCGCGCGAGCGCGAATGCCTGCAATGGGCCG
CCGTTGGCAAGTCGGAATGGGAGATTTCGCAAATCCTCGGCATCTCCGAA
CACACGTCGGAGAAACATCTTCTTAACGCCAAAAGCAAACTCGGTGCCGT
CAACCGGGTCCAGGCGGTCGCCGAAGCGATAAGGCGGGGCTACATTAGCT
AGGTCGGCCGTGCCGACCTAGAATTTCTTGCCTACGTGATCACGCAATTT
TCTCGTTGAGGCACGGCCGTATCTTCCTCTTAAACCCAGGAGACGACGGC
ATGCTTTTTTGTCTTACAACTCAAGAATTGATGGAACGTCCCGATCTTTG
GGAAGCCGTCCATCGCCTGCGCTACCAGATATTTGTCGAAGAGATGGGGT
GGGAGGACCTGCGGCGCCCGGACGGATTCGAGGTCGACCAGTTCGACCAT
GACGAGGCCGTGCATCAGATCGTCCTCAGAGGCAACGAAGTCGCGGGCTA
TCAACGGATGTTACCGACCACGCGGCCCCATTTGCTGACCGAGGTCTTGA
CCGACCTTTCCGAAGGAACGCCGCCATCGGGCCCCAACATCTGGGAATTG
ACCCGCTATGCGGTGGCTCCCGGTTTTCGCGATGGCCGTCGCGGCGTCTC
GACCGTCGGCACCGAATTGATTGCCGGCTTCGTCGAGTGGGGGCTGAAGC
GCGGCGTCGACAAGGTGATCATCGAGTTCGAGCCGATGTGGGTGTTGCGC
GCCTTGCAGCTGCATTTCCTCGCGACGCCGCTGGGCTATCAGCGCACCTA
TGGCAATCAGCAGGTCGTGGCGACCCTGCTCTCTTTCAACGAGCACACGC
TGGACGTGGTGCGTTCGCGCCGCAATCACCATGCTCCCGTCCTGGCGCGG
GGATATCCCGACATGTTCGGCCAAAGGAGGGCGTCATGA

>637077733 transcriptional regulator [Mesorhizobium loti MAFF303099: NC_002678] (+)strand
GAAAGGTCTGGCTTCGGCAACCGTTCCTTGGCGTCCCATAATACCGGCAC
CTGCGGTTCGGCCGCGCGCGCCCCTGGAGCCGATGGCAGCGCCGCGATCA
GCAGCGACGCCAGGACCAGGAACCTCCATTGGAACGCCACGATAGAACTC
CGCCGCACTCGTGTTCGCACCGGTTTTGGTACGAAAATGGTACAGGCACA
ATGGTTTTTGATTTCAACGCGCCAATTTCAGGATATGCTTTAGCACGTTT
GCAAACAGCGGTGGCTGCCTTGGTTGGGGGACCAGGGTCGAGAACCACAA
CCGAGAATGTGCGCGTTGCAATCCGTGGTCGGTGGCCAAATGCAGACAAC
GCATGGACCATTGATCTCAATGCATGAGGCAACATGGGGTTGATGTTGCG
ATGGGTCAATTTGATCGTACGCTGGAATACATAGACCAACTGCAACACGC
CGGAACGGCGGCGGCGGTCTGCGAGAAACTGTTGGGCATAACGTCGGATT
TCGGTCTGACCGCGCTGATGGCGGGAACCGTCCCGCAGCCAGGCACACCG
AGCGAGCAGCAAAAGCAGCATGTGCTGCTTTGCGACTGGCCTGTCGAATG
GCTGGAGCGCTACGTGGCGCGCAACTATGTCGATCACGATCCGGTGGTCA
GCCACATGAAGCAGTTGCAAGCGCCGTTCCAGTGGCGCGAAGCCGCCCAG
GGCATTAGCTTCGACAAGAGCAGCGGCGAGGTGATGGGCGATGCCGGCGC
GTTCAAGCTGCGCGACGGCCTGGCCTTCCCGCTGATCACGTTGGATGGCC
AGATCGTCATGGTGTCGCTGGGTGGCGAGGCCATGCAGTTGTCGGCCGCC
GAGTTCGGCCTGGTGTCGCTGGTTTCGACCTATGCCGTTGGCCGCGCCAT
GCAACTCCACACCATGGCGACCAAGACCATCGACCATATCGAACTGACCC
CGCGCGAGCGCGAATGCCTGCAATGGGCCGCCGTTGGCAAGTCGGAATGG
GAGATTTCGCAAATCCTCGGCATCTCCGAACACACGTCGGAGAAACATCT
TCTTAACGCCAAAAGCAAACTCGGTGCCGTCAACCGGGTCCAGGCGGTCG
CCGAAGCGATAAGGCGGGGCTACATTAGCTAG

>637075576 transcriptional regulator [Mesorhizobium loti MAFF303099: NC_002678] (+)strand
TGGTCTCCGGCGAAGAGGCCCGCCTTCTCGACGTGCTCGGCCACGCCGAG
ATCTATTCGTTGCGGCTGAATGTCGGCCGCCAGCGTCTGTTCGCCCTGTT
CTCGGCGGCGACATCAGGCCAGATCGATCAGCCGGCGCTGATGAAGGCGC
AGTTGAAATGCTGCTACGCGCTCTCGCATATCCCGCAGCTGATCGCCGCC
GCCGCCATGCAGGATCCGCTCTCCGATCGCGAGCGCGAATGCCTGTTCTG
GGTCTCGGAAGGCAAGACCACCGATGAGGTGGCGGTCATCCTTGGCGTCT
CCTCCAACACCGTCAACAGCTACATCACCCACGCCATCCAGAAATTCGCG
GCCAGCAACCGTGCGATGGCCATCGCCACGGCGATCAGGAGTGGCATCAT
TTGAAACACGCCGACATCAAGGACACCGCGGAGGCCCTTTTCAACGAGCA
GCGCAGCCCCTTCGGGGCTTTCTCGCTCAGTTCTGAAACACACCACGCCG
TCACCATTCCTGACGCCGTGCGCCGCTGCCGCTGGATATCAGTTGACATC
AACGCCTCGGCCTTCGGCCTGTATTTCGTCAGCCCGTCGCCGGAGCGGGC
CCGGCTGGTGCCGTGTTTCGATTCCGACTATCCCGGCATTGCCGTGGCGA
CGAAGTTCATCGCGGGCGCCAATGGCGAGGAGATCGTGCGCCACACCCAC
AACTCGACGGAGCCACGCTGGTGGACCGATGACGGCTTGGCCGCCATGGC
CGAGATGTTTGGCAACCTTGCCTGGACCGCGCAACTATCGCCCCTGGCAC
CCGGCACCAGCGGCATTGCCTTTCCCGTCCACGCCGATCGCGGTCAATGC
GGCCTTGTCGTCTTCCTGGGATCGAAGATGGCGCTGCCGCAGGATGCGCT
CTACGAAATCCACGCCCGCTGCTTTTCCCTGTTCGCCGCTGTCGCGCGTA
TCCGTCCGAGCGATGCCGGCAGGATGCGTGCCATCTCCAAGCGCGAACTC
GAATGCCTGAAGCTGACCGCCAACGGCAACACCAGCGAGGAGATCGCACG
GCTCCTGAAGCTGTCGGTCCACACGGCCAACCAGTACCTGACCCAGTCGA
CGCAGAAACTCAACGCCGTCAACCGCAACCAGGCGGTCGCCAAGGCGCTG
CGGCTGGGCCTGATCGAGTAA

>638068205 autoinducer synthesis protein [Mesorhizobium sp. BNC1: NC_008254] (+)strand
GGGTTCTTAGTGGCCGCGGAAGAACTCGACCTCGCTGAAACCGATCTGTT
CACATTGCAGTTCGTGGCCGCATTCGGGCTTGGCTGCGCTCTTACACTGG
CCGGCGGAGTGGTTGGCCGCAGCAACGTCCATCTCTCGCGTCGGCAACGC
GAGGTCGTGGCTTGGGCCTCCGAGGGACTTACTGCCGACGAGATCGCCGA
ACGGCTGAACGTCAGCGTCCATACCGCCGACATGCATTTGCGGGCCGTCC
GCACAAGGCTGGGAGTGGCGAACACGGTGCACGCCGTCGCCGAGGCGTTG
CGGCTCGGGCTGATTTCCTGATTACCTACGGATTTCCGTAATTCCTGAAA
GCGTGCCAATAAAAACATCATTGGTTGACTCGAAACCTGGAGGCCAACCG
ATGCTTCTTATCATAAACTCACAGAACGCCCATCGTCACCGCAAGGAAAT
GGATGAGGCCTTCCGCCTGCGCCACAGGATCTTTGTCGAAGAAAAGGGTT
GGACGGATCTTCGCAGCGACCATGGCCGCGAGACGGATCACTTTGACGAC
GAGCACGCGGTTCACATGCTCTACATCACCGATGAACGCGTCGTCGGCTA
TCAGCGCATGTTGCCGACAACACGGCCTCATATCCTCTCGGAGGTGCTCC
CTGAACTGTGCGAAAGCGAGCGACCAGCCGGACCTGAAATCTGGGAATGG
ACACGTTACTGCGTCGAGCCAGGCTACCGCGAGCGGGGCCGGATGCTGAG
CCCGGTGGCGAATGCTCTTCTTTCCGGGATTGTCGAATGGGGGCTCGAGA
CGGGCGTTTCGACGATCCTGATCGAGATGAACCCGCTCTGGCTGCTGCGT
CTTGTTCAACTTCATTTCAGAGTCGTGCCGCTTGGAATTCCCAGACCGAT
CGGCGGCGAGGAAACGCTTGCGGTAGCCGCGAGCTTCGACCGTCGCACTC
TTGCGCGGCTGCGGGAAATGCGGAACTCCGGCAAGCCCGCGTCCGCGTCA
TGA

>638068204 transcriptional regulator, LuxR family [Mesorhizobium sp. BNC1: NC_008254] (+)strand
TCGCTAGAGGCGCGGTGGAAGGTGATGTTGCGGAGAACGGACGCAGACGG
ACTCTCAAGTATCGACCATGGAACGGATTTACTTTGTCATCAATGTCCAT
CGGTACTTTAATCCCTACACTGGGCTCAGAGGATGCGCATTAGACTCGCG
ATAGCTCAGCTAGGTTACTCTGCTACACACAGTTATGCATCGCGTCCCCC
CCCCGTTAGGTAGCATTCGCCTGCGGCGCTTCCACATAGCCGCGACAAAC
ACATCAATCGTATCCGCAGCTCATGTTTGGTCCTCATCTATCGAACACGT
GAGATCTACTTCGATTTCATTATCGCCCAGAAATACCTTCGCAAATATCA
AAGTCCTTCAAAAGGTGCAGGTGAGCACTCTAAAGGAAGTCCAAGGCAGC
ATGCGAAGCCGACACTACGGGTATGACAAAGGACAAAGCTCCCATTCGGG
GCACCGCAGCGCACGATGGCGCTTTCGTCTAGAAGAGACCTTTTGCTTTA
CGGAAGCAATGAGAGGCTGTCGTACGACCGAGGAAGTTAATCATAGCCTG
ATGATTTTCCTTCAACGCTACGGAGTCACAAGCTTGATTGCGGGGATGAT
CCCGCCATCGAATTCGTCAAGGCGGGAGCAGTTGTCATACGTTCTCCTCG
ATGGTTGGCCGGAGGAATGGAAACGCCGATACTTTTCACTAGGCTACCTT
CACCGGGATCCGGCTATACATCTTGTTCGGCGAGGATGTCCTCATTTCCA
CTGGAGTGAGATACGGGAACACTGCTCTGTCTGCCCCATAGGCCGGCGGA
TCATGAACGAGGCCCGGGAATTCCAACTTCGCGCAGGAGTCACCTTTTCC
TTTCCGACGCTGGAGAGCAAGACATTCGGGTTCTTAGTGGCCGCGGAAGA
ACTCGACCTCGCTGAAACCGATCTGTTCACATTGCAGTTCGTGGCCGCAT
TCGGGCTTGGCTGCGCTCTTACACTGGCCGGCGGAGTGGTTGGCCGCAGC
AACGTCCATCTCTCGCGTCGGCAACGCGAGGTCGTGGCTTGGGCCTCCGA
GGGACTTACTGCCGACGAGATCGCCGAACGGCTGAACGTCAGCGTCCATA
CCGCCGACATGCATTTGCGGGCCGTCCGCACAAGGCTGGGAGTGGCGAAC
ACGGTGCACGCCGTCGCCGAGGCGTTGCGGCTCGGGCTGATTTCCTGA

>638067296 transcriptional regulator, LuxR family [Mesorhizobium sp. BNC1: NC_008254] (-)strand
GACTACCGCTAAAAGGCGTCTCGTCAAGCGCCATTTCGAGACGAGCTCAA
TCGTATCAACGCGAGCGCCGGCGCAAAATGATGCGCGGCGGACGATGCGC
CGGCAAATATCCGTTCCGCACGATCAAAAGAAGATGGCTGACGGAAGTTC
CTGACAAGATCTCAAGGGAACAGGACCTCAAATGTCCCTCCCCGTCCCGC
CTGTCGCATCCTGCTTGCCATCAAAATTCAGGATCGCCATCGCCTGAAGT
AGAAAGAACCGGTTACGCGGATTCACTTGCCACATAGCCCGCATTTTCCG
AAACTTCTTTTTGCATAAGGCATTTTTTCGCAGCTCAAATTATACTTGCA
TTACTCTACCTTCCCGAGCATTCTCAAATTGGGACAGAAATGAGGGCTGT
ATGCTTGGTGGCCAGGACGACGCCCTTCAAGCTGGGATCGTGGAAACTGT
ACGGAGCGCGAAGAATATTGAGGAGGCTATATTCTTATTGCGTGACGGCC
TCGGCCTCGCGCATGTGAGCTTCCATCTGAATGTTTCCGGAGCAGCCCCG
CTGGATTATCCCTATGTGAGGACGACTCTCCCCTCACAGTGGATCTCCCG
CTACGTTCTGCGTACGTATGTCGGTCACGATCCGGTGATGCGCGAAGGCT
TTTCATCCCTGCGCCCCTTTTCATGGCACGAGCTCGAAATGAGCGAAAAG
GAGCGGGAGTTCATGGAGGATGCCCGTTCCCACGGTATCGGCGCCCAAGG
CTATTCAATTCCGACGGTGGATCGGTTCTCCCGTCGCTCGCTTCTGTCGT
TGACAGCCGATCTCGACCTTGGCCTCTGGGCGGGTTTCATCCGCCGGCAT
GCTTCATCAGTGATCGAAATTTCTCAGGTCTTGCACCAAAAGGCGCTTAA
TGAACTGGGGATCGGTGAGCCGTCCGGCGCAACCTTGGCGCCGCGCGAGA
GGGAATGCCTACTGTGGACCGCTCGAGGCAAGGATTCGAAGGATATCGCC
GGGATTCTCGATCTGTCCGAGTATACGGTGCGCAGCTATTTGAGAACTGC
GCGGCAAAAGCTGCAATGCAGAACGCTTTCACAGGCGGTGGCCACGGCCA
CGCGGCAACGGATCATCGATCCCTAG

>639329917  [Nitrobacter hamburgensis X14 plasmid 2: NC_007960] (-)strand
AACAAGAAGTGCATGGCCATGATGAAGAAGCATCCGGATATGATGGGCGG
CAACATGGGCTCGGGTATGTCAAATAGCAACATGAAGCGATAAAGCGCGG
TTGCCCCGTCGGGCTCGGCGGCCGGGGGGAACGCCTCGTATCGTTTGCCA
TCAGGGTGAAAGAACTCTGCCTGCGGGGATGCGGTCTTTTGATCGACCGG
CACCCCTTGGCCAGTGCGGATCGCATTATCTAGAGTCCACCCCATTAATG
GTAGCGCGACGGGGATTCCAAAAACCTCGCGAGTGTGATTCTGTTCTCTC
GTGGAGGACGGCCATGGCAGTGATGTGTTTTAAGCCTCACCAAATGAGGT
GCGAACCATGGGGCAAATTCACCAAAGCTCACCGAGCGCTTCCTAAAAAC
TTAGCACTTTATCGAACGAATGGACAAGCGCCGGATACATCTGGTGTTGA
AGACTGTCTGGTCACCCTCGCAAGCCATTTTCGGCTTCACGTCAGCCTTC
TGTGGTGTTGTGCCGTCGTCACGAACGCCAGTGTCATTGCGTATTACCGT
TCAGCGTATGCCGCTCGAGATTAGGTACAACCGCAACGGTTATGTCTTTC
GCGATCCAGCCGTTTGCCATCTGCAGCAGACCCGTTCTCCCTTCACTTGG
ATGAGGCCTAACTCTCACTGCTCCAACACTTCAAATGTAAAAAACTTATA
CAGGGTAGGCACGTGAATTTGGACTTCGGCGGGGGCATGTCGTTCCTGTC
TCCACATTAGACGGGAGCACTACTGCTATATCGTTTGGTGCTACAAACCC
GAAAACGAGCGGAGAGGGAAAAGATGCGTTGACGTTTGCATGGCCTATGC
GGTTGGACGTCTGCTGCACACGACCCATTGCGCAGTCCGTTACCGAAATT
CGGATCACGCTTCGAGAGATGGATGCGCCTCTCCCCGCAGCCTATAGCGC
ACGAATGATGGGATTCATTCAATGTCTCCATCCTCTTGCGTTCCTCCGGC
CTCCAACCGTCAGTGATGATGGTCAGGTTTCGGACTGA

>637969462 autoinducer synthesis protein [Nitrobacter hamburgensis X14: NC_007964] (-)strand
GTTGCGCGTCCTACGCCACCTCACGTGACGCGACCGACCCCACCACCCAA
GGCCCATCCGACACCGCAGGCCACTAAGCCGTGCGTCCACGGACAACCGT
GTAAAAGATAGGTCGATTTTCGGCTGGGAAGCGGCTGTTCATGGCGAAAA
AGCGCGCGAAGCAGGAATTGCTTCTGCCTTCGGACTCGAAGAGATCGGTG
TTACCCTAAACGTCTCAGAGCACCTCGTCGACAAAGTGGCACGTAAACTC
CGCGCCAAGTTGAACGCAACGAGCCGCACCCAAATCGTCGCGCTCGCGCT
CAGGCACAACATCATCCGCTAATCAAGGTACGGATTCGCGTACTTGCCCC
CCCGGCTTCCTTTTGCCCTATTCGGCTTGGGCTTAGGTAGGGGATTTCGA
ATGATTCACATCGTCACGGCGGAAAATATCGGTGCGTACCAGTACGAGAT
GGAGCAGGCTTATCGATTGCGTCACAATGTCTTTGTTGACGAAATGGGAT
GGGAGGATATGCGGAAGCCTGATGGCCGGGAGATCGACCAGTTTGACGAC
GGCCGCGCAATCCACATGCTCCACGTCGACGAGGGTCGCGTCCTGGGATA
TCAAAGAATGCTACCCACGATGCGCCCTCACCTCCTCACCGAGGTGTTGC
CCAACCTGTGTGAAGGCGATTTCCCTGTAGGGCCGCATGTTTGGGAGTGG
ACACGCTATTGCGTGACGTGTGAACATCGCGATCGTGGGCGTATTCTGAG
TCCGGCCGGCAACCTTCTTTTGTCATCCATTGTCGAATGGGGCCTGGCGA
ATAGCGTCAAAAAAATCGTCATCGAGATGAATCCGTTGTGGCTGCTTCGC
TTGGTGCAATTGCACTTCCGCGTGACGTCCCTTGGTTTACCCCAACAGAT
CGGGGAGGACTCCATTGTCGCCGTTACCGCGGCGTTCGACCGACGTACAC
TTAGAAAGCTGCAAGAGATGCGTGGCAATGACCTCCCGGCCATTGTGACC
CAACCGGAAGCCGACCGGCGGTCGCTCGCTTAG

>637965069 autoinducer synthesis protein [Nitrobacter hamburgensis X14 plasmid 3: NC_007961] (-)strand
TCATTGTCGGCCAATAGGCGATTTATCGCCCTTTGCCCGCCAAAACTAGG
TCACGATTCTCGGCGTTCGTCCAGTCCTTTAAGGTTAACAGATACTTAAC
GACGGTTCTCAGCCGCGCAGTGGAACGCGATGATTCGTTCAGAATCGCGC
AATCATTTCGCGGGGTTATTGCGCGCGACAACAACGTCACGATGGCAGTT
CAGCACCCCGTTAATCCTACATCCGAGAGGCAGCGTTTGACGGCCGATTT
CGACGGCAAATGAGCCTCGTTCGGTCCCGCACTCGCGACTCACCCGCGAC
TCCGAGCTCGCCGAGACCCCGTTAATTCTACAGAGGGTCCGTCCCGCCGC
TTCATGCTGATTTGCCTCCGCTCACCTGAACACGACGGAGGAATCAGCGG
ATGCGGGCCATAGCAATCGATGCGAACGAAGACAGTGGAATGCGTTCTCT
GCTCGACGGGATGCATCAGTTGCGTGCTCGGGTGTTCCCCGGCTGGCTCG
GCTGGCAGGTGAGAATCGAACAGGGACACGAGCGGGACGAATACGACGCC
CTCGGTCCGACCTACATCCTGGCCCTGACGGATCATGGCGATGTCGCCGG
CTGCGCGCGCCTGCTTCCGACCATCGACCCGAACATGCTGTCGCAGACCT
TTCCGCAGTTACTCGCGAGCGGTCGGCTACGGGCTAAGCCCACCAGGATC
GAGAGCTCACGTTTTTGCGTCGACAGCCAACGCGAGGGGAGGGGAGGCCG
GTGCCTGCACGAGGCGATATTGACGATGTTCGCAGGCGTCATCGAGTGGT
CGATGTCCAACGGCTACGACGAGATCGTCACGGCAACGGATGTGCTTTTC
GAGCGCATCCTGCAGCGGGCGGGCTGGCCGATGACGCGCCTCGGCGGCGT
CGAACTGATCGGCGAGACTATGAGCGTCGCCGGCATCCTGCCAGCCGATC
GGACGAGCTTCGAACAGGTCTATCCGCCGGGCTATTGCTCCGACCTGCGC
CGCCTTAAGCGCGCCGCAGCATGA

>637965057 transcriptional regulator, LuxR family [Nitrobacter hamburgensis X14 plasmid 3: NC_007961] (-)strand
CGCTTTGTGCGCGAAATAAACGATCCAGTTGGCTGAATGACGATTGCTTC
TCGTTCTCGCAATTATCGCCCGCCGCGAAGGGCGAGGACGCCGGTGCAGT
ACGCGCGCGAAATTCCGCGGCGCGAGGGGCTTCGATCCGGCCAGGGGCTT
CAGCATTGAACTGACAACGCCGCTTGTGTCGATAGCTGCGGCAGTATATG
ACGGAAGTTGAGGTTCGGCTTGAAGAGGCGGCCCAAACCCCGATTAGAAT
GGCTGGAATAGCTGCAGACAGATGAAACGCGGTGAAATTACTTCGAGCAT
ACGCAGCGGGCCATCGGCCTAGAAGACATCGATATCTCATCCGACTAGCG
CTATCGCGATCGAAAGGCAATCGAAGGATAAAAACTGGGAGGCACTTACA
TTGGGTGGGCAGCTACAAGGGTTGATTGACGCCGTCGATGTGGCACAGGA
CGAGCGTTCTATACACAATGCGATCAAGAATTTTACTGTCGCGTCCGGCT
TCGATCGCTACGCCTACATTCATGTCCATGCCGGTGATGGAGTTGGTTTC
ACAGATTATCCCGTGGAGTGGCAGAATATCTATCTCGAGAAACGTTATAC
AGTCATCGATCCCGTCGTTACGACCGCCAAGCGCACCATGAAGATGTTTG
CCTGGTCGGCGGAGGATCCCACCGTGTGGAGGGGCTCGCGCGAGATCAAG
CAATTCTATTCGGAGGCAACCGACTTCGGCATCCGCTCCGGCGTCTCCGT
TCCGATCCGAACAAGCTATGGCCGCACCGCGATGATTACGCTTGCGTCAG
ATCGACGGCAGGTCGAGCTCCCACCTTGGGATCCGATGCAGGCGGCGCTG
GCACTTGCATACATTCATATTCACCTCAGTCTGGCGTCCGCGTCGTCACT
GAAAGTAGGAGAGGTGAGCCTGTCGGCGCAGGAGGCGACCTCGCTCAGTT
GGTCGTCACATGGCAAGTCCATGAACGTGATCGCTGACCTGCTGGGCATC
AAGCCACGAACAGTCCAGTTCTACCTCGACAATGCACGAGACAAGCTCGG
CGCCAGCAACCTTCAGCAGGCAGTCCGTATCGCCATGGAGAAGAAGCTGA
TCTAG

>637964973 autoinducer synthase [Nitrobacter hamburgensis X14 plasmid 2: NC_007960] (-)strand
CCTTGCGTTCACTGTAGCGGTTGGTGAGATAGGAAGAGAGGTCGCGGGTC
AGCAGTGTGAACTTGAACAGTTCCTCCATCACGTCGACCACTCGGTCGTA
ATAGGAGGACGGCTTCATCCGTCCCGCCTCGTCGAACTCCTCGTAAGCCT
TCGCGACGGAAGACTGGTTGGGGATTGTCACCATGCGCATCCAGCGGCCG
AGTGTCCCGTCTGCATTCGTTGCGGCCGACTGAGCCGCGAAACATCGCAC
GCAAGACGCGCACCACCTCTCTGAAACGCATTCATGCGATGGAGCCGGCG
GTGACGGCTGTATAACGTCATGCAATGGTCTTTTATGACCATACCGTGAC
CGGGCTCAGCGTGGCCAACTCGGCTTCTCCGATAAGCCGAGGAGTTTGCG
ATGCTGATGGTCATCCCCGGCTCGGACATCAGTCGCCATGCGGCGCTGAT
GGACCGGGCTTTCCGTTTCCGCCACACGGTATTCGTTGACGAAAAGGGCT
GGGAGGACCTGCGTCAGCCCGATGGGCGCGAACGCGACCGCTTTGATGAC
GCGCATGCCATCCACCACATTTGCCTGCGCGGCGACGACATCGTCGGGTA
CCAACGGCTGCTGCCGACGACACGGCCGCATTTACTTAGCGACGTGTTGA
CGGACCTATGCCGGCATCGGCCGCCGCGCGGTCCACGTGTGTACGAGTGG
ACGCGCTTCAGCGTCGCGCCAGGACGCCGCGAGATGCGGCCGCACGGCGA
CGCGCCCTTCCTCGAACTGGCACTGGGTGTCGTCGAGTGGGGGATGGTGA
ACAAGGTCGACACGGTGACGGTCGCCATCGACTGGCGGCTTATGGTGATC
GCGATGCAGCTGCGCTTCTTCGTGCGCACGCTGGGTTTTCCCAAACGCGT
CGGCCGCGACGAGGCGGTCGCCCTGCGCATGTCTTTCAACCGCGAGACGC
TCGCCGCAATCCGGCAGGCGCGCGGCTGTGACGATCGCGTTTTGCCCGAT
GCCATGTTGCCTACGGCTGCGTGA

>637964943 transcriptional regulator, LuxR family [Nitrobacter hamburgensis X14 plasmid 2: NC_007960] (-)strand
TTTTCGAAGTGCCCAAGCCCGCGCACCTCTTCAAGCGCGGACGATCCATT
CGGCAGTCGGATCGGGCTGATGACAGCCGGTCACATGATATAATGACCGC
TGATGAACGCGTATCACTCAGGTTCGGTTGCCACCGCGCCCGGTTGACGA
AGATACAGAAACACGGCGTCGCTTCAGTCACTTCGTGAAACATGAGGCCG
ACAGACAGGCCGCATTCTTGCCACAAGGATTCATTCTTTTGGTCAACGCT
TTCACAGCAACCACCATGAGCGGAACGATGCCGATCGCGACGTCCACCCA
ACTTCCGTCTGTCCAATGCCGCTAGGACGAGCACGGCCCCCAATTAGGCA
AAGAAGGACTTAAGCCTTTGTCGGACCGCTTAAGCCAAACCTTTCGCTTT
ATGGAGGCCGTGGAGCAGACGAGAACCGCAGCCGAAATAGAAGATTGCCT
TTTGGGGCTCGCGGCGGAATTCGGCTTTACCGGTCTCTTCGGTGGCATCG
TGCCGACGCGCCCAGCGCCACTGGCTGAACTTCGCTCACGAATCCTATTC
CAGCGCTTTCCAGCGCAATGGTTAGATCGCTACAGCAGAAAGGGATACGT
ATTTCGCGATCCGATCATTCAGCACCTTTTTCATGAACGAACGCCGTTCA
CATGGCATGAGGGCTACAAGAGCTGCCCTCAGCGAAGCAATGTCAGGCTG
ATACAAGGCGAAGCCGCGGAATTCGGACTACGCGACGGTTACGTCGTGCC
GATTTCGACAATAGACGGTGAGATTGTGTCTTTGTCGTTCGGCGGACCGG
GAACACTTCCGGCTTCGGCCGATCTATCAGTGCTGAACTTTGCGGCCAGC
TACGCTTTGGGTCGACATCTCCATCGTATTGCGACCTGGCGGCGCGTCAA
TAGCAATCTGACGGCACGGGAATGGGATTGTCTGCTTTGGGCGGGCGAGG
GAAAGACGAACTGGGAAATCTCGGCGATTCTTGGAATCTCAAAATCAACT
GTGACCAAGCATATCATGGCGGCGCGCGCGAAACTTGGTGCAGTCAGCAA
AGCTCATGCCATTGCCATGGCGATTCGGACAAAGCTCCTTCGCTGA

>637964906 transcriptional regulator, LuxR family [Nitrobacter hamburgensis X14 plasmid 2: NC_007960] (-)strand
AGTGGGATTCCCTCGAGAGATCGACGAGACTCCTGATCCCCAAGTCGCGG
CGCCAGGCCAAAGCGCATCTGTGCGGCATTGCATCCCATAGTCTGATAAG
ATATACGTCCGATGTCCCTTTGACTAGTGTCCTTTGGGGATGACCGCGTG
CGACGTATGCCACTCAGCAGCTCCTGGTCAGACAAATACCTACGACGATC
TCGACGGAGGTGCCGAGCGTGTATTGTTCGATGATAGCGACTGGCCGCTC
GGCGGGCTGCTCCCGCAAGGGTCGACACGGCGGCGCCGACTCTACTCACG
CTCGCAGAGCGGGGTGTCGATGGCTCCGTCCGTGAATCAAGGAAGGAGAC
CTTAGCGATTGTCGGACCGCTTAAGCCAAACCGTCCGCTTTATCGAGGCC
GTGGAGCAGACGAGAACTGCGGCCGAAATCGAAGATTGCCTTCTGGGGCT
CGCGGCGGGGTTCGGCTTTACCGGTCTCTTCGGGGGCATCGTGCCGACAC
GCCCAGCGCCACTGGCTGAACTTCGCTCACGAATCCTGTTCCAGCGCTTT
CCAGCGCAATGGTTAGATCGCTACAGCAGGAAGGGATACGTATTTCGCGA
TCCGATCATTCAGCACCTTTTTCATGAACGGGCGCCGTTCACCTGGCACG
AGGGCTACGAGAGCTGCCCTCAGCGTAGGAATGTTAGGCTAATACGAGGC
GAAGCCGCGGAATTCGGACTACGCGACGGTTACGTTGTGCCGATTTCGAC
AATAGACGGTGAGATTGCGTCTTTGTCGTTCGGCGGACCGGGAACGCTTC
CGGTTTCGGCCGATCTCTCAGTGCTGAACTTTGCGGCCAGCTACGCCTTG
GGCCGGCATCTCCATCGCATTGCGACCTGGCAACGCGTCAGTAGCAATCT
GACCGCACGGGAATGGGATTGTCTGCTTTGGGCGGGCGAGGGAAAGACGA
ACTGGGAAACTTCGGCGATTCTTGGAATCTCAAGATCAACCGTGACCAAG
CATATCATGGCGGCGCGCGCGAAGCTTGGTGCAGTCAGCAAAGCTCATGC
CATTGCCACGGCGATTCGGACGAAGCTCCTTCGCTGA

>637712178 Transcriptional regulatory protein, LuxR family [Nitrobacter winogradskyi Nb-255: NC_007406] (-)strand
GATCACTCAGCCCGCGACCCGCGGGGCGGCTGACCTCGCTTCGCAGCGCG
CGTTTCGGGATCGTCGGTCCGCCACGATATCCCTACCCATTCGTGACTTC
CCATACTAAAATGAATGGCGACATTCTAGAGTCTCGAAAACTTCGCCAAA
AAGGGCTTCAATAGCGCCCTGATCCCTTTTCCCGACTGAATAGTGGAACT
ACGGACTGGCTCAAACATCGTTTCATCCTACTATGGTCGGACCACACGAT
TGAGAAATCTGAGCATTTTGCCGCGTTGCGAAATCAGAACCGCGGGTGTG
GACTAGGTCGAGGCGAACGGATCGCCAAGCTGATGAACCATCTAGAATTT
TCTTAGGAAATCGCCGAGTTGCCATGCAGGCAGTACAGCAGGGGGTTACA
ATGTCGCGACGGACGCTGGACGACACCCTGACTTTCATCGCAAGGGTCGA
CAAGGCCTCGACCCCGGCGGAGATCGCCGATGCCGTTGTCGATGTCGCGC
GACCGCTTGGCTTTTCTCACGTGCTTGCGGGAATCATTCCTATTCCAGGG
ATGACCGCAGAGCAGCAGATCTCGAATGTCGTCCTGCATCGGTGGCCGAA
GGCGTGGAGCGAGCGCTATTTCACGAAAGGTTACCTGTTCGATGACCCTA
CCATACAGAGGGTCAATACCTCCACCGAGCCATTTTTATGGTCCGAGCTC
GAACCAACCTATCGAAACACGCCCGCGCCGACACGCGTCATGGGGGAAGC
ACGCGAGTTCAATCTGGGGTGCGGTTTCACCGTTCCGATGATCACCCTCA
ACGGTCAAACCGCCGGCTTTTCCCTGGCAAGCGAGCGAGCCGAAGTCCCT
TCCATACTCCGGGGCCAGCTTCAACTGATCGCGATGTACGCGTTCGCGCG
CGCCCTCGGGCAAAAATACAAACCTGCTCCAGTAAACCTCACGCCACGGG
AAATGGATATCCTGCAATGGATGGCGGAGGGGAAAAGTGATTGGGAGATC
AGTGTTATCCTGAAGGTTTCAGAACATCTGGTCGACAAGATCGCACGCCA
GCTTCGCGCCAAGCTCAACGCGACGAACCGCACCCAGACCGTCGCAGTAG
CGCTCAGACACAATCTTATCCGATAG

>637712177 Autoinducer synthesis protein [Nitrobacter winogradskyi Nb-255: NC_007406] (-)strand
AAACCGCCGGCTTTTCCCTGGCAAGCGAGCGAGCCGAAGTCCCTTCCATA
CTCCGGGGCCAGCTTCAACTGATCGCGATGTACGCGTTCGCGCGCGCCCT
CGGGCAAAAATACAAACCTGCTCCAGTAAACCTCACGCCACGGGAAATGG
ATATCCTGCAATGGATGGCGGAGGGGAAAAGTGATTGGGAGATCAGTGTT
ATCCTGAAGGTTTCAGAACATCTGGTCGACAAGATCGCACGCCAGCTTCG
CGCCAAGCTCAACGCGACGAACCGCACCCAGACCGTCGCAGTAGCGCTCA
GACACAATCTTATCCGATAGGTCAAGGTACGGATTCGCGTACTTGTTCGC
CGCCTCTCCTTCGTCCTAACTCGACGTGGGTTACAGGCGGAGAATTTGAA
ATGATTCACATCGTAACGGCTGAGAATATCGGTTCATATCAGTACGAGAT
GGAGCAGGCTTATCGATTGCGTCACAATGTTTTTGTCGACGAGATGGGCT
GGGATGATCTGCGCAAACCTGACGGCCGGGAGATCGACCAGTTCGACGAC
GGGCGCGCGCTTCACATGCTCTATATCGAAGAAGATCGCGTTCTCGGCTA
TCAGCGAATGTTACCATCGATGCGTCCGCACCTTCTCACGGAAGTGCTTC
CGCACCTGTGCGAAGGGGATTTCCCCGTAGGACCGCATATCTGGGAATGG
ACTCGCTACTGCGTGACGCGGCAACATCGCGATCGCGGACGCATTCTGAG
CCCGGTCGGCAACCTGCTTTTGTCCGCTATCGTCGAATGGGGCCTGGCGA
GCGGCGTCCAGAAGATCATCATCGAGATGAATCCGTTGTGGCTCCTTCGC
CTGGTGCAGTTGAACTTCCGCGTGACGCCCCTCGGATTGCCGCAGCAGAT
CGGCAAAGATTCGATCATTGCCGTCACCGCCGCATTCGACCGACGCACGC
TGAAAAAACTTCAGGAAGTGCGCGGCAATATCGTCCCGGCCATTGTCGCC
CAGCCTGAAGCCGACCAGCGGCTTCGTGCCTAG

>639295466 transcriptional activator [Agrobacterium tumefaciens str. C58 plasmid Ti: NC_003065] (-)strand
ATCCGTTTCAGGAACACCCATCCCGCCTTCGGTGGAGCGCTCAAGGCCAC
CATTGCTGATGCCGGAGCGTTGGTGCTTTCATGGCAACACGGCGATGCTT
TTGCTGAATTGAAGATCTCATTTGCCGACCGCAAGGCGAGCATTGCCGCA
TCTGGTCAGAGCGAGATGCAGATCGTCGAGTGAACTGCACGCAAGTGCCG
CTTCCCCGGCTCGATAGCATGTACAGGGGGATAGTACGGATATTCGTGAA
GCGTTGGAGCATGTATGCCTCGTGGAAAAATGCTTCGGCTCAGCCTGAGT
TGTCTGGGTAAAAGAGGATGAAAGCAGATTCAGCCCGGCGGTCGGCTGCT
GGGAGCAAACGTTAGAGTAGGCATCGCACACCAGCATATGGGGGTATGGA
ATGCAGCACTGGCTGGACAAGTTGACCGATCTTGCCGCAATTCAGGGCGA
CGAGTGCATCCTGAAGGATGGCCTTGCCGACCTTGCCGAACATTTCGGCT
TCACCGGCTATGCCTATCTCCATATCCAGCACAAACACACCATCGCGGTC
ACCAATTATCATCGTGACTGGCGATCGGCTTACTTCGAGAACAACTTCGA
CAAGCTCGATCCGGTCGTCAAGCGCGCGAAATCCAGGAAGCACGTCTTTG
CCTGGTCCGGCGAACAGGAACGATCGCGGCTATCGAAGGAAGAGCGTGCC
TTCTACGCGCATGCGGCCGATTTCGGCATCCGCTCCGGCATCACCATTCC
GATCAAGACCGCCAACGGATCAATGTCGATGTTCACGCTGGCGTCGGAAA
GGCCGGCGATCGACCTCGACCGTGAGATCGACGCGGCCGCAGCCGCGGGC
GCCGTCGGGCAGCTCCATGCCCGCATCTCTTTCCTTCAGACCACTCCGAC
AGTGGAAGATGCCGCCTGGCTCGATCCGAAAGAGGCGACCTATCTCAGAT
GGATCGCCGTCGGCATGACAATGGAGGAAGTCGCAGACGTGGAGGGCGTC
AAGTACAACAGCGTCCGTGTCAAGCTCCGCGAGGCCATGAAGCGCTTCGA
CGTTCGCAGCAAGGCCCATCTCACCGCCCTCGCAATCAGAAGAAAGCTGA
TCTGA

>639295371 autoinducer biosynthetic protein [Agrobacterium tumefaciens str. C58 plasmid Ti: NC_003065] (-)strand
GGCGATCATTTCGGGATATGGCAGCGGCTTTGCTCACGGTGTTATCTCTT
GTCACGGTTAATTGGCGCGTATTGCCATTTATCCGTGACGATTACCTAAT
GCGGGTGAGGTTGCAAGACGTTTTTGGTTAATGAACGGTTACGCGCGTTT
CAATCGAAATCACACTAAATCCCGATTCTTCAAATGCTATCTGTGAGTTA
GACCGATTCCCTTCTTCTGTGCGACGTGGCACCAAGTGCAGATCTGCACA
ACCTTGTCGGCGTCTGGTCGGCCTCACCCGCTCGCATTTCGCGCCTTGGA
ACACCGACTCGGTAGAATCACCTGAGGTGCAAATCTGCACGTAGGCAAAC
GCACCGTGAGATGATTTCTGTTCGCATGACCTGTTCATGCGGAGATTACG
ATGCGGATACTCACAGTTTCGCCGGACCAATACGAACGGTATCGAAGCTT
CCTCAAACAGATGCACCGCCTTCGCGCGACGGTGTTCGGTGGCCGTCTCG
AATGGGACGTCTCCATCATCGCTGGGGAAGAGCGCGACCAATACGATAAT
TTCAAGCCGAGCTACCTTCTGGCGATTACTGACAGTGGGCGGGTCGCCGG
ATGCGTCAGACTTCTTCCGGCTTGCGGGCCTACGATGCTGGAGCAGACTT
TTTCGCAACTCCTCGAAATGGGCTCGCTCGCAGCGCATTCCGGAATGGTA
GAGAGCTCTCGCTTCTGCGTCGACACCTCCCTCGTCTCACGGAGAGATGC
GAGCCAGCTGCACCTGGCGACTCTTACCTTATTCGCCGGTATCATTGAAT
GGTCGATGGCCAGCGGCTACACGGAGATCGTCACGGCGACCGATCTTCGT
TTCGAGCGCATCCTGAAGCGTGCTGGATGGCCGATGCGCCGGCTTGGTGA
ACCCACCGCGATCGGCAACACCATTGCCATTGCCGGAAGACTGCCAGCCG
ATCGTGCCAGCTTCGAGCAGGTTTGCCCTCCGGGCTACTATTCTATCCCC
CGGATCGACGTGGCAGCGATCAGGAGTGCCGCGTGA

>639295325 hypothetical protein [Agrobacterium tumefaciens str. C58 plasmid Ti: NC_003065] (-)strand
TCGACGCCCGCGTTCTCGTCCAGCACGCGGGCTTTCTGCGCGCCGATCAG
ATCGCTCAACGCGCCGGCGCTGACGAGCGTCAATGCGAAGCGCTGCTCGA
ATTGGGCGAGCATGCCAAAGCGTACGGTATTCGCATCGCCTTTGAGAATA
TTTTCACAACGGAGCCGGGCCAGTATCGTCAGACTCCGGCCGAAGTTGCC
GCAACGGTGAAAGCCGTCAATCATCCGGATGTCGTAGCCCTGATCGACTT
CAGCCACGCCTACCTGGAATCCAACTATCGCGGCCTCGATTTCCGCGATC
AGTTGCGCGCCATGGCCCCGGTCCTTGGGGCTCCCGGTCGCCGACTGTCG
AGGCGGACCGCGACGACAAGGATAGTTGTAATCACAGATGGGGGTATGGA
ATGCAGCACTGGCTGGACAAGTTGACCGATCTTGCCGCAATCGAGGGCGA
TGAATGCATCCTGAAGACCGGGCTCGCGGACTTCGCCGAGCATTTCGGCT
TCACCGGTTTTGCCTACCTTCACATCCAGCACAAGCATATCATCGCGGTG
ACCAACTATCACCGCGAGTGGCAATCAACCTATTTCGACAAGAAATTCGA
CGCCCTCGATCCGGTCGTCAAACGCGCAAGATCCAGGAAGCATGTCTTCG
CATGGTCGGGGAGCAGGAACGGCCGGGGCTGTCGAAGGAAGAGCGCGCCT
TCTATGCGCATGCGGCCGATTACGGCATCTTTGCGCAGCTCATTCTTGAC
CAATGCCGCCAATCCATCATGA

>639292797 hypothetical protein [Agrobacterium tumefaciens str. C58 chromosome circular: NC_003062] (-)strand
TACGGCCGAACAGCACGGGTTCGGCGATGGTGATCGCTGCAAGAATGACG
TTGGCGATGACGACAACGGCCACACGCCATTTATGAACGGTCAGATAGCG
CAGAGCGCGTGTGTAAACCTGAAACAAGGTCAAATTTTCAATCCAGTCCG
AGCGTCTTTTCAAGCGGTTGATTGTTCGGCCTCAACGCAATGCCACTTTA
GCAAGGTTGCATGAGACGGCGAAATTTGTGTAATTATCGCTCTTTCTGTC
TGAATGGCGGCTTAACAAATTGGCCCCCCGTGCGACCGAAAACTGAACCC
GATGTTTCCCGGGTGCCTGCCATCACAAGATTTCGCATCTTCGTTTCAGG
GATTGCTAACGACGATATGTTCAATCTGAACCGACCGGCGCCCGAGTAAC
ATGACGTCATCGCGGGACCTTGTCCTCGTGTCATCCCTTCAAGCCAAGCC
CGGACCCCGTGTCTTTATGCATGATATTCTTCAATTCATCTCTGCGTGTT
CTCAGGCAGGAAGCGCCGACCGCGTTCGCTCCGAATTTGCCAAGCTCATT
CGCGAATATGGCTTCGAGTATTTTCTCGTCAGCAGACGCATGACCGGGGA
ACTTGCCTCTGCCGGCCAGATTCTCGCAGAGCATCTTCCTGACGGCTGGC
TGGAGGTATACAGGGCCAAGAAATACAATCTCGTTGATCCCGTCCGCAAG
GTGATCGGCATGGTGCACAAGCCGTTTCAGTGGAAAGAAGCGCTTGAGGG
CCTGCCGCGTGCGATGCATCGCAAAAGGGCAAGCGTGTTTTTTCACGATG
CCGGGCGATACGGCCTGCAGGGCGGTTATGCCTTTCCCGTGCATGGTCGC
GCGGGATTTATCGGTGCGGTCTTCATTGGTGGCCCAGATCGGCAATTGCC
CTCCCTGCACGTCGAACTCCTCGATGCGGCCACCCGCGCCGTCTTCTGGC
GGCTGCTCGATCTTTCCGGGCAGGCCCATGGCTTCAGCAACGCCCCTGAC
GTTTCCGCCCTCGAACTCACGCGACGCGAAATGGAGGTGCTGGCGCTGAT
GGCGGATGGCATGACCTCCACCGAAATCGGACGCCAGCTATCGATCTCCA
ACCACACGGTCGACTGGTACATTAACGGAATCCAGCGACGTTTCAGCGCC
AAGAACCGGCAGCACACCGTAGCGCTTGCTTTTCGCCACGGCCTGTTGAG
CTAG

>639292374 hypothetical protein [Agrobacterium tumefaciens str. C58 chromosome circular: NC_003062] (-)strand
GATCGTCATGGTGATGATCTCCGGCTACGAGAATTTCGTCAGCCGCTTCG
ATGAGGCGGATGACGAGGTTTCGTTTCTCGGCAAGCTCGATTCGGGCAGC
CTGAAGATCAAGGTCGCGTCATCGATCGTGGCGATTTCGTCGATCCATCT
GCTGCAGATATTCCTCAACGCCAGTCAATATACGGACAGCCAGTTGATGT
GGTTCACCATCATCCATCTGGCTTTTGTCGTTTCGGCGGTCATGCTCGGT
TTTCTGGAAAAACTGATGGCCAAGCCGAAGGACAAGTCTGAAAAACAGGT
GCTTTAGGTCAGTTGGTCCGCTTGTTATGAAGGTCGCCCCCCGTTTGACC
CGCTTGCGTGTTTTTTGCTCCGGCCAGCCCGGTATGGCGGCGGTGCGTGA
ATGGTGAAGACGGAGCGTCAGGCCAGACTATGCCGGGATCTGTCGGCCGC
CGCCGACAAATCCCAATGGCTGGAGGCGCTGCAGGAGGTCATGCATGCGT
TTGGTTATGCCCATGTGACCCTCCTGAGGTTACCAGGTGGACAGAACGCC
TTTGCTTTGCCGTTGGTTGTTGAAAGCAGCCTGCCGGTCTGGGTCGTGAA
TGCGATGACCAAGGATGGTGCGCTTGGGGACTGTCCGGTCATCAAGCGTG
GCGCCTCATCGATGATGCCGCAATATTGGTCGCTGGAAGACCCGGAGATG
GCCTGCGGATCGCTGGTGGATGCGGTGAACTCGGTGGGCAGCATGGGCAT
TACGTCCGGTCTCATGGTGCCGGTGAATGGCATGTCCGGAAACCGGCATC
TGATGAATTTCGCAGGCGACCGCGATACCCTGCCGCAGGCATCTCTGAAC
GAACTTTGCATGATCGCGCTGCATGCGCTGGAAACCTATGACCGCCTTTG
CCGCGTCGCTTCGAAAGGGCCGTCGCCTTTGACGAAGCGGGAGCTCGATG
TGGTGCGCTGGACGGCGCAGGGGAAGACCTCGGTGGAGATCGCCGAGCTT
CTCTCCATCTCGGAGCACACGGTCAATACCTACATGAACAACGCCATGCG
CAAGCTCGATTGCGTCAACCGCACACAGCTGGTGGCGAAGACCATCCGTC
TGCGGCTGATAGAGTAA

>639290840 hypothetical protein [Agrobacterium tumefaciens str. C58 chromosome circular: NC_003062] (+)strand
AATCGGAATTCATTGCGTCGCCGCACCGGTCCGGGCGCGGGGCCGCAATT
TTGTGGCGGCGATCTCGGTCACCGGTCCCGCCTACCGGGTGGATGCGGAA
CAGCTGCGCAACTGGGCGCCGCTGGTGCGCGAAACGGCCGATAAAATCTC
TGCGGAACTCGCCTGCAGATTATCCCCGGTTGCGGATGATTGAGAGAAAA
ACGGCGCGCCCCGTCGGGTTTCTCCGCCAGAATTGGCCGTGAGGACACTC
ATACATGTGTGTTAGTAATTATTTTCGACTATTCGGAATTAAACTTTCAA
CTTTTGTTTGCATGAATCGATTTGCTGAGTAACATCCCCCACAATTCCGG
GCAGGGGCGGGGCTTTTGCGGCGGCATTTTCTCATTCTCGAAGAACAGCT
TTGATGCAGAAAACAGAAACGGCCGCCGTTCAGTCGATTGGTGTGGATTG
CGTTCGCGAGATCGCCGGTCTCAACACGCAATTCGATATATTCCGCTTCC
TGAAACGGCTGACGGAGGTCTGGGAGTTTCGCGCCTTCATGGTGCTCGAC
CTGTCGTCGGAACTGGCGAGCGAATTGTCGCAATATACTGTTATCACCAG
CTGGCCGGCCGAGCTTTTGCAGCGTTATGATGAAGAGGGCATGCTGCAGA
ACAGCCGGGTGATGGCGCAGCTGAAAAAATCGACCATACCCTTCTCCGTC
TCCATGGATTTTCTGGTCAACGGCGAGGAGCATATCGCTAATAAAACGGT
GATAGGTCTGTTCGAGCGCTTCGAGATGGTGAATTCGGTCTGGTTTCCCG
TTCACGACGTCACCATGAGGCGCGGCGCCATATCCTTTTCAGGCAATAAG
GCGGTTCTGCCAACCACCCGGCTTGCCGAACTTTTGTATATTTCCTGCCA
TGTCTTTGCCCGGCTATCTGAAATCCGCCGCCTGGACCTCAGGGTTCCCG
AAACACTGAGCGAGCGGGAGATCGACTGTCTGAACTGGACCGCCGCTGGC
AAGACGAGCGCTGAAATCGCTGAGATCATGATGCTCTCGGAACATACCAT
CAATCACTACCTGAACCGCGCGACCAAAAAACTCGACACGGTCAACCGCA
CCCAGGCTGTCGCGAAAGCGCTGCGGGTCGGCCTGATAAAATAG

>639300952 quorum sensing TraR agonist [Agrobacterium tumefaciens str. C58 plasmid Ti: NC_003308] (-)strand
TCGACGCCCGCGTTCTCGTCCAGCACGCGGGCTTTCTGCGCGCCGATCAG
ATCGCTCAACGCGCCGGCGCTGACGAGCGTCAATGCGAAGCGCTGCTCGA
ATTGGGCGAGCATGCCAAAGCGTACGGTATTCGCATCGCCTTTGAGAATA
TTTTCACAACGGAGCCGGGCCAGTATCGTCAGACTCCGGCCGAAGTTGCC
GCAACGGTGAAAGCCGTCAATCATCCGGATGTCGTAGCCCTGATCGACTT
CAGCCACGCCTACCTGGAATCCAACTATCGCGGCCTCGATTTCCGCGATC
AGTTGCGCGCCATGGCCCCGGTCCTTGGGGCTCCCGGTCGCCGACTGTCG
AGGCGGACCGCGACGACAAGGATAGTTGTAATCACAGATGGGGGTATGGA
ATGCAGCACTGGCTGGACAAGTTGACCGATCTTGCCGCAATCGAGGGCGA
TGAATGCATCCTGAAGACCGGGCTCGCGGACTTCGCCGAGCATTTCGGCT
TCACCGGTTTTGCCTACCTTCACATCCAGCACAAGCATATCATCGCGGTG
ACCAACTATCACCGCGAGTGGCAATCAACCTATTTCGACAAGAAATTCGA
CGCCCTCGATCCGGTCGTCAAACGCGCAAGATCCAGGAAGCATGTCTTCG
CATGGTCGGGGAGCAGGAACGGCCGGGGCTGTCGAAGGAAGAGCGCGCCT
TCTATGCGCATGCGGCCGATTACGGCATCTTTGCGCAGCTCATTCTTGAC
CAATGCCGCCAATCCATCATGA

>639300894 transcriptional regulator [Agrobacterium tumefaciens str. C58 plasmid Ti: NC_003308] (-)strand
ATCCGTTTCAGGAACACCCATCCCGCCTTCGGTGGAGCGCTCAAGGCCAC
CATTGCTGATGCCGGAGCGTTGGTGCTTTCATGGCAACACGGCGATGCTT
TTGCTGAATTGAAGATCTCATTTGCCGACCGCAAGGCGAGCATTGCCGCA
TCTGGTCAGAGCGAGATGCAGATCGTCGAGTGAACTGCACGCAAGTGCCG
CTTCCCCGGCTCGATAGCATGTACAGGGGGATAGTACGGATATTCGTGAA
GCGTTGGAGCATGTATGCCTCGTGGAAAAATGCTTCGGCTCAGCCTGAGT
TGTCTGGGTAAAAGAGGATGAAAGCAGATTCAGCCCGGCGGTCGGCTGCT
GGGAGCAAACGTTAGAGTAGGCATCGCACACCAGCATATGGGGGTATGGA
ATGCAGCACTGGCTGGACAAGTTGACCGATCTTGCCGCAATTCAGGGCGA
CGAGTGCATCCTGAAGGATGGCCTTGCCGACCTTGCCGAACATTTCGGCT
TCACCGGCTATGCCTATCTCCATATCCAGCACAAACACACCATCGCGGTC
ACCAATTATCATCGTGACTGGCGATCGGCTTACTTCGAGAACAACTTCGA
CAAGCTCGATCCGGTCGTCAAGCGCGCGAAATCCAGGAAGCACGTCTTTG
CCTGGTCCGGCGAACAGGAACGATCGCGGCTATCGAAGGAAGAGCGTGCC
TTCTACGCGCATGCGGCCGATTTCGGCATCCGCTCCGGCATCACCATTCC
GATCAAGACCGCCAACGGATCAATGTCGATGTTCACGCTGGCGTCGGAAA
GGCCGGCGATCGACCTCGACCGTGAGATCGACGCGGCCGCAGCCGCGGGC
GCCGTCGGGCAGCTCCATGCCCGCATCTCTTTCCTTCAGACCACTCCGAC
AGTGGAAGATGCCGCCTGGCTCGATCCGAAAGAGGCGACCTATCTCAGAT
GGATCGCCGTCGGCATGACAATGGAGGAAGTCGCAGACGTGGAGGGCGTC
AAGTACAACAGCGTCCGTGTCAAGCTCCGCGAGGCCATGAAGCGCTTCGA
CGTTCGCAGCAAGGCCCATCTCACCGCCCTCGCAATCAGAAGAAAGCTGA
TCTGA

>639300802 autoinducer synthesis protein [Agrobacterium tumefaciens str. C58 plasmid Ti: NC_003308] (-)strand
GGCGATCATTTCGGGATATGGCAGCGGCTTTGCTCACGGTGTTATCTCTT
GTCACGGTTAATTGGCGCGTATTGCCATTTATCCGTGACGATTACCTAAT
GCGGGTGAGGTTGCAAGACGTTTTTGGTTAATGAACGGTTACGCGCGTTT
CAATCGAAATCACACTAAATCCCGATTCTTCAAATGCTATCTGTGAGTTA
GACCGATTCCCTTCTTCTGTGCGACGTGGCACCAAGTGCAGATCTGCACA
ACCTTGTCGGCGTCTGGTCGGCCTCACCCGCTCGCATTTCGCGCCTTGGA
ACACCGACTCGGTAGAATCACCTGAGGTGCAAATCTGCACGTAGGCAAAC
GCACCGTGAGATGATTTCTGTTCGCATGACCTGTTCATGCGGAGATTACG
ATGCGGATACTCACAGTTTCGCCGGACCAATACGAACGGTATCGAAGCTT
CCTCAAACAGATGCACCGCCTTCGCGCGACGGTGTTCGGTGGCCGTCTCG
AATGGGACGTCTCCATCATCGCTGGGGAAGAGCGCGACCAATACGATAAT
TTCAAGCCGAGCTACCTTCTGGCGATTACTGACAGTGGGCGGGTCGCCGG
ATGCGTCAGACTTCTTCCGGCTTGCGGGCCTACGATGCTGGAGCAGACTT
TTTCGCAACTCCTCGAAATGGGCTCGCTCGCAGCGCATTCCGGAATGGTA
GAGAGCTCTCGCTTCTGCGTCGACACCTCCCTCGTCTCACGGAGAGATGC
GAGCCAGCTGCACCTGGCGACTCTTACCTTATTCGCCGGTATCATTGAAT
GGTCGATGGCCAGCGGCTACACGGAGATCGTCACGGCGACCGATCTTCGT
TTCGAGCGCATCCTGAAGCGTGCTGGATGGCCGATGCGCCGGCTTGGTGA
ACCCACCGCGATCGGCAACACCATTGCCATTGCCGGAAGACTGCCAGCCG
ATCGTGCCAGCTTCGAGCAGGTTTGCCCTCCGGGCTACTATTCTATCCCC
CGGATCGACGTGGCAGCGATCAGGAGTGCCGCGTGA

>639298213 transcriptional regulator, LuxR family [Agrobacterium tumefaciens str. C58 chromosome circular: NC_003304] (-)strand
CGGCCACACGCCATTTATGAACGGTCAGATAGCGCAGAGCGCGTGTGTAA
ACCTGAAACAAGGTCAAATTTTCAATCCAGTCCGAGCGTCTTTTCAAGCG
GTTGATTGTTCGGCCTCAACGCAATGCCACTTTAGCAAGGTTGCATGAGA
CGGCGAAATTTGTGTAATTATCGCTCTTTCTGTCTGAATGGCGGCTTAAC
AAATTGGCCCCCCGTGCGACCGAAAACTGAACCCGATGTTTCCCGGGTGC
CTGCCATCACAAGATTTCGCATCTTCGTTTCAGGGATTGCTAACGACGAT
ATGTTCAATCTGAACCGACCGGCGCCCGAGTAACATGACGTCATCGCGGG
ACCTTGTCCTCGTGTCATCCCTTCAAGCCAAGCCCGGACCCCGTGTCTTT
ATGCATGATATTCTTCAATTCATCTCTGCGTGTTCTCAGGCAGGAAGCGC
CGACCGCGTTCGCTCCGAATTTGCCAAGCTCATTCGCGAATATGGCTTCG
AGTATTTTCTCGTCAGCAGACGCATGACCGGGGAACTTGCCTCTGCCGGC
CAGATTCTCGCAGAGCATCTTCCTGACGGCTGGCTGGAGGTATACAGGGC
CAAGAAATACAATCTCGTTGATCCCGTCCGCAAGGTGATCGGCATGGTGC
ACAAGCCGTTTCAGTGGAAAGAAGCGCTTGAGGGCCTGCCGCGTGCGATG
CATCGCAAAAGGGCAAGCGTGTTTTTTCACGATGCCGGGCGATACGGCCT
GCAGGGCGGTTATGCCTTTCCCGTGCATGGTCGCGCGGGATTTATCGGTG
CGGTCTTCATTGGTGGCCCAGATCGGCAATTGCCCTCCCTGCACGTCGAA
CTCCTCGATGCGGCCACCCGCGCCGTCTTCTGGCGGCTGCTCGATCTTTC
CGGGCAGGCCCATGGCTTCAGCAACGCCCCTGACGTTTCCGCCCTCGAAC
TCACGCGACGCGAAATGGAGGTGCTGGCGCTGATGGCGGATGGCATGACC
TCCACCGAAATCGGACGCCAGCTATCGATCTCCAACCACACGGTCGACTG
GTACATTAACGGAATCCAGCGACGTTTCAGCGCCAAGAACCGGCAGCACA
CCGTAGCGCTTGCTTTTCGCCACGGCCTGTTGAGCTAG

>639297771 transcriptional regulator, LuxR family [Agrobacterium tumefaciens str. C58 chromosome circular: NC_003304] (-)strand
GATCGTCATGGTGATGATCTCCGGCTACGAGAATTTCGTCAGCCGCTTCG
ATGAGGCGGATGACGAGGTTTCGTTTCTCGGCAAGCTCGATTCGGGCAGC
CTGAAGATCAAGGTCGCGTCATCGATCGTGGCGATTTCGTCGATCCATCT
GCTGCAGATATTCCTCAACGCCAGTCAATATACGGACAGCCAGTTGATGT
GGTTCACCATCATCCATCTGGCTTTTGTCGTTTCGGCGGTCATGCTCGGT
TTTCTGGAAAAACTGATGGCCAAGCCGAAGGACAAGTCTGAAAAACAGGT
GCTTTAGGTCAGTTGGTCCGCTTGTTATGAAGGTCGCCCCCCGTTTGACC
CGCTTGCGTGTTTTTTGCTCCGGCCAGCCCGGTATGGCGGCGGTGCGTGA
ATGGTGAAGACGGAGCGTCAGGCCAGACTATGCCGGGATCTGTCGGCCGC
CGCCGACAAATCCCAATGGCTGGAGGCGCTGCAGGAGGTCATGCATGCGT
TTGGTTATGCCCATGTGACCCTCCTGAGGTTACCAGGTGGACAGAACGCC
TTTGCTTTGCCGTTGGTTGTTGAAAGCAGCCTGCCGGTCTGGGTCGTGAA
TGCGATGACCAAGGATGGTGCGCTTGGGGACTGTCCGGTCATCAAGCGTG
GCGCCTCATCGATGATGCCGCAATATTGGTCGCTGGAAGACCCGGAGATG
GCCTGCGGATCGCTGGTGGATGCGGTGAACTCGGTGGGCAGCATGGGCAT
TACGTCCGGTCTCATGGTGCCGGTGAATGGCATGTCCGGAAACCGGCATC
TGATGAATTTCGCAGGCGACCGCGATACCCTGCCGCAGGCATCTCTGAAC
GAACTTTGCATGATCGCGCTGCATGCGCTGGAAACCTATGACCGCCTTTG
CCGCGTCGCTTCGAAAGGGCCGTCGCCTTTGACGAAGCGGGAGCTCGATG
TGGTGCGCTGGACGGCGCAGGGGAAGACCTCGGTGGAGATCGCCGAGCTT
CTCTCCATCTCGGAGCACACGGTCAATACCTACATGAACAACGCCATGCG
CAAGCTCGATTGCGTCAACCGCACACAGCTGGTGGCGAAGACCATCCGTC
TGCGGCTGATAGAGTAA

>639296196 transcriptional regulator, LuxR family [Agrobacterium tumefaciens str. C58 chromosome circular: NC_003304] (+)strand
CGATAAAATCTCTGCGGAACTCGCCTGCAGATTATCCCCGGTTGCGGATG
ATTGAGAGAAAAACGGCGCGCCCCGTCGGGTTTCTCCGCCAGAATTGGCC
GTGAGGACACTCATACATGTGTGTTAGTAATTATTTTCGACTATTCGGAA
TTAAACTTTCAACTTTTGTTTGCATGAATCGATTTGCTGAGTAACATCCC
CCACAATTCCGGGCAGGGGCGGGGCTTTTGCGGCGGCATTTTCTCATTCT
CGAAGAACAGCTTTGATGCAGAAAACAGAAACGGCCGCCGTTCAGTCGAT
TGGTGTGGATTGCGTTCGCGAGATCGCCGGTCTCAACACGCAATTCGATA
TATTCCGCTTCCTGAAACGGCTGACGGAGGTCTGGGAGTTTCGCGCCTTC
ATGGTGCTCGACCTGTCGTCGGAACTGGCGAGCGAATTGTCGCAATATAC
TGTTATCACCAGCTGGCCGGCCGAGCTTTTGCAGCGTTATGATGAAGAGG
GCATGCTGCAGAACAGCCGGGTGATGGCGCAGCTGAAAAAATCGACCATA
CCCTTCTCCGTCTCCATGGATTTTCTGGTCAACGGCGAGGAGCATATCGC
TAATAAAACGGTGATAGGTCTGTTCGAGCGCTTCGAGATGGTGAATTCGG
TCTGGTTTCCCGTTCACGACGTCACCATGAGGCGCGGCGCCATATCCTTT
TCAGGCAATAAGGCGGTTCTGCCAACCACCCGGCTTGCCGAACTTTTGTA
TATTTCCTGCCATGTCTTTGCCCGGCTATCTGAAATCCGCCGCCTGGACC
TCAGGGTTCCCGAAACACTGAGCGAGCGGGAGATCGACTGTCTGAACTGG
ACCGCCGCTGGCAAGACGAGCGCTGAAATCGCTGAGATCATGATGCTCTC
GGAACATACCATCAATCACTACCTGAACCGCGCGACCAAAAAACTCGACA
CGGTCAACCGCACCCAGGCTGTCGCGAAAGCGCTGCGGGTCGGCCTGATA
AAATAG

>639319946 transcriptional regulator, LuxR family [Rhodopseudomonas palustris BisA53: NC_008435] (-)strand
GAAACGCGACCCGGTCACTTCCCCACCCCTCCCCGTCCCAGACCGGATCG
TGGCGGCCAGCTCTCCCCCAAGAGCTGGCCGCATTCTTTTTGGGATGCGG
ATAATAAGCCCGAGAATCATTCGTGCCGACGCAATTCTTGCGATCCTGCC
GAGCGGAGAATTGCTCTCGCCGTACGCCCCCGCGCCCAAAAGCCTCGGCT
CGTCGTAGCGCCGTCGCATTCTGCTGCACTGCGAGAGACCGCACTACCCG
AATAGGGACCGTTCAATATTTCTCGCGCGTTTTCGTTGCGTCGCTTTGCA
AGCAAATCGACCGGTGGTATCGTGGTCACTTTCGATTTGACGATACGTTC
GCAATCACCATCCAAAGTACGCATATCTTTTTGAATTGTCGGGTGACCCA
ATGCTCACTGGAGACCTTACCGGAGACTATGGCAAGGACGCGCTGACTTT
CGTAGAGGAGCTCTCGACCCTGACGACCATTTCGGCGGCGATCGATTTCA
TCGAGAAGGGGTTCTGCGCTTACGGTTTCGAGACCATCATCGTTACCGGC
ATCCCGAACCACAAGCAGAGCTTCTCCCAGATGGTCATGGCCAAGCGGTG
GCCCGACGAATGGTTCAAGCTCTACACTCAGAACAATTATCACCGCGATG
ACCCCGTCGTTCGTCATTTGCGAAAATCCTTCAATCCATTTGAATGGTCG
GACGCCCCCTACAGTCGTCGAAACGAACCGCGTGCGGCCGCCGTCATGGA
CCGCGCCGCCGACTTCCGGATGAGCCGCGGCTTCATTGTTCCGGTTCACG
GTCTTGCCGGCTACGAAGCAGCCGTTTCGTTGGGCGGTGACCACATTGAC
CTGAACCCCCGCAGCAAGCCCGCGCTGCATCTGATGGCGATGTATGCCTT
CGATCGCATCCGGAGTCTGGTCAGCCCAGCGAACGATGCTCCACCTCGAT
TGACCCACCGCGAATGCGAGACGCTGAACTGGACGGCTCAAGGAAAGTCG
GCATGGGAGATCGGTGAAATCTTGCAGATCGCTCAACGCACGGCGGAAGA
GCACTTGGCAACCGCGGCTCGCAAGCTCGGTGCCGTCAACAAGACGCACG
CTGTTGCCATCGCAATCCGGCAGAAGCTGATTGCTCCCTGA

>639319945 autoinducer synthesis protein [Rhodopseudomonas palustris BisA53: NC_008435] (-)strand
CGGTGACCACATTGACCTGAACCCCCGCAGCAAGCCCGCGCTGCATCTGA
TGGCGATGTATGCCTTCGATCGCATCCGGAGTCTGGTCAGCCCAGCGAAC
GATGCTCCACCTCGATTGACCCACCGCGAATGCGAGACGCTGAACTGGAC
GGCTCAAGGAAAGTCGGCATGGGAGATCGGTGAAATCTTGCAGATCGCTC
AACGCACGGCGGAAGAGCACTTGGCAACCGCGGCTCGCAAGCTCGGTGCC
GTCAACAAGACGCACGCTGTTGCCATCGCAATCCGGCAGAAGCTGATTGC
TCCCTGATCGAGACCTGAGCGAGCCCCCTGGGAATTTTCCCAATATCAAT
CTCAATTGTTTCAGGGAAAGCTCGCCTCCACTCGATCAGGGGAGGCGAAC
GTGATTCACGTTATTTCAGCGAGCAATCGCCATCTTTACGATGACGTGCT
CGAACAGCACTTCAAGATCCGGCATCAAATTTTTGTCGAAGAGCGAGGCT
GGAATACCCTGCGTCGACCGGATGGCCGGGAAATCGACAGCTACGACAAT
GACGAAACAATCTACCTCCTCGCGCTGGACGGCCGTCGGGTCGTCGGCGG
TCATCGGCTGTACCCGACGACAAAGCCGACGATGATGAGCGAGGTATTTC
CCCACCTGGCTTCCGTGAGAGGCTCTCCATCCGATCCCCAGATTTGGGAA
TGGTCGCGCTACTTCGTTGTCCCGGACCGCCGCGATGGAAATCTCAATCT
TCAATTGATGGCTGCGGTACAGGAGTTCTGTCTTGATGAAGGCATTGCAC
AAGTCAGCGCCATCATGGAACTTTGGTGGTTGCCCCGGTTTCAGCAAGCT
GGGTTTGTGGTTGCGCCGCTGGGCTTGCCGGCTCTCATCGAAAACGCCTG
GACCATGGCGGCGCTCATCGATGTCAGCGAAGACACGTTGAAAGAAGTCA
CCGACCGGATCGGCAAATCCGGCGTCCTGCAACGCCACGGTCCGCAGCGC
AACCACGTTGCTCACTCGAGCCAGTTCATTCCAGGAAGCCATCGCAGCCA
AAAGGCGCAATCGCTCAACTGA

>639318913 transcriptional regulator, LuxR family [Rhodopseudomonas palustris BisA53: NC_008435] (+)strand
GACGCTGACCGCCGAGACGCTCGGCCTCACGGAGCTGGCCGGCGAGCCGA
TCGAAGCGGTGATGACCAAAGCGCCCGGCAACGACCAGCCGTTCGGCGGC
GTCAAGGTGGTGACCGCCAACGGCTGGTTCGCCGCGCGCCCGTCGGGCAC
CGAAGACGTCTACAAGATCTACGCCGAGAGTTTTGTCGGGCAGGATCATC
TGCGGCGAATTCAGAACGAAGCGCAGGCGGCGTTGACGAAGGTGTTCAAC
GCCTGAGTGGGTCCACGGCTGGAGTTGCGATGCCCCGGTCGCACTCCAGG
ATGGAAGGGTGTTACAGCACCGTAGATTAGCAGCGGAACGTCCGGACAAA
TCGAATTGTGTTTTGCATCTGCGTCGATAGATTTGCGCGCGGAGCAACAC
ATGGAAATCGATCAGGCCCTCACGGCAATCGAACGCGCGAATAGCGTCGC
TGATCTGGGCCGCATCCTTGTCGATTGGCGCAACGAAAGCGGCGTCGCGC
ATCTCGTCTACCACGCCACCCATGTTCCCGCCTGCGAACAGCCGAATCCG
GTGCTGCTGCTGACCTATGATGACGCCTGGGTGAAACGCTACGTCGAGCG
GAACTATTTTAGCATCGACCCGGTCGTCGTCGCCGGCCGCGACGCCGTGC
TGCCGATCGATTGGATGGCGGTCGAGCATGACACGCCGGAGGCGCGCCAC
TTCTTCGCCGAGGCGGAGAGTTTTGGCGTCGGCCGCCATGGCTTGACGCT
GCCGATCCGTGGCCCCGCCGCCGAGCGCGCGTTGTTCACCGTCACCACCA
ACGCGACGGACGATCATTGGCACCGCTGGCGGTTCAGCTATATGAAGGAT
TTTCACCTGCTGGCGCACTACCTTCATGATCGCGCCATGCGGCTGGCGGG
CTTGCGGCTTGATCATGTGATGCGTCCGCTGTCGAGCCGCGAGCGACAAT
GCCTGAACGGCTTGGTGCGCGGCCGAACGCCGGGACAAATCGCCGGCGAG
CTGGACCTATCGGGCAGCGCCGTCCACGGCTATCTGCGAACGGCGCGGCG
CAAGCTGGACTGTGCCACGGTCGAGCAGGCCATCGCCAAGGCCGTCCGCC
TCGACCTGCTCTAA

>639771034 response regulator receiver protein [Paracoccus denitrificans PD1222 chromosome 2: NC_008687] (+)strand
GCCGCAGCGACCGGGTCGTGTGGCCGGGTGCGACGCCCCGATATTCCGCC
GGGTGCAGGTATCACGCATTCTCGCGTTTTTTCCGTTGCGATGTGATGAT
TGATCGCGTGATTCTCGAAAGAATTCCCATGGCTGTTTCTTGCCGCGAAC
CACCAAGGGGCGGAACCGGCAAGTCGGCAACGAAAATCACCCCAAAGGCA
GGGTATTTGGGCGCTCTGCCAATGATTTCCTTATATTATCAAGGCGATTT
CCCCGATCCGTCAATCCTGTTGACCAAGCGTCATGCTGAAAAGGACGCGC
TTGGTGCATTGATCCTTGCAGCTTCTCGGCAATAATATTTCAATGGCACT
GGCTACGGTGCAATTTATTCTAAGGAATTTGGGGGAAGAGTTCGATCGAC
ATGGAGCTTCTGAAAGACATCGAGATCATCCTGGCGGCGCGTTCGACGGC
GGCGGTCTGGCAACATTATTTCGCGCGACTGGCCAGCCTGGGTTTTCCCA
ATGTGTCCTACCGTGCGGTGCGGATTCTCGAGCCGCCCTGTGGGCGGATG
CTTGACGATGGTGTGCTTCTTTCCAGCTATTCGCCGTATCTGATGCAGGA
GCTTGCTTCGCTGGATCTGTTCGAAAGCGCGCCGATGCATCGATGGATCA
TCCAGAACAGGGGCAGCGAAAGCTGGGACTGGATGCAGCGATGCCGGCTG
GCCGGACGCCTGAGCCCGCGGGAGGAGCGCGCGATGGACGTTTTCGCCCG
CTACGGCCATGTCGCCGGCTATGCGGTCGGCATGGGCGACGATGTGGAGC
GGATCCGCGCCGGGGTGATCGTCAGCGGCACGATCGGGATGCGGCAGGAC
CGGCTGGACGCGCTTTGGGCACAGCATGGCCGCCTTGTCGGGGCGCTGAG
CGGGGTCATGCACCTGCGCATCTCGACCCTGCCTCATGCCGAGCGCGAAT
GCGTCCTGACGCTGCGGCAGCGCGAGGTGCTGGAATGCATCTCGGCCGGG
CATACCACGCAGGAGATCGCCCAGATCCTGGAGGTGACCCCGGCCACGGT
GGAAAAGCATCTGCGGCTGGCGCGCAGGGCGCTGGGGGCAAAGACTACAG
CCCAGGCAATCCTGCTGGCCGCCAGCAGCAAGCAGATCTCAGGTTCCGCC
GCAGAGTCGCGCAAGATACCGGAGAATCGCCCATTCGACCTTCCCTCGCC
GGGAACGGAAAACGGGCATGGCCATGGCATCCGGCGGGTGGCCGTGGCGC
CCGCGGTCTGCCGGGCGATCTGA

>639768106 N-acyl-L-homoserine lactone synthetase-like [Paracoccus denitrificans PD1222 chromosome 1: NC_008686] (+)strand
TATGGCCTGGTCGTCGCGCATGGGCCGATCAAGTCGCGCACCATCGCAGC
ATTTGCCCATGACAAGCGGGAATTCACGGATGACGAGATCGACGTGATCT
CGGCAACGCTACGACGGCTTCACGAGATCACGGAGCCGCCGGAGAGCCTG
ACGAAGGCTCAGCAAGAGGCCCTTCGGTGTATCGCAGAGGGGGATCGTCA
TGCAGCGGCGGCTGCCAAGCTTGGCATAACGGAAAGCGCATTCAAGGCAC
GTCTCATCTCGGCGCGCGAACGACTCATGGCGCGCACGACGGCCGAGGCG
CTGCAACGGGCCAAGGATTACCGCTTGCTGTAATACGGTCCGTCCGCCGT
TGCGGTTTACACCTGGGGGCCACCACCACCAAGAACCCCAGGAGAAGACC
ATGCAGACCACCACACTTTCCTTCGCCAACCTTCACAATCACGGCGAGCT
GTTCGCGAATATCTTCCGCGCCCGCAAGCAAAGCTTCATCGTCCAGAAGC
GCTGGAACCTGCCCCAGACGGACGACATGGAGTTCGACCAATACGACACC
CCGATGAGCCGCTGGGTGGCGATCCATGAAAACGGCCGGGTTCTGGCCGG
CGTGCGGCTGACCCCCACCACGGCGCGCTGCGGCATGTATTCCTATATGA
TCCGCGATGCCCAGCTCGACCTTCTGGGCGGCTCGATCCCGCAGAACCTG
CTGGACGAGCCGGCGCCGGTCGAAGCCGGGACCTGGGAGGCCAGCCGGCT
GTTCGTCGACCACACGATCCCGCAGCGGGAACGCCGCCGTGTGCATTTCA
ACCTGGTCGCCGAGATGACCAACTCGGCGCGTGAGCTTGGCGCCTCGCGC
CTGGTTTGCCTGGTCGCCTCGACCTGGCCGCGTTGGCTGGTGCCCTGCGG
TCTGGACGCACAGGCCATGGGCCCGGTGGTCTGGATCGACGACGGCTATT
TCCAATGCGTCTCGATCAACCTGGCGGCCAAGATGCACTGA

>639768105 response regulator receiver protein [Paracoccus denitrificans PD1222 chromosome 1: NC_008686] (+)strand
GCCGCCGACCGCGCTCGCCTGGAAGCCGAATCGGCCGCCGACGAATCGTA
AGAAATTCAACCCTTTCTTAGGGTTAAGCGATGGTATGGGCCCGCAGTCG
CGTTCGTGGCTGCGGGCTTTTTTGCAACAGTTCGAAACTCTGCCGGTCGC
GTTCAGGCTGAGTCGAAAAGATCGTTTTCCATCACTGGTTGTCCTGCGCA
GAAGAAAACACACGGGAATTGCAGCGGGTGAGGGCTGCTTGCACTTGGGG
GCAAAAGGCGGGTAAAGCTAGTCGTGCCTTCGGGTTGACCCGACGGCATT
CCGAAAAACGTCGCTCGCAAGCACGGTATTGCTTGAATACCCTGAGAACC
GTGCCATTTTTCCTGGTAACCCGAAGAAAACGCAATCTGTCCAAAAAGTC
ATGTCGTCTCGCGCGGAAATCAATGCAGCACTCGCCAAGTTGAAAAAGCT
TGCTCCGGCAGGCTATTTCATCGGGCTGCACATTCGTTTCGCTGCACCGC
TGATGCAGTTCCAGACCTATAACAAGGAATGGGCCCAGCGCTATTCCGAA
CGGGCCTATGCCTTGCGCGACCCCACCATCGCCTGGGGCTTTTCGACGAC
CGGGGCCTGCCGCTGGAGCGTGCTGCCGATTCCCGACCCGTTTTCGATTC
TTCAGGATGCGGCGGATCACGGCCTGCACTATGGCCTGGTCGTCGCGCAT
GGGCCGATCAAGTCGCGCACCATCGCAGCATTTGCCCATGACAAGCGGGA
ATTCACGGATGACGAGATCGACGTGATCTCGGCAACGCTACGACGGCTTC
ACGAGATCACGGAGCCGCCGGAGAGCCTGACGAAGGCTCAGCAAGAGGCC
CTTCGGTGTATCGCAGAGGGGGATCGTCATGCAGCGGCGGCTGCCAAGCT
TGGCATAACGGAAAGCGCATTCAAGGCACGTCTCATCTCGGCGCGCGAAC
GACTCATGGCGCGCACGACGGCCGAGGCGCTGCAACGGGCCAAGGATTAC
CGCTTGCTGTAA

>639651337 putative LuxR-type transcriptional regulator protein TraR [Rhizobium leguminosarum bv. viciae 3841 plasmid pRL8: NC_008383] (+)strand
CCGTCTTCACCGACTGCTCTGCCTGCGCCCGCCGCAGCCAGTTTCTTGAA
CAATTCCTTCCAGTCACTGCCGTCATTTGGCGGTGGTAGAAATAATTTTC
CGTTCTGAAACAATCGATTACCAGTTCTGATTTCGTTTCGTTTCGCTGCA
CTTCATATTACATCGTGCCAAATCACTCAATCGCCGGTTATCGAATTCAG
GTTGGAAAATTTTAGGGCGAACTCATAGTGAGTGGTCGAGATGACCAAAT
TGGTAAATCAACCTGAGGCTGAGTTAACCGCCGCGCGCTGCGCTCGTTAG
CGTTGGCAGAAGGGGCCGGACAGGAGCAGGACCGCGTTCCGCTACCGTCG
CTATGAGCCGCTCCGGGACAGAAGAGCAGCACCGAATGGAAGGGGATTGG
ATGAACCAACTTGTCGCGGGGCTTCTAGAGATCAGCGCTGTCGCGCATGA
CGATGCAACGCTGAAGGCCGCTCTGGCGGATTTGGCAGAACGGTTCGAAT
TTTCCGGTTACGACTATGCCAAACTGCTGCCGGGCGACTTTTACGTGATA
TCGAACCTTCATCCCGATTGGCTGAAACGAAGCCGAAAGTTGGACCTGGA
CCGACGAAATCCGGTTATGAAGCGTGCCCAACAAACACGCCGCGCCTTTA
TCTGGTCTGGCACCCCACAGACGGGGACGCCGCTGGAGGAAGACCAGACT
TTCTATGAGACTGCAGCGCAGTTCGGGATCCGTTCAGGCATCACCATTCC
AATCGCTATTTCCAGTGGCGCCATCTCAGTCCTCAGCTTCGTCTCTCCAA
AGTCGATTCTGACCGCGCAGGACGAAATCGATCCGATCGCTGCATCCTCT
GCGGTTGGGCAGTTACATGCCCGCATCGGGCAGCTAAAGGTAACGCCTTC
AATCCAGGAATCGTTTTACCTCTCTCCGAAGGAAGGGACCTACACGCGAT
GGCTTTCACTCGGCAAAACGGTGGAAGACACGGCCGATATCGAGCAGGTC
AAATATAATACCGTCCGCATTGCGCTCGCCGAGGCACGACGGCGATATGA
CCTCTGCAACAACACGCAGCTCGTGGCTCTGGCAATTCGGCGTGGTCTGA
TTTGA

>639651139 putative autoinducer synthesis protein [Rhizobium leguminosarum bv. viciae 3841 plasmid pRL7: NC_008382] (-)strand
GCGAATGGCTCATTTGGCAAACTATTCCCCGGGAGACTAAACTTTCGAAA
AAATGGCCCCATAGCGCCATTTTTCGCAACTATCTTCCGATTCTCGCATA
GCCGCAAGAGATTTAAGGTTAACAAAGGGTTAACGCAAAATCGACGTGTT
GCACGTTTGCAAATTCTTTTTCTTGCATTTTCATGTATTTAACAAGCGAA
ATGGCCTGCCGCGTTCATGCTCTGTTTTACTGTGAATCCTACAACTCGCC
CGCCTTTATGTGGGCGCACAAGGGCGCGCTTGATCGCTCTTTGTCGCTTG
TCATGGCCGACTCACGCGAGTGCGCCTTGTAGGATTATACAACTGCCGAC
CTGTCAAAATCTGTGCTGATTTCCCGCCGACAACAACGACGGAGAAAATC
ATGCAGGTTCTCGCGCTTTCGACGCCCCGGACGCTCCAGGATGCACATCT
CCTACACATGCACTACCAGCTTCGTGCGCGGGTCTTTTCCGATCGTCTGG
GTTGGGAAGTCGATGTATCGGCGGGGTGCGAGTCGGATGGTTTCGACGCG
CTTCGGCCGACCTATGTTTTCGCCGTCGCTGGGACCGGCCAACCGGCGGG
GTGCGCGAGGTTTCTTCCTACGCTTGGTCCGACAATGGTGGCCGATGTTT
TCCCGTCGCTTCTCCCCGACGGTCAACTCAACGGTCATGCCGCTATGATC
GAGAGTTCTCGCTTCTGCGTCGACACGACTCTAGCGGAGGGGAGGGGCAA
CGGCTCGGTTCATGAAGCCACGCTGACCATGTTCGCTGGCATCATCGAAT
GGTGCATGGCAAATGGCTATACCGAGATTGTCACGGTGACCGATCTTCGG
TTCGAGCGAATCCTCGCTCGCGTCAGATGGCCGCTGCAGCGGTTGGGCGA
ACCCAAAAAGATCGGCGTGACGATGGCCGTGGCGGGCACACTGCGCGCCA
ATGCGGACACGTTCCTAAGGCTCCGCCCATGGGAGGAAACGTGTGCAATC
TTTACCGGGTACTGA

>639650766 putative transcriptional regulatory protein [Rhizobium leguminosarum bv. viciae 3841 plasmid pRL10: NC_008381] (-)strand
CGATTGCCGCTTCAGCTTTTCGGCAATAGCATTCAGAATCATCGGCTCGC
TCCACAACTTTCGGAACGGCAATCATCTTCCCATGTCAACATACCGTTGA
GCGCCAAAATTTGCGACAGGCCCTGCTTTGAAGTTCTCAGTCGTCTGCCG
TACGGTTCCGAGTGAATGCGAAGCTATGGCGATCGGGCTGACGCACTCGG
TTAAAATTGACGGCTCGAATTGTTTTTCAGACGAGCGGCGCCAAACGGTT
TGCCGAGGACGATCCCGCCTGAAGATGCGCTTTTTGGTTGTATGCATCAA
GGGTATATAATATGGTTTTCAGAGTTTAGCTGCCCACGGAACTGGACACT
CACTGCTTAGATGTGAGGAAGTTAATCTTGCACCGAACCGGGAGGTTGTC
GTGAAGGAAGAATCCTCAGCGGTCTCGAATCTGGTGTTCGATTTCCTGTC
AGAGTCAGCCAGCGCAAAGAGCAAAGACGATGTGTTACTCTTATTTGGAA
AAATTTCGCAGTATTTCGGGTTTAGTTATTTCGCGATATCCGGCATCCCC
TCGCCTATTGAGCGAATTGATTCCTATTTCGTTTTGGGCAATTGGTCAGT
CGGGTGGTTTGATCGTTATCGTGAAAACAATTATGTCCACGCCGACCCCA
TAGTGCATCTTAGCAAGACATGCGATCACGCATTTGTTTGGTCGGAAGCT
CTGCGAGATCAAAAACTCGATCGGCAGAGCCGTCGTGTCATGGATGAGGC
ACGCGAATTCAAGTTGATTGACGGCTTCAGCGTTCCTTTACACACTGCCG
CTGGGTTTCAATCGATTGTCAGTTTTGGAGCGGAAAAGGTAGAGCTCTCA
ACCTGCGACCGAAGCGCGCTCTATCTGATGGCGGCTTACGCGCACAGCTT
GCTCCGCGCCCAAATTGGGAATGATGCCAGTCGAAAAATTCAGGCCTTAC
CCATGATCACAACGCGAGAGCGCGAAATCATCCATTGGTGTGCCGCAGGC
AAAACAGCAATAGAGATCGCAACGATTCTCGGACGATCCCATCGAACCAT
TCAAAATGTCATTTTGAACATCCAGCGAAAGCTCAATGTGGTTAATACAC
CTCAGATGATTGCCGAAAGCTTTCGTCTCAGAATCATTCGCTGA

>639650758 putative autoinducer synthesis protein [Rhizobium leguminosarum bv. viciae 3841 plasmid pRL10: NC_008381] (-)strand
GGCCCGATGAGACCAGATGCACCTGAAACGCGCGCACGTCTTCCAGTCCA
AGACGGTCTGGCGATCGCCCGAAATAGCGCGAGAACTTCGTCACCGCATG
CAAATACGATCGTTGCGTCGCTGGCGAAAGATTGCGGATCGTCATGTCAT
CGATCATGCGCCGGCGTAGCGGGCTTATCTCTGTCATCGTCATCTCCTGT
TCAAAGGTCGGGCTAAAACAGCCCAATCCTTCAAATCAGAAGCGCATCAT
GCAATCCCGCGCTCCAAATGCCGCGATAGCGGCTTCGTTCAATCCCAAGA
CATTAAATCGTCACTACGGCCTAGCTCAGAAATGAGTATTTCTACTCATT
TTCAAGGACAGAAAGATCGCGCATAGTGGTCTTCGGGGGGTCAGGGAGCG
ATGATGAAGATTTGCATTGGGGACTCTCGGGCTAACGCCGTAATCATGGA
GAAAATCTGGCGGTTTCGACACCAGCAATTTGTGGAACGACGTGGATGGC
AGGCATTACGCAAGAGTGACAGACGGGAAATAGATCAGTTTGATCACGAT
TGCGCTATTCATTTTAGCGTTCTCAAGAACGATGCGGTGATCGGGTATTC
TCGGCTCCTTCCTACGGTGCAGCCGCATCTTCTTTCAAGCGTCTACCCGC
AAATCATGCGGGGCCAAAAGTGGCCAAGGTCGCACGACGTTTTCGAATGG
ACGCGGTGGGCGGTTGCAAGCGGTGACGAAAGGATTGACGGGGTTCGAGT
ATCGCGGGTTTTGATGATCGGGTTGATGGAGTTTTGCCGCGTTGCCGGCA
TCACCTCGCTCATCGGCGAGACGCACCCAAAGCTGATAAACTCCTTGCGC
GCCAACGGGTGGCAAACACACATCCTCTCAGAGCCCAGCATTTTCGAAAA
CGAATTAGTCGTGCCACTCGAAGTCATCCCATCGTCCGCCCCGCAGACGT
GA

>639650516 putative GerE family transcriptional regulator [Rhizobium leguminosarum bv. viciae 3841: NC_008380] (-)strand
TGCGACAACGACCAGGGATACGCGCAGCTTGTAGGCGCCAAGATAGCGCA
GAGCCCTTGCATAGACCTTGAATAGCGTCACGTCGAACCTCTTGTGCATC
TGCGAAAACGGGATGATGCGATGCTACAAAAGGCTACCTGAACGGGCGAT
TAACGGAGTATTCAGGGTTCAACCGATGTGATGATTGATACGATCGTACT
ATGGCAGGACGCGACGAGATGGCGATGGCGCCGAAATTGCCGTTCGGCTA
TATCTCGCGACAATTTGCGCTTGCATTTTATTAAATGTTTAGCGCAGCAT
TAAAATTACAGACTGCATTTATTGAAGACCGTTTCGCGACCAGTTTGACC
AGCCGCCGACGGCCTCATGCGGGCATCAGGTCCGGGCAAGGGGCATTTTT
GTGAATATTAATTCGTTAATTCAATTACTTGTAATTCTGGAAGAATGCTC
AAATCCTGAAGCTGTCGTCACCGAGTTGGAGCAGATCCTCCACGGTTGTG
GCTTCGAATATTATGGTCTGCCACGCCATTTGCCGCAGACCCCGATGCAG
CAGAATCCGGAGCCCTGGGCTGCGGCGCTTGCCGGCCGCTGGCCGGAACA
ATGGCCGCATATATATACCGCGAAAAAATATGCTCTGATCGATCCGATGG
TGCGCTATCTCGCTCATGCGCAGCGGCCTTTCCGCTGGCGGGAGGCGATG
GCGGCCTTCCGCAAGGACGCGTATCATCGCCGCATGGAGCAGATGATGGT
CGATGCCTTCGGGCACGGGTTGGAGGATGGCTACATCTTTCCCATCCACG
GACGCAACGGCATTCTCGCCAGCCTTAGTCTCGCCGGCAAGCCGATCGAG
CTGTCGCCGGTGGAAATCGCATTGCTGGAGGCGGTGGCGCGCAAGGCCTT
CTGGCGGTTGCTCGATCTGAAAGGCGAGGCGCAGGCACTGGAAACCGTGC
TGCCGGCCGACACGCCGCTGACGCGGCGCGAGATGGAAATCCTGCATTAT
CTCGCCGAAGGCATGACTTCGATGGAGATCAGCAAGATGCTGAAGATCTC
AAACCACACCGTCGACTGGTATATGAACGGCCTGCAGGACAAGCTGAAGG
CGAAAAACAGGCAGCAGGCGGTAGCGCTTGCCTTCCGTCATGGCCTGATA
AGTTAG

>639649628 hypothetical protein [Rhizobium leguminosarum bv. viciae 3841: NC_008380] (-)strand
GGTCATTGGACTCTCTACACAACGCAAGACCACGAACCCCACTCTAGCCT
GCCACATTTAAAAATTGCCTAAACCCATCGTAAGACTTTGATAACAAATT
TAGACGCCTGGCCGATGATGGGGGGCGGCTGCCTGCCGCTACGGCAATTT
GAAGCGCCTGCATGGGAGCCATGCGGAATAAATATTCGCTGATTTTCCGG
GACGATCTCATAAGGGCGGCAACATAAGAATGAGCGCAAGACTTCGTCTC
CGTTCTTCCCGCTGTATCAGTCCAGTTCGTGTTTTTGATGCTTCGTATCC
TCGGGATGCGGGCAGAAACCGTCTTGGCTGATGCCCCGGCGCGAAGTTTT
CGCCGCCGGCAGCGAGGTCGAGCCGAAGCTGGCCATACGAGGATACGAAG
ATGAAAAGACGTGAACGCGCAGTCGGCGACTGCGCTGAGGATGCTGCATT
TTCGCCTTCGCAGGCCGATGGCGCCGGGGTTTCGGCCGACGACGGCACGG
AACGGCTCGACGCGATGGCGAAGCTTGCGGGCTTCGATTTCTATCTGCTC
TCGGCTTTCCCGCGGGGCGACCGCACAGCTTTCACCGAAAACCGGTTGAT
CAGCAATCGGCCGCAAAGCCTTGTCGGCTTTTACGAGGCTGCCGATCTCT
TCTATTGCAGCAGACTCGTGACCGCGATGAAGCGGACGATCGTGCCGATC
TTCTGCGAGGAGGGGTCGTTTGCGGGCAGCGCCGCCAATCAGGAAAACCG
CAAACTCAACGTGCTCTTTCAGATGCATGGGCTGAAGAATACCTTCGCCT
TCACGCCGCAAGACGCTGACCTGAAACAATACATCTTCGCCTTCTCAGGC
GGCTGTCCTATGCCCACGCGAGAGCAGGCGATGGCGCTGCTCTACCGCTG
CATGGAGCTTCTGGACAAGGTTTCGCGTAGCAGCAGCGTGGGGGATGGTC
CGTTGGAGACGCTCACCCGGCGAGAAATCGAATGCCAGCCAGCAATTCAA
AGTGCTCAGCGTCCTTTGCGCGTCTAA

>639649403 putative LuxR/GerE family transcriptional regulatory protein [Rhizobium leguminosarum bv. viciae 3841: NC_008380] (+)strand
CTATCTCTGTTCTTTCACCGCATTTAGGCTGAAACAGCGACCCGCTGCGG
CCACGTTCACGCAGTTCACCTGCTCAAGCGTAAAGCGCTGCAGGTAAAAC
CAGTCCACCGCCTTTGCGCCCGTGCCGGAGAGACCCGAGTTCTTCCCCCG
AAACCCTCCCCAGTGATTCTCTCCTTGCCCGGCTGCGCAAGACCATCGCA
GTGCCGCCATAAAAGAACTCTGAGGTACCGCTACGCTATTTTTGCAAGTC
GAAACTCAACCGAAGCGCGAACTACTGTGGCTAATTTTTCACAATTCGAA
TGAATCGGCTTGCGTTAGGTCAATTGGGACTAGCATCCCGCCGATTTTCT
GTATTTGATAGCGGTAACATTGGGCTGCCGGGGGCGTACAAATGTCTTAC
ATGACTGCCTCTGAAAGACAGTCATTGCTTTCGGCAGAACTTTCGACCGC
ACGAACGCGCAGCCTGTTTGCACAGGCGCTTGGCAGGATCTCTACAGCCT
TCGGATTGTCGCATGCGACGCTGATGCACGCCCCCTCCCCGGAAGATCTT
CTCTTGAAACCCCTGCTGATCGAGAGCTCGCTTCCGGCCGCCTATGTCAG
GGATTTCGACCGTGCCCACATGATGCGCGGCTGCCCTTTCGGCGTAAGGT
TAAGAGCGTCTGCCGTGCCGCCGGCCTGGCACCTCAACGACGCCTCCAAT
GGTCAGGCCTTTCCCGCCGAACTTCGTGCCCTGATGCTGCGCCATGCCAT
ACCGGCAGGCGTTGCCATGCCGACCACTGCAGCCGACGGCCAGCGCTTGG
TCTTTTGGTTCTGCGGCGAGCGCGCCGCACTCGGCCAGAGCGAGATCAAC
GAGCTGGTAATGATCATTCTCCATGCACTCGATGCATACAATGCAGTCAA
GCGCAACGAGGAATGCGCGCATAACGCGCTGTCGAACCGAGAACTAGAAG
TTGTGCGCTGGACGGCCCAGGGCAAGACCTCGATCGAAATCGGCCAGATC
CTCACGCTCTCGGACCATACGGTGAACGCCTATATGACGAACGCGATCAA
AAAACTCGATTGCGTCAACCGCACCCAGTTGGTAGCTAAGGCAATTCGAT
TGAAGCTGATCAACTGA

>639649252 putative autoinducer synthesis protein [Rhizobium leguminosarum bv. viciae 3841: NC_008380] (+)strand
ACCGCAAGGCCGTCTATGAGCTGCATGGCGAGAACGATCCCGTGCCGTCA
TTGTCGCCGCGCGAAATCGAATGTCTGCACTGGACGGCGCTGGGCAAGGA
CTACAAGGATATTTCGGTGATCCTCGGCATATCGGAGCACACCACACGCG
ATTATCTGAAGACTGCTCGTTTCAAACTCGGCTGCGCCACGATCTCTGCC
GCCGCCTCCCGGGCCGTTCAATTGCGCATCATCAATCCTTAGGTCTTTTG
TTGGCGCATGTCGTTGTCGCAAAACCGCGGCACACTTTTGCGCGACATGC
TCTGCCCCCCTCATCTGGGGGGGCCCATCTGAGGGAATTTCCGATCCGGC
CCGCATGAACCATTCTGCTCTCCACGAACTTGAAAACGCTGGAGGGCAAA
ATGTTCGTTATCATTCAGGCACATGAGTATCAGAAATACGCTGCCGTACT
CGACCAGATGTTTCGCCTGCGCAAGAAGGTCTTCGCCGATACGCTCGGCT
GGGACGTTCCCGTCATCGGCCCTTACGAACGCGACAGCTACGATTCGCTC
GCCCCCGCCTATCTCGTCTGGTGCAACGACAGCCGCACCCGCCTTTATGG
CGGCATGCGCCTGATGCCGACGACAGGCCCGACCCTTCTCTACGACGTCT
TCCGCGAAACGTTTCCTGATGCCGCCAATCTTATCGCCCCCGGCATCTGG
GAAGGCACGCGCATGTGCATCGACGAAGAGGCGATCGCCAAGGATTTCTC
CAATGTCGATGCCGGCCGCGCCTTCTCCATGATGCTGCTTGCGCTTTGCG
AATGCGCGCTCGATCACGGCATCCATACGATGATTTCCAACTACGAGCCC
TACCTCAAGCGCGTCTACAAGCGTGCCGGCGCCGAAGTGGAAGAACTCGG
CCGTGCAGATGGCTACGGCAAATACCCCGTCTGCTGCGGCGCCTTCGAAG
TATCGGACCGGGTGCTGCGCAAGATGCGCGCCGCCCTCGGCCTCACCCTA
CCCCTTTATGTCAGGCACGTGCCGGCCCGCTCGGTCGTGACCCAATTCCT
GGAGATGGCAGCATGA

>639649251 putative AHL-dependent transcriptional regulator [Rhizobium leguminosarum bv. viciae 3841: NC_008380] (+)strand
GTCGAATCGCGACAAGAGTGAAGACGTGTTCATGGTAGCCGAGGAGAAAA
GCCTGCGCTGGTGTGCCCCGGCGGGCTGACCATCAGAAGGGGCTGTTTTC
CTGGCAGAGCGCCCGGTGGACCTCGGTCCAGAACAGCGCCAGCGGCGTGT
CGCCGTTGCGTTCGGCAACGAGGGCGCGGATCAGCGCTTCGGAGCCCGCC
ATGTCCTGCCAGCTGGATTTCAGGCCCTTGGCGGCCTGTTGGCATTCGGC
AATCTCGAATGGTCTCTTGCTGTCCATATGAGGCCTCCTCATGACAGGCG
CTAGCAGATGGGACCCGGATTGTCATTCCCCGCATATGTGGGGATGCCTT
GTATTTATGACGGTGCTCACGGTAGGATTGAGGGGATTGGGGCAGTGGAA
ATGATTGAGAACACCTACAGCGAAAAGTTCGAGTCCGCTTTCGAACAGAT
CAAGGCTGCGGCCAATGTGGATGCCGCCATCCGCATTCTCCAGGCGGAAT
ATGGCCTCGATTTCGTCACCTACCATCTCGCCCAGACGATCGCGGCCAAG
ATCGATTCGCCCTTCGTACGCACCACCTATCCGGATGCCTGGGTCTCCCG
CTACCTCCTGAACAGCTATGTGAAAGTCGATCCGATCGTCAAACAGGGCT
TCGAACGTCAGCTGCCCTTCGACTGGAGCGAGGTCGAGCCGACGCCGGAG
GCCTATGCCATGCTGGTCGATGCCCAGAAGCACGGTATCGGCGGCAACGG
CTACTCCATTCCCGTCGCCGACAAGGCGCAGCGCCGTGCGCTCTTGTCGC
TGAATGCCCGCATACCGGCGGAAGAATGGGCCGAACTCGTGCGCCGCTGC
CGCAACGAATGGATCGAGATCGCCCATCTCATCCACCGCAAGGCCGTCTA
TGAGCTGCATGGCGAGAACGATCCCGTGCCGTCATTGTCGCCGCGCGAAA
TCGAATGTCTGCACTGGACGGCGCTGGGCAAGGACTACAAGGATATTTCG
GTGATCCTCGGCATATCGGAGCACACCACACGCGATTATCTGAAGACTGC
TCGTTTCAAACTCGGCTGCGCCACGATCTCTGCCGCCGCCTCCCGGGCCG
TTCAATTGCGCATCATCAATCCTTAG

>639646801 putative LuxR/GerE family transcriptional regulator [Rhizobium leguminosarum bv. viciae 3841: NC_008380] (+)strand
GGAGGATCGGACCTTTATGGGTGGCATTTCGATTACCGGCCCGGCCTATC
GCTTGTCGATGGAACTTCTGCACCAATGGTCCGTTCCCGTTCAGTTGGCG
GCTGGAAGGATCATGGAAGGCATGCGCATCCGTCTCGGTCCGCGCCGCTG
AGGGAAAATCACAATCGGCCCGCTGGTGGACGCGATCGCAGAGCATGCTT
ATGATGAGCGCGATATTGAGATTTGCCGACGAATCACCACAACTAGAACG
GTCCGCGAAATCTACAACCAGTCACCGGCCGAACGCTCAACGCTGAAGCC
GATTCCACCAGCGATCGTCGTTCCCCGATGCAATCGAAACGCCCATGGCG
GGCAGGTTTCGCAAACGGTTTGCCGGCCGCTGTGCCGAAGATGAAGAAAT
GTGATGGCACCCTTGTCGCAAACATCCACGGAAGAAGACGACTATGTTCA
GGAAATAGCGGGCCTGAAGACCCAGTTCGATATTTTCCGTTTCATGAAAC
GGGTGACGGAAGCCTATCGCAGCCGCGCCTTCATGGTCCTCAACCTGCCG
CCGATCACCTCCTTCGATCTTCAGGGCAGCACCGTCATCACCAGCTGGCC
GGCCGAGCTTCTGGCTCTCTACGACCAGGAAGGCCTGATGGTGAACAGCC
CGGTTCTGAGGCGTCTCAGAACATCCGCGCGGCCCTTCTTCTACGACATG
TCGCGCCAGAACTGGTCGAGGGACGACGGCAAGTCCATTCTCGTCGCCTC
CCTGTTCGAACGTTTCAAGATGATGCGCTGCGCCTATTTCCCGACGCATG
AGCCCTCCGGCCTGCGCGGTGCCGTCTCTTTCGCCGGCGACCGCGAACCC
TTCAGTTCGGCCGAGATGCGCGAGCTGTGCTACATCGCCATCCACGTCTT
CGACAGGCTGGCCGAGATCCGCAACCTCGATACGCGCATGACGGACACGC
TGACCGACCGCGAGATCGATTGCCTCAACTGGACGGCGGCCGGCAAGACC
AGTGCCGAAATCGCCGAAATCCTGACGCTGTCCGAACATACGGTCAATCA
CTACCTCAACCGCGCCACCAAGAAGCTCGACACGGTCAACCGCACCCAGG
CCGTCGCCAAGGCGCTGCGCATCGGCCTGATCAAATAA

>639645721 putative LuxR family transcriptional regulator [Rhizobium leguminosarum bv. viciae 3841 plasmid pRL9: NC_008379] (-)strand
CTCCGTCTCCTCGACATAGCGGCCGATCGTCCAGAGCGTGAGATCGTCCG
GCCGGTCGGAGGCGCCGGTGCCGAGTTGATCGAAGGCGACGACACGATAG
CCCTTGTCGATCAGGCAGGAATGCGCTTCGCGCAGGTAATCGCAGGGCAG
ACCCGGCCCGCCGTTCAGGCAGAAAACCGTCTCGCTGCCGGTCCCGAAAC
TATAGGCAACGACGCGATGGCCATCGACATCGATCTCGAATCGTTCGTCC
GGCCGTATTTCACGCCACATTGATCGCTCCGGCAGAAGATTTCGCTTGCT
CAATATTTGGGCACGGCTAAATTTTTACCTTAAACCGCATTCAGTGCCAG
CTATAAGAAGTGATAGGGTGGGCCGCAATGCCGAACCCCGGGAGCAGCCC
ATGCTTGACGACCCCATTCTTGACGACATCGGAACGATCAGACGGCAGTT
TACAGCGCACGAAACGCTGGACGGCCGGATCGACCAGGCCTTCGAGGCGA
TGAAGCAGATCGGCTTCGAGGCGCTGATCTACGACTATACGCCGGTGCCT
TACGATCTCGACGGCGCGATCATGATACCATCGCTGCTGAAGCTGCGGAA
TATTTCAGACGACATGCACGATTACTGGTTCAATCGCGGCTATTTCCGTA
TCGATCCGGTGCAGCAGGTGGCGCTACGCACCTCCGCACCCTTCTTCTGG
AACTACGACCCGGACGCCGACACGCTGATCAACCGTTTCATGACCGAAGA
CACCGCGCCGGTGACGCGCTATTTGAGCGAACGCGATATGTCGACCGGCG
TCACCGTTCCGGTTCATATGCCACGCGGCGACTATGCGACCGTCACCGGC
ATCCGCTTCGGCCGGAACAAAGATTTCGAACGGCACGCACTGCGCTATAT
CGCCGACTTCAACCTGCTTGCCCATGTTTTCCATGAGACCGCCTATTCGC
TTTTCGACACGCGGGCAAAGAGCGTCGGCACGATCCGCCTGACCGAGCGG
GAACGCGAATGCCTGCGCCATTCGGCGGAAGGCTACTCCGCCAAGGAAAT
TTCTCGCATCATCGACCGCTCCGTACCGACTGTCGTGATGCATCTGAATG
CCGCGACAAAGAAACTCGGCGCCCGCAACCGCACCCAGGCCGTGGTGCGC
GCCACCCATTACCGCCTGCTCGAAGACCGGCCGACCCACAATTGGCCACC
CTATAACTTGTGA

>639637260 transcription regulator, LuxR family, putative [Roseobacter denitrificans OCh 114: NC_008209] (-)strand
AGCCAAAGCGCTTTCCGCGCAGAATGAGTTTGAGCCGCGCGCGATCACGG
CGCGTGAACAAGCGCTTTTGCCCCTCACGGATCGGGAACAAAAGCTCTTT
TGATTCATAAAACCGCAATGTGCGGGGTGTGACATCAAAGGTGTCGCACA
TCTGGCGGATTGTCATAATTTCCTGTGTCATCTTTACCATCATCTATCTT
GAGAATGATCCAAACCTAAGAACATGAGACGGTGCTACAATAGGATCGCA
GGTTTACGTAACCAAGACGTTGCGTCACTTTCAGGACAGCTTCAGATTCC
CGCCAAACGGCATTTCTTTGCAGTTTTTTCTATTATGTGTTGAAATGACG
TATTGAAAACGGCGATTCAACAACCTCTGGTTTGTGAAGGAAAAGCGTCA
ATGGCTGAATTTCGGACGTTGAATGATTTTGTATCCTGCTGCCGCGACAC
CAAAAGCGTTACCGAGCTCTGGCGCAATGGGTTGGATTTCTTTTATGCGC
GCAAGATCAAGATGGTCAGCTATCACAGCGATGATGCGCAACTGCCGGGC
TCCAAACCGTTGGGTATCGTTTCGGATGGATATCCCGAAGGCTGGGTGTG
CGAATATCTGCAGTCAGAGTTGTTCCGGGTTGATCCAATTCCACAGCTTG
CGTCGATATTGTCACGCCCCTTTCGCTGGTCAGAAGCGCCCAAACTCATG
CGCCTGTCCCCGGAAGGGGAGCGATACATGCAAACCCTTGCGCAGTCCGG
TCTGGGCGACGGGGTGGCCATGCAGGTCTACGGGCCAAATATGCGCAATG
CCTATGTGGGACTTGGTTTCGGAAAACAGGATCCGGATTTGACAGCCGAC
GAAATCTTCGAACTGCAATGCGCGGCACAGATCGCACATATCCGGTATTG
CGAGTTGACCGAATTCCGCCAGCGTGTTGCGGAAAGCCTCTCGCCGCGTG
AAGTTGAGATCCTGCAATGGATCGCGCGTGGAAAGAGCAATTCGGTGATT
GCGGAAATCCTTGGCATATCGCGCCACACGGTGGATACGATCACGCGGCG
CATCTTTGAAAAACTCGACGTGAACGACAGAACAACAGCGGCCATTCGCG
GTTTGGGATCCGGTTTGGTGCGGCACAGACGAGGTGCCGTGGTGTAA

>639635080 autoinducer synthesis protein Tral, putative [Roseobacter denitrificans OCh 114: NC_008209] (+)strand
GAAAACCGGCGTGAGCTGATCCTGATCGCCCATTATTTTAACCAAAAGGC
GCTGGAGTTCGAACCTAACAAGACACCCGAGCAATCGCAGGCTCTGTCGC
CCCGGGAAATTGATGCGATGACGCTCCTTGCAATCGGATACAACCGAGCG
CAAGTCGCTGAAACTCTGTCGATTTCCGAACATACACTGCGCGTCTACAT
CGAAAGCGCGCGGTTCAAATTGGGTGCTGCCAATACCACACACGCAGTTG
CCCGGGCCCTCAGCAGGGGCCTTATCGTGGTCTGAGTCTTTGGCGTTTTG
AAGGCCAAAGGTTACCAACACGCGCGTGCGGGTTGGCGGCTGTTAAGCAT
CCTCAAGTTATTCCTTTGGTCATCAAACGAACCGACCAGAGGAAAAACAA
ATGATCCGTTATCTATACGCTGACCAACTGAACCAACACCCGAAACTGCG
CGATTCCATGTTCCGGGACCGCGCGGATCAGTTCAAGACGCGGCTGGGTT
GGGACGTTGATATCGACGAAAACGGGTTCGAACGGGATCAGTATGATGCG
CTGAATCCGCTCTATGTGATCTGGGAAAACGCAGATGGCACGCACGGCGG
GTCCATGCGCTTTTTGCCGACGACTGGCCGTACGATGATCAATGAGCACT
TTACCGATATTCTGGGCGGCGGCACTATTACCAGCCCGCTGATCTGGGAA
TGCACACGTTTCTGCCTGAGCCGTGGTGCGGAGAGCAAAGTGGCCGCGGC
CTTGATGCTGGCAGGGGGCGAAATCATGCAGAACTTCGAGGTTGCGCATT
TTGCCGGTGTCTTTGATGCGCGCATGGTGCGTATTTATCGCCTGATCGGT
TCTTCACCGGAGGTGCTGGGCAGCATGGGCGAGGGCAGGGACAAGATCAG
CGTCGGTCTGTGGGAGTTCACGCCGGATGCACAGGCCAAGGTCGCAGCCA
AGGCCGGTCTTTCGCTGGAGTTGTCCCGCCTGTGGTTCAACCGCGCCTTT
GGCACCACATCCGAACAAACACTGGCGCAGGCCGGTTAA

>639635079 Transcriptional activator protein RaiR, putative [Roseobacter denitrificans OCh 114: NC_008209] (+)strand
CATTGGAAGACGCTTTGGAGGCGCGCAGTTAACCGCAAACCGAGTCGTTT
TGAATGCTGAAGCCCGCGAATCACCACAGTGAATCGCGGGTTTTTTACTT
CAAGAAACTGACGCTGTGCAGGATCAACAGGTTAGAAAACCGCGCATCGC
TATTTCTGGGGAGTGTATATCCGCGAATTTCAAACGTGGTTACTAAATGG
TACATTATTCTTAATCATTTGTTAACCTTTGAGAGGCGAGTCTACCATGC
GAAGCGACTGGATACTGGACGCCCTGACGGACTTGAAAACTTTTGCCACG
GCCAACGATTTGCCGGTACTTGCGGAACAGTTGGACGATACTGCGATTGT
CGCATTGGCAGAGATTGCATCGCTTCATGAAAGGACGCAGAACAACGCTC
ATGGCGACGAACACAGTAGTGGAGGAAGTGCTAGCGGCGCTGGAGCAAGC
GGACACGCTTGAAGGAATAAACGAGGCTATATTCACGCTGCGGGGTCACT
TTGGCGTCGAGCATATGGTCTATCACTGGGTTGACAGTGCGGGCGAGCAA
TATGGCTACGGCACATACTCCCTTGAATGGGCAGCACGGTATCAGGAGCA
AAACTACATTCGCGTGGATCCGGTCGTCATCGGGTGCTACCAAAGGTTTC
ACCCTGTAGACTGGAAACGCCTCGACTGGTCGAGCAAGGCCGCAAGGGCG
CTTCGTGCCGAAGCTGCGACATACGGATTGGGCAACCAGGGCTATTCTAT
TCCCATCAGGGGCCCTAACGGGCAGTTCGCGCTCTTTACGGTGAACACCA
GTTGCGACGATGAGGAGTGGGCGAAATTTACCGAAGAAAACCGGCGTGAG
CTGATCCTGATCGCCCATTATTTTAACCAAAAGGCGCTGGAGTTCGAACC
TAACAAGACACCCGAGCAATCGCAGGCTCTGTCGCCCCGGGAAATTGATG
CGATGACGCTCCTTGCAATCGGATACAACCGAGCGCAAGTCGCTGAAACT
CTGTCGATTTCCGAACATACACTGCGCGTCTACATCGAAAGCGCGCGGTT
CAAATTGGGTGCTGCCAATACCACACACGCAGTTGCCCGGGCCCTCAGCA
GGGGCCTTATCGTGGTCTGA

>640073357 transcriptional regulator, LuxR family [Rhodobacter sphaeroides 2.4.1 chromosome 2: NC_007494] (+)strand
TTGCCCGGCACAGGAGGGGCCGTCACCCCCTCCGGGGCACCATCGCGTCC
GCCTCGCTCCACGGCGCCGGACAGGTCCACTTCACGCCTGTCGGGAAGAG
ACCGTGCCGGCCGCAGGAGGCGGCCCGAGCCCGAACCGCCATCGGCTTCC
GGCCCCTGCCGTCCGATGGCCGGATCCGCGACAGGAGAAGCCGCAGGCGG
CCGACCTGATCCGCTGCGCCCCACACCCGCCATCTGCACATTTTCGGTAA
CGGGCGCGAGTCGGGCCTCTCCCACCTCAACCTCAGGGTTTGTCCGCGGA
TTGAGGCGATCACCCACCAAGCTCATGTAATTACTTCTTTTTTTTACCAG
ATGCTCAAAAGACGGGCCTTCCAGCGCCTTACCTTTTGCGCAACTTGAGA
ATGGGACGGCAGCACGGTCTCCTCGCGCCGCAATCGGCTGCCCAGCGAAA
TGAGAAGATGAAGCGTGGAACCCTCTCGGCCCTGACGGATCAGGAACCTC
TGTTCCGTGATCTGGCTCCGGCCGGCTGCTATGTGGCGCTGAGGGTGGGG
TTCCTCGCGCCAGAGGACGAATGCAACTTCTTTCCGTCGTCCTGGATCCG
CCACTACACGGTTCAGGCCTTCGGCCTGCGCGATCCGCTGATCCGCTGGG
CGGCCTCCGCAAACGGGGCCGCGCGCTGGAGCGCCGTCCATCTGCCCGAC
GAGGCGGGGGTGCTCGCCGCCTACCGCCGTCATGGGCTGCGCTTCGGTTG
CGTGATCGGCCTGCCCGCCCGCACCGCCCGCAGCCGCAAGCGGAGCTTCG
GCCTCTTCGCCCGCAACGACCGCGAGATGACCAACCACGAGATCGCGACG
CTCCGCGCGACACTGGCCGAGCTTCATGCCCCGAACCGCGACGCGCTCAC
CCCCAGTCAGGCGGAGGTCCTGCGGATGCTGAGCGAGGGCGTGCGCTACA
AGGAGATCGCGCACCGTCTGGGCATCACCGAAGGCGCGGTGAAGGCCCGC
TTCAAGGCCGCCTGCGATCGCCTGGGCGCCCGGACCGCGGTGCAGGCCGC
CAACATCGCCCAGCGCCGCGGGCTGCTCTGA

>640073339 transcriptional regulator, LuxR family [Rhodobacter sphaeroides 2.4.1 chromosome 2: NC_007494] (-)strand
GAGCCGTCGAGCTGGACGCGCCAGTCGTAGTCGACCGCATCCTGCGCCTG
AGCGAGGCCGGTCAGAAGCCACAGGAGGGCCGGGACGAGGGTTGCACCGA
AGGCCGCGGCAGCGGCCGCCTTACGCGAATGTCTGATCCACACAGCTTTG
TCCCCGCCACCCGGTTCGTCTGGCCACGGCGGCGGGCGCCATCGTGTGCG
GGAGGAGAGGGTCGCCGGGGCGGAACATCTTCCCAGGCATCGGCAGGACG
GGGTGGTTCAGAGAATTCGCCCTGCGGATGCGCGTAAAGCTGCCCATCGC
AACAAATTGAGAACTGCTTCAACTGTTCGATTGACCAGTTGACCCATGCG
GACTAGGCCAAAGCCATCGGATAGAGCGTGCTACCCGTTGGAATGGATCC
ATGAGTCTTCTTGCAGTTACCGCGAATGCGGTGGGGTCCATATCTCGCGC
CGAGAGCCGGAACGAACTGTCTCAGGCCTTGAAAGACGCGGTCGTGGGCC
TTGGGTTCCAGACTTATTCGCTCGCCTACCAAAGACCTCATGCACTGGAG
GCGGTGACGGCGCCTCACCTCACCACCTGGCCCTGCGAGCAGGACGGCGC
CTCCGATCCGGCGTCGGCCCGGATCCGGGATCCGCTGCTCGATTATGCCG
TGACCGGCATCAAGCCCCTGATCTGGCGGTCAGGGAGCTGGAAGTCATTG
AGAAAAGACAGGTATTTCCCGTGTCCGCACAGTTTCGAGGCTCGGGCGGG
GCTGATCGTTCCTCTCCCGGACCGTCGGGGGCGGATCGGCGCCATCACCA
TGTTGTCTGCCCAGCGGGAGGATTATCCGGAGGAGATCGCCGAGGCCGGG
CGGATCGTGGCGCTGGCCGTTCTGGTGCGCGCGGGCTCGCTCTTGCCCGC
CGCCGCCGCGGTGTCGCCCGCTCTCGCCGGCCTCGCGAAACTGAGCCCGC
GGCAGATCGAGATCCTCGACTGGATCGCGCATGGCAAGAGCAACAGCGAA
ATCGCCCTCATCCTGGGGTTGTCGCGGCGCAACGTGACCTATCACGTCAG
CGAGATCCTGAAAAAACTCGATGTGACATCTCGCACACAGGCGGTCGGCA
TCTATACAGGTCGCTGA

>640071327 Autoinducer synthesis protein [Rhodobacter sphaeroides 2.4.1 chromosome 1: NC_007493] (+)strand
TGATCTCACGCGCCCTGCGCCAGCCGAGGCTCTCCACGCGCGAGATCGAG
GTCCTGCAATGGGCGGCGGCGGGCAAGTCGCAGACGGACATCGGCGACAT
CCTCGGCATCTCGCACCGCACGGTCGAGGTGCACCTGCGCTCGGCGCGCG
AGAAGCTCGGCACCCTCTCGACGGTGCAGGCCGTGGGCCGTGCGATCGGG
CTGGGTCTGGTCTATCCGAGGTGAGAGTGCTCCGCCGGAAGGCGTATGAG
GCACTTTGAGCCCTATCCCTGCCCCAGAGGACCGAAATTCAACCGGAAAT
TGCCAAAGGAAGCCTTCCGGCTACGGGATTCCCCTCATAGCCGAAACGGG
TCGGGATGCGCAACTATAGCCGTATGTTACGCAACCTTGGGGATTGAAGA
ATGATCTTCATTATCGACTCGCTCAACCTCCGCGAGCACGCAGACATCGT
GAAGGACATGTTCCGGTTGCGCAAGCGCGTTTTTGCGGACCGTCTCGGCT
GGGACGTTCAGATTTCGCAGGGCATGGAGCGCGACCGCTTCGACGACCTG
GATCCGGCTCACGTCGTGAGCGTGGATGACGAGGGCCGCGTGGTCGGCTG
CATGCGCCTGCTTCAGACGACGGGCCCGCACATGCTCTCCGACGTGTTCA
GCTCGATCCTGGACGGAGAGCCTCCGCTGCGCAGCGCAACTCTCTGGGAA
GCCACGCGCTTCTGTGTCGACACCGACCGCCTGGTTTCGGGCCGCGCCCG
CAATTCGATCGCCTATGTCACGAGCGAAGTGATGATCGGCGCCTTCGAAT
TCGCCATGTCGGCGGGTGTGACCGATGCGGTCGCCGTGATCGATCCGGTG
ATGGACCGCGTGCTGAAGCGGTCGGGCAATGCGCCGCAGGGCTATGTCGG
CACGCCGAAGCCGATGGGCAAGGTGACGGCTCTGGCCGCGCTGATGGACT
GCTCGGAAGAGCGTGTGAAGCGCATCCGCGATTTCGCCGGCATCTACCAC
GACGTGACGCAACCGCAGACGGTCATCGCCTGA

>640071325 transcriptional regulator, LuxR family [Rhodobacter sphaeroides 2.4.1 chromosome 1: NC_007493] (+)strand
AGAGCTTCGGCATCTTCGCCCGCGCCGACCGGGAGTTCAGCGACGCCGAG
ATCGTCGACCTGCGCGAGCTGCTGACCACGCTCCATGTCAACGAGCCGCA
GTCGCTCACCGAAAGCCAGGTCGAAGTGCTGCGGATGCTGTCGACAGGCA
TGCGGTACAAGCAGATGGCCTATGCGCTGGGGATCTCGGAGAGCGCCGTC
AAGGCCCGCCTGAAGGGCGCGGCCCAGCGGATGAACGCCAAGACCGCGGC
CCAGGCCGCCTCGGTCGCCGCGAGTCGCGGCATCCTATAGCGCGGCAGCA
ATCCGCAGGTGTAGTGACGCAACGTCAGGCACGGCTCCCAAAGGTGTTTG
GAACGTGCTAAATAAGCAGGACGGCTGCGCGGTGGCCGGGGGGAGCCGGC
ATGGACATCATCGACCTCAGCACAGTTGCCACGGACGATGCGAGCTTCCT
CGACTACATCGACCAGCTCTGCCAGAAGCTGGGCTTCGACTATGCCTCCT
ATGCGACAACGAGTCCGATGACGGGCGCGGTCCAGGGCTATGCCAACTAT
CCCGACAGCTGGAAGATGCACTACATGCGGCGCAACCTGCACCGCGTGGA
TCCCACCATCCACAAGTCGGCGCTGAGCATCGCCCCCGTGGACTGGAGCC
GCTTCGAGCGCGACGAGCGTTTCCGGGCCGTGTTCTTTGCGGCCGAGGAT
TTCGGCATCACCCCTCAGGGGCTGACGGTGCCCGTCCGCGGCCCCTACGG
CGACCGGGGCCTTCTGTCGGTGACGCGCAACTGCGCCCGCCCGGAATGGG
AGAAGCACAAGCGCGCCGTGATCGGCGAGCTGCAGGTTGCGGCCGTCCAC
CTGCACGATGCGGTCATGCGGTCGGACGTGATCTCACGCGCCCTGCGCCA
GCCGAGGCTCTCCACGCGCGAGATCGAGGTCCTGCAATGGGCGGCGGCGG
GCAAGTCGCAGACGGACATCGGCGACATCCTCGGCATCTCGCACCGCACG
GTCGAGGTGCACCTGCGCTCGGCGCGCGAGAAGCTCGGCACCCTCTCGAC
GGTGCAGGCCGTGGGCCGTGCGATCGGGCTGGGTCTGGTCTATCCGAGGT
GA

>640071324 transcriptional regulator, LuxR family [Rhodobacter sphaeroides 2.4.1 chromosome 1: NC_007493] (+)strand
AGCTCGCGGTCGTTGCGGCAGAAGAAGCCGAGCGTCCGCGCCGACGCTTC
GCCGACCGAGACCACCAGCCCGTACCGCAGGCCATATTCCGCAGCCTTTT
CCATGACTCCCTGCTCGTCCATGTCGCGAAGCTCGCTCCAGCGGCAGATC
CCCGGATGTTCGAGACCCCACCGCACCGTCGGATCGACGAAGATCATCGC
CTTCTCCGCATAGAGGTTCACCCACTCCTGAGGGTAGGTCTGGTAGAGCA
GAGTCGGATTGGCAAAGCGGATCCGGACCCCGATGGCGAAGTGCCAGTCG
GAATGGGCGGCCACGGCGGAAAGTAGATCACGTACGCTCGGAACGTTCAC
CATGCTTTGTATCGGCCCGCAGGTTGTGTATCAGAAAGAGGCACGGCATC
ATGCCCCGCGACTGCTACTTTATGGTCTGTCGGATTACAATGGAACAGCA
CAAGCTTATGCATCTGTCAGACATGAAGGAAGCATTCCTGCAGATCGCAC
AAGCGGGATTCTATGTGGCCCTCCGGCTCGGATTCTACTCCCCCGAAGAC
GAGTTGAACACCTTCCCGGAGCAGTTCGTCGAACTTTACACGGCTCGTGG
CCTCGCCCTTCAGGACCCGCTGATGCGCTGGACCTTCACCAACCATGGCG
CGCTGCGCTGGAGCGCAGTCGACCAGCCCGACCCGCTGGGGGTGATCGCA
CGCTACCGGCAGTATGGGATGCGCTACGGGGCCACGATATGTCTTGCGGG
GCGCGGACCCGTGCCGAAGAAGAGCTTCGGCATCTTCGCCCGCGCCGACC
GGGAGTTCAGCGACGCCGAGATCGTCGACCTGCGCGAGCTGCTGACCACG
CTCCATGTCAACGAGCCGCAGTCGCTCACCGAAAGCCAGGTCGAAGTGCT
GCGGATGCTGTCGACAGGCATGCGGTACAAGCAGATGGCCTATGCGCTGG
GGATCTCGGAGAGCGCCGTCAAGGCCCGCCTGAAGGGCGCGGCCCAGCGG
ATGAACGCCAAGACCGCGGCCCAGGCCGCCTCGGTCGCCGCGAGTCGCGG
CATCCTATAG

>640071323 possible transcriptional activator [Rhodobacter sphaeroides 2.4.1 chromosome 1: NC_007493] (-)strand
CGCCCCGCAAGACATATCGTGGCCCCGTAGCGCATCCCATACTGCCGGTA
GCGTGCGATCACCCCCAGCGGGTCGGGCTGGTCGACTGCGCTCCAGCGCA
GCGCGCCATGGTTGGTGAAGGTCCAGCGCATCAGCGGGTCCTGAAGGGCG
AGGCCACGAGCCGTGTAAAGTTCGACGAACTGCTCCGGGAAGGTGTTCAA
CTCGTCTTCGGGGGAGTAGAATCCGAGCCGGAGGGCCACATAGAATCCCG
CTTGTGCGATCTGCAGGAATGCTTCCTTCATGTCTGACAGATGCATAAGC
TTGTGCTGTTCCATTGTAATCCGACAGACCATAAAGTAGCAGTCGCGGGG
CATGATGCCGTGCCTCTTTCTGATACACAACCTGCGGGCCGATACAAAGC
ATGGTGAACGTTCCGAGCGTACGTGATCTACTTTCCGCCGTGGCCGCCCA
TTCCGACTGGCACTTCGCCATCGGGGTCCGGATCCGCTTTGCCAATCCGA
CTCTGCTCTACCAGACCTACCCTCAGGAGTGGGTGAACCTCTATGCGGAG
AAGGCGATGATCTTCGTCGATCCGACGGTGCGGTGGGGTCTCGAACATCC
GGGGATCTGCCGCTGGAGCGAGCTTCGCGACATGGACGAGCAGGGAGTCA
TGGAAAAGGCTGCGGAATATGGCCTGCGGTACGGGCTGGTGGTCTCGGTC
GGCGAAGCGTCGGCGCGGACGCTCGGCTTCTTCTGCCGCAACGACCGCGA
GCTCGACGATGCCGAAGCGCAGTTCGCGCTCGAGCATGTGCAGCGGCTTC
ACGATCTGACCGACGGGATCGCCAAAAGCTCCGAAGCGCAGCTCGCCGAG
CTTCGCAACCTGGGCGCGACGCTGCGTCACTGA

>640069898 Possible LuxR family protein [Rhodobacter sphaeroides 2.4.1 chromosome 1: NC_007493] (+)strand
CTATGTCCGCGTGCTGAAAGCCGGTTTCCGCTACGGGGACATGGCGCCGA
TGGCGATCATCGAATTCGTCGACCGCGATCCGAACGCGAAAGGCGCCGCC
GACAAGGCGCGCACCGCCGCCGAAGAAGCGCTGGAAGAATAAGACCGTTT
CCGGTCTTGGCGATTTGGGCCCGTCTCCTCGGAGGCGGGCCTTTTTCTTT
TTGGCGTCATGGACTTTTGTCCGATGGCCAAAGGGATGGGATTACCGCAA
AAGGCAGTTGCAGACAGGCGGATTCACCATTGCCAAAAAACGTGTTTGCT
TCATGAGATGGTTGTCATAAAGCTAGCTTTGCGACGGCGTGGGGATCGCC
GAATATCGAGCTTGTCCATCCCAAGCGATTTGCTGTGCACTGTTTCCCGA
ATGACGATAAATTCAAAAATCGATCTTGAAATCAGTCAACTCCGGCGCAT
GGCCACTGCAGGCTACTTTCTGGGCCTGCACGTCCGCTTCACCTCGCCCC
TTATCACAATGCAATCATACCGCGAGGACTGGATCGAGTATTACACGGAA
AAGGGATATGTCATATATGATCCCACCATCCGTTGGGCGCTGAGCGAAAC
GGGCCATCGCAGGTGGAGCGATCTGGCAGAGCAGGATTCGCGGGGTGTCT
TCGCGGCTGCTGCGCAATTCGATCTCCGCTTTGGCGTCACCTGCTCGTGG
GGCACGAGGGAATCGCGCAGCCTCGGGAGTTTTGCGCGATCGGACCGGGA
ATTTACCGACCGCGAGGTCGAGCTGATCTTTTCCCTGTTCCAGCGGCTTC
ACGAACTGACGCAGCCGCCCCAGGAATTGACGCAGCCGCAGATCGAGGCC
CTGCGCTGCATCGCCGGTGGCGATCGCCACGCGGCGGCGGCGATGAAACT
CGGCATTTCCGAAAGCGCGCTGAAGGCGCGGATTGCCAGCGCGCGCCAGC
GGCTCGGCGCCCGCACCACCGCCGAGGCGATCCAGCGGGCCAAGGAATAC
CGGCTGATCTGA

>640069480 DNA-binding HTH domain-containing proteins [Rhodobacter sphaeroides 2.4.1 plasmid C: NC_007489] (-)strand
CATGAGTATCCTGATCTCTTCGTCCGGTTTAAGCATATCGTTCGTCTCGG
TGTCGTTCGCATCTCGTCGCGGGATTGCAACCCGTTTCAGGCATCGAAGG
ATGAGCCTGGATCCTGCTCTCTTTGGATGTAGATCTCTTGCTTGATCGAA
AATATATAACTTGCAGCATGTCGACCCATCCGAATGGTTACGGGCCCGCA
ACCAATGCTCGGAGCCAAGCGCAAAAGTTTATGGAACCGAGCGTCGAGCT
CAAGAGGGATAAAAGGATCTGACTACATCAGAGAGGTGCTTGCAACAAAA
GATCAAATGCGCTTACGCAAAATTTCCTGATGCTTGCTACAGTGCTGCTG
TGGCAACCAGCGGCAGAAGGCCTTTCATTCAACGATTACCAGAATGTGCC
ATGTCCCCAGCATCCGATAAGGAAGTGAAGACTCTGTCAGAACTGGCCCC
GGCCGGTTTCTACATCGGCCTTCGGATACACTTCGTGGCCCCCGAAGTGG
AGATAAACCACTTCCCCGCCCCCCTCACGAGCAGATACGTCGCGCGAGGG
ATGGCCCTCAAGGATCCGCTGTTGCAATGGACCTTCATGAACTGCGGGAA
ATCGCGGTGGAGCGCGCTTCCAGCTGAGGACCCCGCAGGCGTCATGGTCG
AATATGGTCAGCATGGCCTCACATATGGATGCGTGATCAGCATTCTCTCC
TTGTCGGATGGATATGTGAGAACCGTGGGGATCTTCGGGAGAGCCGATCG
GGAGTACACCGATGAGGAAATGCTCAGGATCGAAAAGCTGCTCCTTGGGA
TGCACCGCAGGAGGACTGCGCCCCGCCTCACTACCTCTCAGATAGAGGCC
TTGCGCCTGCTGGCGGACGGCTACCGCTACAAGCGCATCGCTCACATTCT
CGGGATCACGGAGAGCGCGGTAAAGGCGCGGCTCAAGTCGGCCGTGTCAC
AAACGGGTGCGAGGACGCCGGTCCAGGCGCTGCAGATCGCGATGAATGCG
GGTCTCCTGTCGCAAGGGGTACTCAGCGCAACGGGGCGCTGA

>640114015 response regulator receiver protein [Rhodobacter sphaeroides ATCC 17029 chromosome 2: NC_009050] (+)strand
TTGCCCGGCACAGGAGGGGCCGTCACCCCCTCCGGGGCACCATCGCGTCC
GCCTCGCTCCACGGCGCCGGACAGGTCCGCTTCACGCCGGTCGGGAAGAG
ACCGTGCCGGCCGCAGGAGGCGGCCCGAGCCCGAACCGCCATCGGCGTCC
GGCCCCTGCCGTCCGATGGCCGGATCCGCGACAGGAGAAGCCGCAGGCGG
CCGACCTGATCCGCTGCGCGCCACACCCGCCATCTGCACATTTTCGGTAA
CGGGCGCGAGTCGGGTCTCTCTCACCTCAACCTCAGGGTTTGTCCGCGGA
TTGAGCCGATCACCCACCAAGCTAATGTAATAAATTACTTTTTCGACCAG
ATGCTTAAAAGACGGGCCTTCCGGCGCCTTACCTTTTGCGCAACTTGAGA
ATGGGGCGGCAGCACGGTCTCCTCGCGCCGCAATCGGCTGCCCAGCGAAA
TGAGAAGATGAAGCGTGGAACCCTCTCGGCCCTGACGGATCAGGAACCTC
TGTTCCGTGATCTGGCTCCGGCCGGATGCTATGTGGCGCTGAGGGTGGGG
TTCCTCGCGCCAGAGGACGAATGCAACTTCTTTCCGTCGTCCTGGATCCG
CCACTACACGGTTCAGGCCTTCGGCCTGCGCGATCCGCTGATCCGCTGGG
CGGCCTCTGCAAACGGCGCCGCGCGCTGGAGCGCCGTCCATCTGCCCGAC
GAGGCGGGGGTGCTCGCCGCCTACCGACGTCATGGGCTGCGCTTCGGTTG
CGTGATCGGCCTGCCCGCCCGCACCGCCCGCAGCCGCAAGCGGAGCTTCG
GCCTCTTCGCCCGCAACGACCGCGAGATGACCAACCACGAGATCGCGACG
CTCCGCGCGACACTGGCCGAGCTTCATGCCCCGAACCGCGACGCGCTCAC
CCCCAGTCAGGCGGAGGTCCTGCGGATGCTGAGCGAGGGCGTGCGCTACA
AGGAGATCGCGCACCGTCTGGGCATCACCGAAGGCGCGGTGAAGGCCCGC
TTCAAGGCCGCCTGCGACCGTCTGGGCGCCCGGACCGCGGTGCAGGCCGC
CAACATCGCCCAGCGCCGCGGGCTGCTCTGA

>640113999 response regulator receiver protein [Rhodobacter sphaeroides ATCC 17029 chromosome 2: NC_009050] (-)strand
CGAGCCGTCGAGCTGGACGCGCCAGTCGTAGTCGACCGCATCCTGCGCCT
GAGCGAGGCCGGTCAGAAGCCACAGGAGGGCCGGGACGAGGGTTGCACCG
AAGGCCGCGGCAGCGGCCGCCTTACGCGAATGTCTGGTCCACACAGCTTT
GTCCCCGCCACCCGGTTCGTCTGGCCACGGCGGCGGGCGCCATCGTGTGC
GGGAGGAGAGGGTCGCCGGGGCGGAACATCTTCCCGGGCATCGCAGGACG
GGGTGGTTCAGAGAATTCGCCCTGCGGATGCGCGTAAAGCTGCCCATCGC
AACAAATTGAGAACTGCTTCAACTGTTCGATTGACCAGTTGACCCATGCG
GACTAGGCCAAAGCCATCGGATAGAGCGTGCTACCCGTTGGAATGGATCC
ATGAGTCTTCTTGCAGTTACCGCGAATGCGGTGGGGTCCATATCTCGCGC
CGAGAGCCGGAACGAACTGTCTCAGGCCTTGAAAGACGCGGTCGTGGGCC
TTGGGTTCCAGACTTATTCGCTCGCCTACCAAAGACCTCATGCACTGGAG
GCGGTGACGGCGCCTCACCTCACCACCTGGCCCTGCGAGCAGGACGGCGC
CTCCGATCCGGCGTCGGCCCGGATCCGGGATCCGCTGCTCGATTATGCCG
TGACCGGCATCAAGCCCCTGATCTGGCGGTCAGGGAGCTGGAAGTCATTG
AGAAAATACAGGTATTTCCCGTGCCTGCACAGTTTCGAGGCTCGGGCGGG
GCTGATCGTTCCTCTCCCGGACCGTCGGGGGCGGGTCGGCGCCATCACCA
TGTTGTCTGCCCAGCGGGAGGACTATCCGGAGGAGATCGCCGAGGCCGGG
CGGATCGTGGCGCTGGCCGTTCTGGTGCGCGCGGGCTCGCTCTTGCCCGC
TGCCGCCGCGGTGTCGCCCGCTCTCGCCGGCCTCGCGAAACTGAGCCCGC
GGCAGATCGAGATCCTCGACTGGATCGCGCATGGCAAGAGCAACAGCGAG
ATCGCCCTCATCCTGGGGTTGTCGCGGCGCAACGTGACCTATCACGTCAG
CGAGATCCTGAAAAAACTCGATGTGACATCTCGCACACAGGCGGTCGGCA
TCTATACAGGTCGCTGA

>640112354 autoinducer synthesis protein [Rhodobacter sphaeroides ATCC 17029 chromosome 1: NC_009049] (+)strand
TGATCTCACGCGCCCTGCGCCAGCCGAGGCTCTCCACGCGCGAGATCGAG
GTCCTGCAATGGGCGGCGGCGGGCAAGTCGCAGACGGACATCGGCGACAT
CCTCGGCATCTCGCACCGCACGGTCGAGGTGCACCTGCGCTCGGCGCGCG
AGAAGCTCGGCACCCTCTCGACGGTGCAGGCCGTGGGCCGTGCGATCGGG
CTGGGTCTGGTCTATCCGAGGTGAGAGTGCTCCGCCGGAAGGCGTATGAG
GCACTTTGAGCCCTTTCCCTGCCCCAGAGGACCGAAATTCAACCGGAAAT
TGCCAAAGGAAGCCTTCCGGCTACGGGATTCCCCTCATAGCCGAAACGGG
TCGGGATGCGCAACTATAGCCGTATGTTACGCAACCTTGGGGATTGAAGA
ATGATCTTCATTATCGACTCGCTCAACCTCCGCGAGCACGCAGACATCGT
GAAGGACATGTTCCGGTTGCGCAAGCGCGTTTTTGCGGACCGTCTCGGCT
GGGACGTTCAGATTTCGCAGGGCATGGAGCGCGATCGCTTCGACGACCTG
GATCCGGCTCACGTCGTGAGCGTGGATGACGAGGGCCGCGTGGTCGGCTG
CATGCGCCTGCTTCAGACGACGGGCCCGCACATGCTCTCCGACGTGTTCA
GCTCGATCCTGGACGGAGAGCCTCCGCTGCGCAGCGCAACCTGCTGGGAA
GCCACGCGCTTCTGTGTGGACACCGAGCGCCTGGTCTCGGGCCGCGCCCG
CAATTCGATCGCCTATGTCACGAGCGAAGTGATGATCGGCGCCTTCGAAT
TCGCCATGTCGGCGGGTGTGACCGATGCGGTCGCCGTGATCGATCCGGTG
ATGGACCGCGTGCTGAAGCGGTCGGGCAATGCGCCGCACGGCTATGTCGG
CACGCCGAAGCCGATGGGCAAGGTGACGGCTCTGGCCGCGCTGATGGACT
GCTCGGAAGAGCGTGTGAAGCGCATCCGCGATTTCGCCGGCATCTACCAC
GACGTGACGCAACCGCAGACGGTCATCGCCTGA

>640112352 Autoinducer-binding domain protein [Rhodobacter sphaeroides ATCC 17029 chromosome 1: NC_009049] (+)strand
AGAGCTTCGGCATCTTCGCCCGCGCCGACCGGGAGTTCAGCGACGCCGAG
ATCGTCGACCTGCGCGAGCTGCTGACCACGCTCCATGTCAACGAGCCGCA
GTCGCTCACCGAAAGCCAGGTCGAGGTGCTGCGGATGCTGTCGACAGGCA
TGCGGTACAAGCAGATGGCCTATGCGCTGGGGATCTCGGAGAGCGCCGTC
AAGGCGCGCCTGAAGGGCGCGGCCCAGCGGATGAACGCCAAGACCGCGGC
CCAGGCCGCGTCGGTGGCCGCGAGTCGCGGCATCCTATAGCGCGGCAGCA
ATCCGCAGGTGTAGTGACGCAACGTCAGGCACGGCTCCCAAAGGTGTTTG
GAACGTGCTAAATAAGCAGGACGGCTGCGCGGTGGCCGGGGGGAGCCGGC
ATGGACATCATCGACCTCAGCACAGTTGCCACGGACGATGCGAGCTTCCT
CGACTACATCGACCAGCTCTGCCAGAAGCTGGGCTTCGACTATGCCTCCT
ATGCGACAACGAGTCCGATGACGGGCGCGGTCCAGGGCTATGCCAACTAT
CCCGACAGCTGGAAGATGCACTACATGCGGCGCAACCTGCACCGCGTGGA
TCCCACCATCCACAAGTCGGCGCTGAGCATCGCCCCCGTGGACTGGAGCC
GCTTCGAGCGCGACGAGCGTTTCCGGGCCGTGTTCTTTGCGGCCGAGGAT
TTCGGCATCACCCCTCAGGGGCTGACGGTGCCCGTCCGCGGCCCCTACGG
CGACCGGGGCCTTCTGTCGGTGACGCGCAACTGCGCCCGCCCGGAATGGG
AGAAGCACAAGCGCGCCGTGATCGGCGAGCTGCAGGTTGCGGCCGTCCAC
CTGCACGATGCGGTCATGCGGTCGGACGTGATCTCACGCGCCCTGCGCCA
GCCGAGGCTCTCCACGCGCGAGATCGAGGTCCTGCAATGGGCGGCGGCGG
GCAAGTCGCAGACGGACATCGGCGACATCCTCGGCATCTCGCACCGCACG
GTCGAGGTGCACCTGCGCTCGGCGCGCGAGAAGCTCGGCACCCTCTCGAC
GGTGCAGGCCGTGGGCCGTGCGATCGGGCTGGGTCTGGTCTATCCGAGGT
GA

>640112351 response regulator receiver protein [Rhodobacter sphaeroides ATCC 17029 chromosome 1: NC_009049] (+)strand
AGCTCGCGGTCGTTGCGGCAGAAGAAGCCGAGCGTCCGCGCCGACGCTTC
GCCGACCGAGACCACCAGCCCGTACCGCAGGCCATATTCCGCAGCCTTTT
CCATGACTCCCTGCTCGTCCATGTCGCGAAGCTCGCTCCAGCGGCAGATG
CCCGGATGTTCGAGACCCCACCGCACTGTCGGATCGACGAAGATCATCGC
CTTCTCCGCATAGAGGTTCACCCACTCCTGAGGGTAGGTCTGGTAGAGCA
GAGTCGGATTGGCAAAGCGGATCCGGACCCCGATGGCGAAGTGCCAGTCG
GAATGGGCGGCCACGGCGGAAAGTAGATCACGTACGCTCGGAACGTTCAC
CATGCTTTGTATCGGCCCGCAGGTTGTGTATCAGAAAGAGGCACGGCATC
ATGCCCCGCGACTGCTACTTTATGGTCTGTCGGATTACAATGGAACAGCA
CAAGCTTATGCATCTGTCAGACATGAAGGAAGCATTCCTGCAGATCGCAC
AAGCGGGATTCTATGTGGCCCTCCGGCTCGGATTCTACTCCCCCGAAGAC
GAGTTGAACACCTTCCCGGAGCAGTTCGTCGAACTTTACACGGCTCGTGG
CCTCGCCCTTCAGGACCCGCTGATGCGCTGGACCTTCACCAACCATGGCG
CGCTGCGCTGGAGCGCAGTCGACCAGCCCGACCCGCTGGGGGTGATCGCA
CGCTACCGGCAGTATGGGATGCGCTACGGGGCCACGATATGTCTTGCGGG
CCGCGGACCCGTGCCGAAGAAGAGCTTCGGCATCTTCGCCCGCGCCGACC
GGGAGTTCAGCGACGCCGAGATCGTCGACCTGCGCGAGCTGCTGACCACG
CTCCATGTCAACGAGCCGCAGTCGCTCACCGAAAGCCAGGTCGAGGTGCT
GCGGATGCTGTCGACAGGCATGCGGTACAAGCAGATGGCCTATGCGCTGG
GGATCTCGGAGAGCGCCGTCAAGGCGCGCCTGAAGGGCGCGGCCCAGCGG
ATGAACGCCAAGACCGCGGCCCAGGCCGCGTCGGTGGCCGCGAGTCGCGG
CATCCTATAG

>640112350 Autoinducer-binding domain protein [Rhodobacter sphaeroides ATCC 17029 chromosome 1: NC_009049] (-)strand
CGGCCCGCAAGACATATCGTGGCCCCGTAGCGCATCCCATACTGCCGGTA
GCGTGCGATCACCCCCAGCGGGTCGGGCTGGTCGACTGCGCTCCAGCGCA
GCGCGCCATGGTTGGTGAAGGTCCAGCGCATCAGCGGGTCCTGAAGGGCG
AGGCCACGAGCCGTGTAAAGTTCGACGAACTGCTCCGGGAAGGTGTTCAA
CTCGTCTTCGGGGGAGTAGAATCCGAGCCGGAGGGCCACATAGAATCCCG
CTTGTGCGATCTGCAGGAATGCTTCCTTCATGTCTGACAGATGCATAAGC
TTGTGCTGTTCCATTGTAATCCGACAGACCATAAAGTAGCAGTCGCGGGG
CATGATGCCGTGCCTCTTTCTGATACACAACCTGCGGGCCGATACAAAGC
ATGGTGAACGTTCCGAGCGTACGTGATCTACTTTCCGCCGTGGCCGCCCA
TTCCGACTGGCACTTCGCCATCGGGGTCCGGATCCGCTTTGCCAATCCGA
CTCTGCTCTACCAGACCTACCCTCAGGAGTGGGTGAACCTCTATGCGGAG
AAGGCGATGATCTTCGTCGATCCGACAGTGCGGTGGGGTCTCGAACATCC
GGGCATCTGCCGCTGGAGCGAGCTTCGCGACATGGACGAGCAGGGAGTCA
TGGAAAAGGCTGCGGAATATGGCCTGCGGTACGGGCTGGTGGTCTCGGTC
GGCGAAGCGTCGGCGCGGACGCTCGGCTTCTTCTGCCGCAACGACCGCGA
GCTCGACGATGCCGAAGCGCAATTCGCGCTCGAGCATGTGCAGCGGCTTC
ACGATCTGACCGACGGGATCGCCAAAAGCTCCGAAGCGCAGCTCGCCGAG
CTTCGCAACCTGGGCGCGACGCTGCGTCACTGA

>640110971 response regulator receiver protein [Rhodobacter sphaeroides ATCC 17029 chromosome 1: NC_009049] (+)strand
CTATGTCCGCGTGCTGAAAGCCGGTTTCCGCTACGGGGACATGGCGCCGA
TGGCGATCATCGAATTCGTCGACCGCGATCCGAACGCGAAAGGCGCCGCC
GACAAGGCGCGCACCGCCGCCGAAGAAGCGCTGGAAGAATAAGACCGTTT
CCGGTCTTGGCGATTTGGGCCCGTCTCCTCGGAGGCGGGCCTTTTTCTTT
TTGGCGTCATGGACTTTTGTCCGATGGCCAAAGGGATGGGATTACCGCAA
AAGGCAGTTGCAGACAGGCGGATTCACCATTGCCAAAAAACGTGTTTGCT
TCATGAGATGGTTGTCATAAAGCTAGCTTTGCGACGGCGTGGGGATCGCC
GAATATCGAGCTTGTCCATCCCAAGCGATTTGCTGTGCACTGTTTCCCGA
ATGACGATAAATTCAAAAATCGATCTTGAAATCAGTCAACTCCGGCGCAT
GGCCACGGCAGGCTACTTTCTGGGCCTGCACGTCCGCTTCACCTCGCCCC
TTATCACAATGCAATCATACCGCGAGGACTGGATCGAGTATTACACGGAA
AAGGGATATGTCATATATGATCCCACCATCCGTTGGGCGCTGAGCGAAAC
GGGCCATCGCAGGTGGAGCGATCTGGCAGAGCAGGATTCGCGGGGCGTTT
TCGCGGCTGCTACGCAATTCGATCTCCGCTTTGGCGTCACCTGCTCGTGG
GGCACGAGGGAATCGCGCAGCCTCGGGAGTTTTGCGCGATCGGACAGGGA
ATTTACCGACCGCGAGGTCGAGCTGATCTTTTCCCTGTTCCAGCGGCTTC
ACGAACTGACGCAGCCGCCCCAGGAATTGACGCAGCCGCAGATCGAGGCC
CTGCGCTGCATCGCCGGTGGCGATCGCCACGCGGCGGCGGCGATGAAACT
CGGCATTTCCGAAAGCGCGCTGAAGGCGCGGATTGCCAGCGCGCGCCAGC
GCCTCGGCGCCCGCACCACCGCCGAGGCGATCCAGCGGGCCAAGGAATAC
CGGCTGATCTGA

>640561790 Putative autoinducer (acylhomoserine lactone) synthase [Bradyrhizobium sp. BTAi1: NC_009485] (+)strand
CAGCCTTGCGGGCGAGCGGCCCAATCTCGCGCCGGACGCCCGAGGCGCGC
TCCACCTGATCAGCATCTTTACCCATTCGAGGCTCCGCGCCCTCGCGCGT
GCAACGTCGGGGGGGCAGAGCCGGCGCCTGTCAAGGATCGAAGCCGAAGT
GCTGAGCTGGGCAGCGCGTGGCAAGACAGCGTGGGAAACCGCACGCATCC
TCGGTGTGTCGGAGCGGAACGTTCGCTGGCATCTCGAAGAAGCCCAGCGC
AAGCTGGAGACCAAGAACAAGACGGCGACTGTTGCGACCGCCCTTGTCAA
CGGCGAGATCACGATCTGATCTGGCGTTTTTGCCACTGGAACAATCATTG
GACATCGGCAATCTGCAGGCCCCAACCGCTCCAGACGACCGGGGGTTTCA
ATGCCTGAGATTCATGTCGTTCGCAGAGATAATCGCGCGCTCTACGAGAA
ATACTTTGATCCATACTACCGGCTGCGTCACGAGATCTATGTCAAGCAAC
GCAAATGGATGGCGCTCGATCGTCCGGACGGGCGCGAGATCGATCAATTC
GACACCGAAGATTCGGTCTATCTGTTCTGTATCGACAAGGGCCAACTGAT
CGGCTCGATGCGCGCGGTGCCGACAATGGTGCCGACGCTGATGAGCGACA
TCTTTCCCTATCTCAATCTGCGCGGACCGATCCAGCGCCCGGACGTCTAT
GAGCTGTCGCGCATCTTTGTCATCCCCGAACGCCGTGGCGAGCATGCCGG
CCCACGGATTGATCTGCTGCTGCTCACCGCGATCATGGAATATGGCATCT
CGATCGGGCTGACCGGTTTTTCGATCGTCCTCGAAACCTGGTGGCTGCCC
CGCTTCGAAAAATGCGGCTGGAAGGCGAAGCCCTTGGGAGTGCCGCATAT
GATGGACGGCATGGCCGTCATGGCCGTCCTTGTCGATTGCGATGAGAGCA
CCTGGAAGTCGCTGTGCAGCCAGATCGGCCTCACCCGTCCGACCCTGACC
TGGCAGGGACTCGAAGGCGTCAGCCGCCAGGCCCTGCCGGATATCTTTCT
TCATCTTCCGCCAGCCTTTCAGCCAGCGCAATGA

>640561789 putative N-acyl homoserine lactone transcriptional regulator, LuxR-like protein [Bradyrhizobium sp. BTAi1: NC_009485] (+)strand
TATCTCACCAGCATAGTCGCAAGCGACGCGCTCGATGCGGAGGTTGGCCG
CTTAGCAACGCTGCTGGCCGCGAATGCCCCGCTCGCGATGCGCGGCATGA
AGCGAGCTATCAACGACTTTGCCCGCGGGACCCTCGACGAGGCGGCAGCC
CGCCGCAGATACCAGGACAGCATGGAAGGAGAAGAAATAAAGGAGGGAAT
GAAATCGTTTGCAGAGAAGAGAAGGCCACGATTCTGAGCGCAATGTACTC
GCAGACCTTCTGCATTTTGCATGCATCCTACTGTATCCAGACGGTGTGCT
GACACACGTTCAACGAACTATCGCAACAAAGCTCCAATTTGCGGTTGACA
GCCTTTTGCGCGCGGCTAGCTTGGCTTCGGGCGGAGACTTTCACATGCAA
GTGATAGATGCATATTGGGGGCGACGTGCTCTGGACTATGTCGATGCGAT
CGAAGCATCGAAGACCAGCGCAAGCGTGCTCTCCCAATTCGAGAAGATGA
TCGGCGACCTGGGTTTCCACGCTTACATCATGGCCGGCGTGCCGGCCCCC
GGGCAGTCGCTGCAGCATACGATCCTGGCCAATGGCTGGCCGAGCGAATG
GTTCGACCTGTATGCCCGAGAGCAGTTCCACCGCTACGATCCTATACCGC
GGCACTGCCTCTCGACTCTGAATCCATTCGCATGGTCGGAAGCGCCCTAT
GACCGCAACGATGAGCCGGGGGCGCATGAGGTGATGACGCGTGCGCGCGA
CTTCCGATTGAACGAAGGCTTCTGCGTGCCCATCCACTATGACGATGCGG
TTGGCGCGGTCAGCCTTGCGGGCGAGCGGCCCAATCTCGCGCCGGACGCC
CGAGGCGCGCTCCACCTGATCAGCATCTTTACCCATTCGAGGCTCCGCGC
CCTCGCGCGTGCAACGTCGGGGGGGCAGAGCCGGCGCCTGTCAAGGATCG
AAGCCGAAGTGCTGAGCTGGGCAGCGCGTGGCAAGACAGCGTGGGAAACC
GCACGCATCCTCGGTGTGTCGGAGCGGAACGTTCGCTGGCATCTCGAAGA
AGCCCAGCGCAAGCTGGAGACCAAGAACAAGACGGCGACTGTTGCGACCG
CCCTTGTCAACGGCGAGATCACGATCTGA

>640561561 hypothetical protein [Bradyrhizobium sp. BTAi1: NC_009485] (-)strand
AGGCTATCTGTTCAGCCGCCCCGTGCCTGCCATACGCATCCGCCAGCTCC
TGAACGCCTCGCATGGCCGGCGAATGACCGACGAGGCGATCACTCCCCTT
AACGGAATCCGCTCGATCGCCTGATCGCCGCGCCATCGACGCGAACCCGT
GCCAAGATGGCACAACTGCACGTGGTGGTGGGGCGTGCGGCGGCATTTCA
TGTGAGGTGCGATTTCTCGCTGAAATGCTGGGTAGATGCTCAAAACGAAC
GCTGTCCGGGGGCGCTTTTCCCAATAAGCCATGATCGGCATTGTGGATTC
GATGCGGCGTTAACCCTCTACCAGCGAATGTTTTGCGCCGATTTTAACGA
GCTGTTAAGGTTGAGATAGCTCGTAAAAGTTGTGTGAAGTGGGGTTGGTA
ATGGGGGCTGCGGACGCGAATAGCGCAGCGAGCATGCGAGGTTTGGACCT
GCTCGACCGTGTCGATTATCGACTGGCGCGGACGGCGGAGGAGAAAGACG
AGATCTATCGTCTGCGCTACAGGGCCTATCTGCGGGAAGGGGCCGTCTCA
CCCGCTCCAGACGAGCGCGTCTTCGATCATTATGACGATCTGCCGAACTG
CTGGATCTTCGGGGTCTATGTGGACGGGCATTTGTGCAGCTCGATCCGCA
TCCACATCGCCACGCCCGCCTGGCGCAAGTCGCCCTCGGTCGACGTGTTC
GGCGACGTTCTCCATCCCAAGCTGGATGAGGGGCTGGTTTTCGTCGACTC
GACGCGGTTCGTGGCGGACCCCGACAAAGCGAGGTCCTGGACGGCTCTGC
CTTACGTGACGGTGCGCCTCGGGTCGATGGCCGGCGTGCATTTCGATGCC
GACTATGGCCTCGCCATGGTGCGTCCCGAGCACCAGGCCTTCTATCATCG
CGTTTTCCTGCATGAGACGTGGGGCCCGCCGCGCCTGTTCCCGGGCCTCG
TGAAGCCGGTCGGACTGATGGCGTCGCATCTGCCGAGCGTGCGTGACAGG
GTTCTGGCGCGCTATCCGTTCCTGCACTCGACCGTGTTCGAACGGCGCAT
GCTGTTCGATCGCGCGACGCCCGACGCCTTCACTGATTCGTTCAGGATTC
AGGCGGTCGCCAAAGCCGGTTGA

>640559969 Autoinducer synthesis protein [Bradyrhizobium sp. BTAi1: NC_009485] (+)strand
GCCCGCTATCGCGCCGAGAACGCGAGACGCTTCAGCTGGCGGCCCGCGGC
TTCGCACCGAAGCAGATTGCCGCCGATCTGCGCGTTTCCACGACAGCTGT
CAGGCTCTATCTGCAGACCGCGCGGACCAAGCTCGAATGCACCACGCTGA
CGCAGGGGATTGCCAAAGCCATCAGCCTCGATCTCATCCGCGCCTGATCC
GCTGCAACGGCGCGACGAGCAGACCTCGGACGCGTGATGTGTCGACCGTT
GCCAAAACGAACCGATTCAATCGATTGCTCTTTGGTCCGATCCGGCAACG
CGACCCCATCTATCGCCTGGACTTGGTCACGCCTGGACTTGGTCACGCCT
GGACTTAGTCACGACAGGACTCGGTCACGACAGGACTTGGTCAGTATCTG
ATGATCGAGATTCTCACGAGAGCAGATGAGCCGCGCGTTCCCGCCTGGTT
CGATCAAATGTTTCGCGGCCGCGCCAAAGTGTTCCATGAACGCCTCCGAT
GGCGGGTGGTCGTCAGAGACGGCCGCGAAATGGACCGCTACGATGAGCAC
GAGCGGACCATCTATCTCATGGCCATCGACAGCGCCGGACAGGTGGTCGG
CTCGTTGCGCCTGCTCCGCGCTGTCGGCGAAACGATGCTGGACAACGAAT
TCCGCGATTTCTTCTCACCTCCCATTGTCATTCGGAGCGCGGAGATCCTG
GAATGCACCCGGTTTTGCGTTCACGGCGACCAGACGTCATCGAAGCCAAA
TGCAGTCTCCTCAGAGCTCATGATCGGGCTCTGTGAATTCGCGCTTGCCA
ACGGCATTCGCGAGGTCATCGGGCTGTACACCTCCGGGATGACCCGCATT
TATCGCCGTGTCGGCTGGGAGCCCCGTGAGATCGCCGTTGCCAAGCCGGA
ATTCGGGCGTCTCATGCTGGGCACCTGGGCCGTATCGACAGCCGCTCTGC
AGACCATGACATTGCGAGCAGGCTCTTCTCGCGAACGGGCTCCCTCCGCG
CAATGA

>640559967 putative transcriptional regulatory protein, LuxR family [Bradyrhizobium sp. BTAi1: NC_009485] (+)strand
GCGGCGAATAGACACGCCGGACCTTCATCACTCAATCTTAGGTTTTATCA
ACTTGACACTCAAACGGTGCCATGGAACGCGGTTCCTCTGCAAAGCTGAA
CAGTTCAATACACGCATTCAGCGCTTGTGATTCCGACATCGACATCATCT
TGTATGCCAACGCGTTCGTTCGCCTATCGCAACGCCCTTGTATCCGCATC
AAACTCGCACCCGGCACAGCTCCATAAATAATCAACCGACGGTTGAAGCA
ACTGTGCTCGCGACTCCGATCGATTGCAGTCTAACGCAGAAGTCATCACC
GTTCGATCTTGTCACCGCAAAGCTTCATCTACTAACATTGCATTCAGCAG
CGCGAGCCACATCTACGCTTGAGAAAAATGCGCTTACAGGCAGGAAAACG
ATGAGTTGCAAATGCGAATCGGCATGTGAACGAATTGTGCGGACCACCTC
CTTGAGCGAGCTCTCGAACGTGCTGTCAGAAACCCGTCACGAATATGAGC
TCGCACATCTCGTCTACAATGCGCGACACTTGCCCCGGACGGAGGAACCG
AATCCGCTCTTGCTGCTCACCTATGACGCCGAATGGGTCCAACGCTACAA
GACCCAGGACTACTTCCAGATCGATCCCGTGATCAAACACGGCCTGGCGA
GCCTGCTTCCGCTCGACTGGAGCAACCTCGAGAGCGGCGAGGCCGACGTG
CGCGCGTTCTTCCGTGAAGCCCGATCGTTCGGCGTCGGCCGCAACGGCAT
GACCATTCCGATCCGCGGTCCTCATGGAGAGCGCGCGTTGTTTTCGCTGA
CGAGCAATCTCTCTGCTGGCCAATGGCAGACCACGCGTCTCGCGATGATG
CGTGACTTCATGATCATCGCGTATTTCTTTCACGATCAGGCCGTGCGGCT
CAGCGGCATGCGCGATCTTCCGGGGATGGGACGCCCGCTATCGCGCCGAG
AACGCGAGACGCTTCAGCTGGCGGCCCGCGGCTTCGCACCGAAGCAGATT
GCCGCCGATCTGCGCGTTTCCACGACAGCTGTCAGGCTCTATCTGCAGAC
CGCGCGGACCAAGCTCGAATGCACCACGCTGACGCAGGGGATTGCCAAAG
CCATCAGCCTCGATCTCATCCGCGCCTGA

>640558946 putative transcriptional activator [Bradyrhizobium sp. BTAi1: NC_009485] (-)strand
CAACTTCCGGGCATCACTCCGTGAGCTCAGCGTGAGTTCTGCGAACGCTT
CGGAGTCGTCTGATGGTGTAGATGTAAAACTTGGAGGTTTTGATACAACC
TTAGATGGTACCAAGAATGTCGTGAACGTGGAGGAAATTCTCCGGACGGC
TCTCAAAATTCAGTAAGTAACCAACGGTCAGTAGGCACGATGATCTTCAC
CGCCAATGCAATGGTCCGACGGCAATATCGCCAAGAGGGACCAGAAGTGT
CGCCACATCACGCAAATCGGTTCTGGATCAGCTTGAAGAAGGGCAAGGCT
GTTTTGGGTAGGGGGGCGCATGAGGATATTTGAACAGTTCGTTCAGACTC
TCCCGGCATGCGACACCACGCATGAAATTGAGAATCTTTTGCGACAAACC
TTGGAGCAATATGGCTTCCCATGCTTCGCCTATCTCAGTTTCGCGCCGCG
CGGCGACGAGGATGACGCGCTGGCAATCACGACCTATCCGAGCGCCTGGG
TGGAGCAGTACCGTGCAAATCGGTACGACAGGATCGATCCGGTGATCGCC
CGCTCGGTTGCAACAACGCTTCCCTTCGCGTGGTCAACTGATCAATTCGA
TGCGCTAAACAATCGGCAGAAGTGGTTCTTGGAAGAGGCCAGCGAGTTCG
AGATTCGACATGGTGTCACGATTCCGATCCATGATCGTCAGGGCAAGGTT
GCAACGCTCACGCTCGCTGCTTGCGAGGCCCGTTCGGCGTTCGAAGCCCA
AATCAGCAAGTACCGCCATGAACTGCATCTCATTGCGATCTACCTCTATG
CTCGATTGCGGGACGTAACGCCCACGCCCGCATCACCGCTTCGTCCATGC
CTGACTCAGCGCGAGAGGATCTGCCTGCAATGGGCCGCGCGCGGAAAGAG
CGCTTTGGATACGGCGGAAATCATCAACGTCAGTCGACGAACGGTTGTGT
TTCATACCCAGAACGCCAAGCGCAAGCTCGGAGTTGCGACCGTACAGCAG
GCGGTCGCCAAGGGACTGGCGTACGATATCATCGGCATGTAG

>640539137 Transcriptional activator protein TraR [Bradyrhizobium sp. BTAi1 plasmid pBBta01: NC_009475] (+)strand
CGACCTCGCGCTGCTCGAGCAGCAAGAGATAGGTCGGCTTGAGCGCGTCG
TACTGATCGATCTCCAATCCCCCCGCGATAGAGACGTCCCAGTCGAGCCG
CTCCTTGAACACGCGCCCTCGCAGACGGTGCATCCCCATTGCCAAGTCAA
GATCGTGCAAGAGCGCTGTACGGGTGCGCACAATGACCTTCATTCTTAAC
CTCCCGCTTACGAATCACAGCTTCGAGATCAAGAAAGCAGGGGTGGTCAC
AGCGTTGCGCTGTCTGTTCTGACAGGGCACTTTGGAATTGTTCTTGCCCC
AAAGCTGCCGCAACACCGCAATACATGCCCCACACGCAACGCGCGAATCA
AGTGCGTCGTTCGCGTTAGGGAACTCAGAACAGTTCAAAAAAGGGGCGCA
ATGAAAGGTGTCAAACGAGCATGCGATGAATTTGTCGATTGTCTTCACTC
TGCCCATACAGAAGAGGATTTTCGGCGTGTCGCGGAACGAACCGCGCATG
CATTGGGTTTCCGCTGGTTCGCCTATTTTGGCCACCGCGCCAATGGCCCC
AAACTGATCTCTTCCTATCCGAAGAGTTGGACAAGTCACTATTTTCGCGA
AGGATACGACAACATCGATCCTGTTCTTCAGGAGCCGCGAAACACAAGCC
GGATGTTCCTGTGGGATGGACGTGAGGCGCGAAGCGCTAAGTCGCCGAAA
GAACGCCGTCTGTTTGACGATGCGCTCAGCTTCAAGATCAGGACCGGCCT
GACCGTTCGCATTCCCTCAAGCCAAAACCAGTTCGCGGCGTTCACGCTCG
CGGCGGACGACCGCAGCCTTGGACTCGATCGTTTCATCGAGACCTCGCAA
GACATGTTGGAAATGGTGGGTCTCACCTATCATGCGCATGTGAGCGCCGC
CAGAATCGGACGCACGCCCCCGGACGGTCAGCAGGGGAGCCCGCTGACTC
AGCGCGAACGGCAGTGTCTCGCCTGGATATCTGACGGCAAGACAATGCAG
GATATTGCGGAGCTTCTCGGGGTTTCGCCGCGAGGGGTGAAGTTTCATCT
GGATAATGCCAGGCGAAATCTTGCTGCACTCACCCTTCCACACGCTGTGG
CCCTCGCGTTTCGGCAGGGATTGCTCCCATAA

>640539136 Autoinducer synthesis protein TraI (conjugation factor synthetase) [Bradyrhizobium sp. BTAi1 plasmid pBBta01: NC_009475] (-)strand
AATAGTGACTTGTCCAACTCTTCGGATAGGAAGAGATCAGTTTGGGGCCA
TTGGCGCGGTGGCCAAAATAGGCGAACCAGCGGAAACCCAATGCATGCGC
GGTTCGTTCCGCGACACGCCGAAAATCCTCTTCTGTATGGGCAGAGTGAA
GACAATCGACAAATTCATCGCATGCTCGTTTGACACCTTTCATTGCGCCC
CTTTTTTGAACTGTTCTGAGTTCCCTAACGCGAACGACGCACTTGATTCG
CGCGTTGCGTGTGGGGCATGTATTGCGGTGTTGCGGCAGCTTTGGGGCAA
GAACAATTCCAAAGTGCCCTGTCAGAACAGACAGCGCAACGCTGTGACCA
CCCCTGCTTTCTTGATCTCGAAGCTGTGATTCGTAAGCGGGAGGTTAAGA
ATGAAGGTCATTGTGCGCACCCGTACAGCGCTCTTGCACGATCTTGACTT
GGCAATGGGGATGCACCGTCTGCGAGGGCGCGTGTTCAAGGAGCGGCTCG
ACTGGGACGTCTCTATCGCGGGGGGATTGGAGATCGATCAGTACGACGCG
CTCAAGCCGACCTATCTCTTGCTGCTCGAGCAGCGCGAGGTCGTCGGATG
TGTTCGTCTGCTGCCGACCACCGGGCGCAACATGCTGGCAGATACGTTCC
CGGTGTTGCTGGATGGCCACGCGGCACCAAACGAATCCAGGATCTGGGAG
AGCTCGCGCTTTTGCGTTGATACCGAACAGGTCGCGACGACAGCTGAGAA
CGGCTTGCGGGAAGCAACGTTCCTGCTCTTTGCGGCAATGATTGAATGGG
GCCAGCAGCTTGACCTTCAGGCAATCGCGACCGTCACTGATCTGCGCATG
GAGCGCATCCTGCGCCGAGCTGGATGGCAGCTCAACCGCCTTGGTCCACC
TCGTCAAATCGGGGCGACCCAAGCTGTCGCCGGACTGCTGCCGGTCACCG
ACAACGCTCTCGGGGCAATCCGAGCGGCCGGGAAGATTTCGGGGCGTGCA
ATTGACGCGCAGTCAAGCCTTCCGCTCGCGGCATAG

>640518689 putative N-acyl homoserine lactone transcriptional regulator, LuxR-like [Bradyrhizobium sp. ORS278: NC_009445] (-)strand
TACCTCACCGGCATGGTGGCGGCCGACGCGCTCGATGCCGAGGTCGAACG
ATTAGCTGCGCTGCTGGCCGGCAACGCGCCGGCCGCGATGCGCGGCATGA
AGCGCGCGATCAACGAGTTTGCCCGCGGCATGCTGGACGATGCGGCGGCT
CGCCGCAGACATCAGGACAGCCTGAGCGGATCGGAGATCCAGGAGGGCAT
GAAATCGTTTGCAGAAAAAAGGGCACCGCGGTTTTGACGGCAATGCAGCG
ATCTGTCCGATCAGGATTGCATGCATCCCGCGGTATGCAGCCGGTGTTCC
GCCACACGTTCAACGAACTATCGACCTAAAGCTCCAATTTGCGGTTGACA
GCCTTTTGTCCGTGGCTAGCTTGGCTTTGGGCGGAGACTCTCACATGCAA
GTGATAGACGCGTATTGGGGCCGGCGGGCTCTGGACTACGTCGATGCGAT
CGAAGCGTCGAAGACCAGCGCGAGCGTGATTACCCAATTCGAGAAGATGA
TCTGCGATCTGGGCTTCCATGCCTACATCATGGCGGGCGTGCCGGCGCCG
GGCCAATCGCTGCAGCAGACGATCCTGGCCAATGGCTGGCCGCGGGAGTG
GTTCGAGATGTATGCCCGGGAGCAGTTTCACCGCTGCGATCCGATTCCGC
GGCACTGCGTGTCGACGCTGAATCCGTTCGCCTGGTCCGAAGTGCCCTAT
GACCGCGAGGACGATCCGGGTGCGCATGAGGTCATGATGCGGGCGCGCGA
TTTCCGATTGAACGAAGGTTTCTGCGTGCCGATCCATTATGACGATGCGG
TCGGCGCCGTCAGCATCGCCGGCGAGCACCCCAATCTCGCGCCCGACGCC
CGCGGCGCGCTGCACCTGATCAGCATCTTCACGCATTCGCGGCTGCGCGC
GCTGGCCCGCGCGACCGCGGGCAACCCGGGTCGCCGCCTGTCGCGGATCG
AGGCCGAGGTGCTGAGCTGGGCGGCGCGCGGCAAGACGGCATGGGAGACG
GCGCGCATTCTGGGCGTCTCTGAGCGCAACGTTCGCTGGCACCTCGAAGA
GGCGCAGCGCAAGCTCGCGACCAAGAACAAGACGGCGACCGTTGCGACCG
CTCTTGTCAACGGCGAGATCTCGATCTGA

>640518688 Putative autoinducer (acylhomoserine lactone) synthase [Bradyrhizobium sp. ORS278: NC_009445] (-)strand
AGCATCGCCGGCGAGCACCCCAATCTCGCGCCCGACGCCCGCGGCGCGCT
GCACCTGATCAGCATCTTCACGCATTCGCGGCTGCGCGCGCTGGCCCGCG
CGACCGCGGGCAACCCGGGTCGCCGCCTGTCGCGGATCGAGGCCGAGGTG
CTGAGCTGGGCGGCGCGCGGCAAGACGGCATGGGAGACGGCGCGCATTCT
GGGCGTCTCTGAGCGCAACGTTCGCTGGCACCTCGAAGAGGCGCAGCGCA
AGCTCGCGACCAAGAACAAGACGGCGACCGTTGCGACCGCTCTTGTCAAC
GGCGAGATCTCGATCTGATCTGGCTTTTCTCCCACTGGATCATTTCGAGT
ACATCGGCAAATTCCAAACCCCAAGTTGATTCAGACGACCGGGGGTTTCG
ATGCCTGAGATTCATGTCGTTCGAAAAGATAATCGCGCGCTCTACGAAAA
ATATTTCGATCCCTATTACAGGCTGCGTCACGAGATCTACGTCAAGCAGC
GCAAGTGGATGGATCTCGATCGTCCGGACGGACGTGAGATCGACCAGTTC
GATACCGAGGATGCCGTCTATCTGTTCTGCATCGACAACGGTCAGTTGAT
CGGCTCGATGCGCGCCGTGCCGACGGTGCTGCCGACGCTGATGAGCGACA
TCTTTCCATATCTCAATCTGCGCGGCCCGGTTCAGCGGCCGGACGTGTAT
GAGCTGTCACGCATCTTCGTAATCCCGGAGCGACGCGGCGAGCATGCCGG
GCCGCGCATCGACATGCTGCTGCTGACCGCCATCATGGAGTACGGCATCT
CCATCGGCCTCACCGGCTTCTCGATCGTGCTGGAGAGCTGGTGGCTGCCA
CGGTTCGAAAAGTGTGGCTGGAAAGCGAGGCCTTTGGGTGTCCCCCACAT
CATGGACGGGATGTCGGTGCTGGCGGTCCTGGTCGATTGCGACGAGACGA
CGTGGAAGTCGTTATGCACTCAGATCGGTCTGACGCGGCCGACGCTGACA
TGGCAGGGACTCGAAGAGGTCAGCCGCCAGGCCCTGCCGGATATCTTTCT
TCATCTTCCGCCAGCCGTTCAGCCAGCGCAATGA

>640734837  [Rhizobium etli symbiotic plasmid p42d: NC_004041] (-)strand
GCGGTTTTCGCCATCTCAAAATCCATTTCCTGCAAGTGGCGGAACTTTTC
GCGAAAGCGCTAAAGTTCCGCCACTAGCTATTAGAGCCGATTCTGCATTT
TGAGCAAGGGGTTTTAGGTTAACGAAAGGCTAACGTGGATAAACCCGGAA
CGTAGAGTAAATGGATTTTTCCGTTTATATCCTGCAGCTTAGCAAGACCG
CGGTACCGATTGGTCATGGTGTGTTTTATTGTGAATCCTACAAATGTGCC
CCGGCGATTTAGACGAAAAGCAGAAGACCTCGGCAAAGTCGGTGATCCCC
TTGCCGCGACTCACTCGCACAAAACCGTAAGCATTCGACAACGGACGCCC
GATTCCAATTCGTGCAGAGTTCCCGGCGCCTAACGGCGGCGGAGAAATTC
ATGCAGGTATTCGCGATCTCGACACCAAAAATTTACTACGAAGCGTAGCT
GCTTCAGGACGATCATAGGCTACGTGCGAGGATCTTTTCCACTCGCACTT
GGGATGTAGAAGTAGTCGACGAGTGCGAGGCAGATGGGGTTGACGCTCTC
GCCCCGACTGCCATCCTGGATGTCACCGCGGCTGGACCACTTGCAGGATG
TGCACGCGATTTGTCTGCGATGGGACCGACCATGCTGGTAGACGTATTTC
CGTCTCTGCTCCCGAAGGGCCGCCTGAACGCCAATCCCCTGATGGTCTAG
AGTTCTCGCTTTTGCGTCGACACCTCGAAGAGTGGAGGGGAGGGGAGGGG
AGATGGTTCCGTTCACGAGGCAACGCTGACCTTGTTCGCCGGCATCGTAG
AATGGTGCCTGGGAGGTGGTCTCAGCGAAGTCGTTGCGGTAACGGATATC
AGGTTCGAGCGAACTCTTGCTAGCGTCGAATGGCCTCTCCCGCGCTTGGG
GCAGCCAGAGAAGATCGTTGCCACCACCGCCATCGCAGGCACGCGTCCAG
CAAACGCTGAGACCTTTCTGA

>640442594 autoinducer synthesis protein [Rhizobium etli CFN 42 plasmid p42f: NC_007766] (-)strand
TATGCCAGTCCATCGTGCCGCGCCCGAGCAGCAGCCAATCGAGGGAGACA
TCCAGCAGATCGGCGAGCGCGCAGGCGCTTTCCAGTGAAGTATGTCCGCC
ATTCTGCCACCGTGAGACGGCGGCGACGGACACGTCCAGTTCGGCTGCCA
GGGCGTGAACTTTCCGGAACTTGCCGCGAGATATCGCCTCTCGAATACGT
CTGCCGCGCGCCATGTCGTGGGTCATCAACAATCCTCCCCGTTGTTGCGT
CAAATTGCCAAGAGCTTCCGATCGACGAACATCAGAAACTTCTTATGGAA
GGGGAAGGCAAAGCCAAGCACCGGTCAACCTGGTGAAATATCCAGATTGC
TCCGGCTCGGCTTCCTGTTGTGAAACGTCAGCACATCAGGAGGGACGGAT
ATGTTGCGGATACTCACCAAAGACATGCTCGAGACCGATCGACGTGCTTT
CGATGAAATGTTTCGGGCTCGCGCCGCCGTTTTTCGCGATCGGCTGGGAT
GGCAGGTCGATGTCCGTGATCAATGGGAGAGGGACCGATATGACGAGGCC
GAAGATCCCGTCTATCTCGTCACGCAACGACCTTCCGGCACGCTGACGGG
TTCGCTGCGCCTGCTGCCGACCACCGGAGCGACGATGCTCAAAAGCGAGT
TCCGGCATTTCTTCGATCAGCCTATCGACGTCGATAGCCCGACGACCTGG
GAATGTACCCGCTTTTGCCTTCATCCGCATGCCGGACACATGGAGCAATC
GCGCGCAGTCGCCACGGAGCTGCTCTCCGGGCTTTGCGATCTTGCCCTCG
ACACCGGTATCGAGAGCATTGTCGGCGTCTATGACGCCGCGATGGTTGCT
GTGTACCGAAGGATCGGCTGGAGGCCGATGCCGCTTGCCCGATCCCGGCC
CGAGATCGGCAAGCTGTATGTTGGCCTATGGGATGTGACGGCGGACAATT
GTCGGACACTGCGGGCCAACCTGTACCGGCTTCTCGAGCAAGCCTCTCCC
AATCCTGCCAGAGCCCCTGTCAATGGTGGCATGGGATAG

>640442593 transcriptional regulator (activator) protein, LuxR family [Rhizobium etli CFN 42 plasmid p42f: NC_007766] (-)strand
ACACCGGTATCGAGAGCATTGTCGGCGTCTATGACGCCGCGATGGTTGCT
GTGTACCGAAGGATCGGCTGGAGGCCGATGCCGCTTGCCCGATCCCGGCC
CGAGATCGGCAAGCTGTATGTTGGCCTATGGGATGTGACGGCGGACAATT
GTCGGACACTGCGGGCCAACCTGTACCGGCTTCTCGAGCAAGCCTCTCCC
AATCCTGCCAGAGCCCCTGTCAATGGTGGCATGGGATAGGCTCAGCGCGG
TCCGCCGCCCAGCATAGGATGGATCTCGCGAGTTCTTTGACCTGTTCTTC
ATGTCGCGTCATGGTTGCCACAAAAAGCTGCTGTTCTCGGTAATCGGGAA
ATGTTACCATGGCGAGCAGTTATGAAACAACGCAACCACGAGTCCATCTC
ATGCTGAGCAGTTCTCGTTTTTTCTACTGTCTGGACCGGATCTCCGCGTC
GCCGACATTGCAGGATCTGGAAACAGCGCTGGACGAAGTCCGCCACATCT
ATGCGATATCGCATATGGTTTTGCATGTGACCCGTTCATCGGGGGCAACG
GTCAGCAATCCATTGCTGATGCTGACCTATCCGCCCGAGTGGGTGAAACA
ATATCGTGACCGGGACTACTTCAGCATCGATCCGGTCGTGCGTCTGGGCC
GGCGCGGCTTCCTGCCCGTGGAATGGTCCGCATCAAAATGGGATTCAGGC
CGAGCCTATGGCTTTTTCAAGGAGGCGATGGCCTTCGGTGTCGGCCGGCA
AGGCGTTACCCTGCCGGTGCGGGGACCTCAGGGGGAGCGATCGCTGTTTA
CCGTGACCTCCAATCACCCCGACGCCTATTGGCGGCAGTTCCGTATGGAC
TGCATGCGCGACCTCCAGTTTCTCGCCCATCATCTCCACGACAGGGCCAT
GGTGCTGGCCGGCATGAGGGAGATTGCGGATGTTGCGCATTTGTCGCGCC
GCGAACTGCAATGTCTGGAGATGACGGCCAGCGGCTTTCTGGCAAAGCAG
ATTTCCGCCCGGTTGTGCATTTCGATCAGTGCGGTGCAGCTCTATCTCGC
CTCGGCGCGCCGGAAGCTGACCGTTGCCACCACGAGCGAGGCGGTCGCCA
AGGCCACTGCGCTGGAGTTGATCTAG

>640441395 putative transcriptional regulator protein, LuxR family [Rhizobium etli CFN 42 plasmid p42b: NC_007763] (-)strand
CCGTTTCCGTCTCCTCGACATAACGGCCGATCGTCCAGAGCGAGGGATCG
TCCGGCCGGTCGGAAGCGCCGGTGCCGAGCTGGTCGAAAGCGATGACACG
ACAACCCTTGTCGACGAGACAGGAGTGCGCCTCGCGCAAATAGTCGCACG
GCAGGCCCGGGCCGCCATTCAGGCAGAAGACCGTCTCGTCGCCGGACCCG
AAACTATAGGCGACGACGCGATAGCCATCCACACCGACCTCAAATCGCGC
GTCCGGCTGCAATTCACGCCACATTGATTGCTCCAGCAGAAAATATCCCT
TGCTCATTATTTGGGCATGGTTAAATTTTTACCGGAAATCGCGCTCCGTG
CCAGCTATAAGAAGTGATAGGGTAGGGCGCTTGCCGAACCGGGGACGCCC
ATGCTTGATGACATCGGAATGATCAGACGGCAGTTTACGACGCATGAAAC
GCTGGAGGGCCGGATCGACCAGGCTTTCGAGGCAATGAAGCAGCTGGGCT
TCGAGGCCCTCATCTATGATTATACGCCGGTACCCTATGATATTGATGGC
GTGATCATGGTACCGTCGCTGCTGAAGCTCAGGAACATCGCCGAGGACAT
GCACGACTATTGGTTCGATCGCGGTTATTTCCGCATCGATCCGGTCCAAC
AGGTGGCGCTGCGCACCTCCGCACCGTTTTTCTGGAACTATGATCCCGAC
GCCGATACGCTGATCAGGCGCTTTATGAGCGAGGACACTGCACCGGTGAC
GCGCTATTTGAGTGAACGCGACATGTCTACCGGCGTCACTGTTCCGGTGC
ATATGCCGCGCGGAGACTACGCGACCGTCACCGGCATCCGTTTCGGCCGG
AACAGCGATTTCGAACGACATGCGCTGCGCTATATCGCCGACTTCAACCT
GCTGGCGCATGTTTTTCACGAGACAGCCTATGCGCTTTTCGACAGGAAGG
ACAAAAGCGTCGGCATCCGCCTGACAGAACGGGAGCGCGAATGTTTGCGC
CATTCTGCGGAAGGCTATTCGGCCAAGGAAATCTCCCGCATCATCGACCG
TTCCGTACCCACCGTGGTCATGCATCTCAATGCCGCAGCAAAGAAGCTCG
GCGCCCGCAATCGAACGCAGGCTGTGGTGCGCGCCACCCACTACCGCCTG
CTTGAAGACCGGCCGACTCAGACCTGGTCACCCTATAACTTGTGA

>640441305 autoinducer synthesis protein I [Rhizobium etli CFN 42 plasmid p42a: NC_007762] (-)strand
GCGGTTCGGGTTTGTCGCCACGCTCACGTTAGAATCTCTCATCACGGTTT
TTTTGCCAGAACGGCAGATTTACCGTGACGATACGCAAAAGCCATTCGTT
GGCAAGGACTTAATGGTTAACAGCCGGTTAACGCAACGAAGGCGAAAACT
CAAGGCCAAGCCTATTTGTCCTTGAATATTCGCCGGTTAGCAAGCATTCT
ATTCCGGCGCGTTCACTATCCGTTTTACTGTGAATCCTGCAAGTCCGCCT
CATCGTTTTGGGCGCAAAAGTAGCCGCGTTCGCCAACCTGGAGGCTTTCG
CGGCGCGACTCACTCGTCGTGAGCTTGTAGGATTCTACAACTGCATCCCA
ATTCTAAATCGTGCTCATTTCCCCGCCGACCACAAACGACGGAGAAATTC
ATGCAAGTTGTCGCGTTCTCAACGCCTCGAACGATCGAAGAGGCACATCT
CCTCCATAGTCACCACCAGCTTCGCGCACGTGTCTTCTCCGCTCGATTGG
GTTGGGAAGTCGACGTTACGGCGGGATGCGAGTCGGATAATTTTGACGCG
CTTCGGCCGACCTACGTTCTTGCCATCGCAGGGACTGGCCAACTGGCGGG
GTGCGCGAGGCTTCTTCCCGCACTCGGCCCCACTATGGTGACCGACGTTT
TCCCGGCGCTGCTCCCCGAGGGCCAACTCAATGCTCATGCCGCGATGATC
GAGAGTTCGCGTTTCTGCATTGACACTTCCCTCGGAGAGGGCAGGGGAGT
CGGCTCAGTGCATGAAGCGACGCTGACCATGTTCGCAGGCATCATCGAAT
GGTGCATGTCGAATGGCTACACCGACATCGTCACCGTGACCGATCTCCGC
TTCGAGCGGATTCTCGCCCGCGTCGGTTGGCCGCTGCAGCGATTGGGCGA
GCCCAAGAAGATCGGCGTGACGATGGCCGTCGCTGGCATCCTGCCCGTGA
ATGCCAGCATGTTCCTACGTCTGCGACCCTCCGACTATCGATCCGAACTC
AGCTCCGTCAGTAAAGCAGCGTAA

>640441294 autoinducer transcriptional regulator protein [Rhizobium etli CFN 42 plasmid p42a: NC_007762] (-)strand
CGGCATCTCTGGCGCACCTGGAGTTCGGCAGCACTCGTCGCGTTGATCGG
AACCGGGATCGACATGTCGATGCCGGAGAGTTCAACGCTTGCGACGCAGG
ACACGGCGTCCGACGCGGCCAGGCGGAATTTCGCGGAAAGCTTCGGTCGC
GTCGCCGAGCAGACGATCTCGAAGAACCTCAATGTCCAGCCGACGATCCA
AATCCGACCAGGCTACAAATTCAATGTGCTCGTCGATCAGGATATTATTT
TTCCGCAAGCTTATCGACCGTCGCAACTGTAATGAGTTCTCTTATCATTG
CAAATGCTCCAAAAGATACTCGCGTCGATAGCGGAGGCCGCAGCATGTCG
GTCTTTTCCCGCTCTCAGGGGTTGCATTTAGCGACTAGCTCGGCGATTCT
ATGGTCGCTAACCCGCAAACGATAATCACTGTTACGGAAAGAAGCATGCA
GGAAAATGAGCATTCGACCACCTATCCCGACGCTTTCAGCGCGATGAAAA
ATGCGGCGACAGTGGCGGCCGCTTTGGATGAATTCCAATCGCACTATCCC
ATTGATTTCGTCACGTTTCATCTTGCGAGAACAATCGTCGATAACGTTGA
CGCTCCGTTTGTACGAACGACCTATCCCGATAGCTGGGTTTCACGCTATT
TGCTCAACGATTACATAAACGTCGATCCAATCATTCGGGAGGGCTTTTCT
CGACAGTTGCCTTTCGATTGGCGCGAGATCGATATTACCGAGACTGCGCA
AGAGTTCATGGTCGATGCCGAGCTGCATGGGATCGGCACCAACGGAGTCT
CTGTCCCGATTGTCGACAAATCGAGGCGTTCGCTCCTCTCGATCAACTCC
CAGAAGAGTGATGAAGAATGGACGTTGATCGAGCGCCAGTTTTTGCCAGA
GTGGCTTGAGCTTGGATTTCTTCTGCATCGCAAAGCAGTGTTCGAACTCC
ACGGTGAGAATGATCCCGTACCTGCGCTCGGATCACGGGAAATCGAGTGC
CTTCATTGGGCCTCGCGCGGCAAAGATAGCAAGGACATTGGCAAGATCCT
GGGACTATCCGAGCATACAACACGCGGCTACCTCAAATCAGCACGCTATA
AGCTCGGTTGCCCCACGCTGTCGGCCGCAATAGCTCATGCAGTACACCTG
AACCTCATCACGCCTCACGTGGGTACCCCAAGTTAG

>640441293 conjugal transfer transcriptional regulator protein, LuxR family [Rhizobium etli CFN 42 plasmid p42a: NC_007762] (-)strand
CAGAAGAGTGATGAAGAATGGACGTTGATCGAGCGCCAGTTTTTGCCAGA
GTGGCTTGAGCTTGGATTTCTTCTGCATCGCAAAGCAGTGTTCGAACTCC
ACGGTGAGAATGATCCCGTACCTGCGCTCGGATCACGGGAAATCGAGTGC
CTTCATTGGGCCTCGCGCGGCAAAGATAGCAAGGACATTGGCAAGATCCT
GGGACTATCCGAGCATACAACACGCGGCTACCTCAAATCAGCACGCTATA
AGCTCGGTTGCCCCACGCTGTCGGCCGCAATAGCTCATGCAGTACACCTG
AACCTCATCACGCCTCACGTGGGTACCCCAAGTTAGGGGCATCGGTTCGG
GGGATTTATCTCCTCGCATTCCCGTCGCATGTTCGAACAGTGGCACGAAC
ATGGGGAGAGTGAGATTGAATGACGCACTGAGGAATTTGATCGATACCGT
TGAGGCGTCACAGGACGAGGTATCGGTCAAAGTGGCTTTGCGTAACTATG
GAGCTGCATTCGGGCTCGAGCGATACGCTTACCTCGAAGCGTCAGGTGCG
GAAGTCCGTACATTCAACAACTATCCTAAAGACTGGCAGGAAGCATATTT
ATCCGGTCACTATACACGGATAGACCCCGTAGTCACTGAGGCGAAGCGTC
GACAGGAGGCCTTTGGGTGGACTGCAGATAATTGGCCAGCTCGCGGGACG
TCCGACCTTCGAAAATTCCGAGAACAAGCCGTGGATCATGGGCTAAGAAG
CGGCGTCACGATAGGGACCGATGGCAGTTTCGGCTCGCATCTGATGCTAA
CGTTTGCGACTTCCGAAGCGAGGACCGACTTAGTTGAGATGCAGCAGACG
TTCCAAGCTTTGCAGGCGTTGCTGGTCGTTCATTACCGGCTGCGCTTCAT
AGCCGCGAGGACACAGCTGGCGCCGAAGCGAACGCTATCACCGCGGGAAA
TGACGTGCTTGCTTTGGGCGACGAAGGGAAAAACGGCACCTGAAACGGCG
ATGCTTACCGGAATCAATGCTAGAACCGTGCAACACTATCTCGACAAGGC
GCGTGAAAAGTTTGACGCCCAGTCCGTGCCGCAGCTCGTCGCCATTGCCA
AGGATCGTGGCCTGCTCTGA

>640441165 hypothetical protein [Rhizobium etli CFN 42 plasmid p42a: NC_007762] (-)strand
CGGTCGGGGATAGCGCTCTCACCGTCAAGCGACATCTGGCGTAGCGTGGA
TTCCGCAATGCCGAGTAGCGCAGCAACCTCGCGCGACGTAAAAGTTTTAA
GGGATTTTGCAGCCTCAGGCTCATAAAGTCGTTCGCGAATTGACTGGAGT
TGCGAAGACAACAACTGTGACTGTCGCCTGATCTTCATCGCCGACGATTC
AGCTTGTTGGATCTGCTGCTGGTTTGTTATCATTTTTCCTCACGACGGTT
TTTTCGCGATCGTCAGTGATTTTCCGTCGATAAGCAGTTACCCGATTCCC
AGATTGCGTCAAACCATACTTCGTTAACCAACGGTTACGAACCAGCGGGT
AAAACCTCTGCCACCCAAGGGCAGACCTCCTATAAATACAGAGACTTAGG
ATGCTATCCTCCAAGCAGTGTCGCCAATTGTTTTACTATGAATCCTACAA
CCGTAACGCATCTCTAAGTGCGATCGAAACGCAATTCCAGCACACGCCGA
TCGCTTTCACCATTCTTCACGACCGAATCTGCCTTGTAAGATTTACAACT
AGCGGCCGACTCCGATTTGTGCCGACTTCAACGACGACGGCGAAATTCAT
GCAGGTGTTCGCGCTCAGTAAACCGCGGAATGTCCACAAAACTCAGCTCC
TTCACCAACACCACCAGCTACGCGCTCGCGTCTTCTCGGAGCGGCTAGGC
TGGGAGGTCAAGGTTGTAGACGGCCAAGCATCCGGCTTCGAGACTCTAGA
CCCAACCTACATCGTTGCCGCTTCCAACAACGGCTACCGGAGGACAGGCT
GA

>640441008 probable transcriptional regulator protein, LuxR family [Rhizobium etli CFN 42: NC_007761] (+)strand
TTGAATAGCGACACGTCTAACCTCTTGTGCATCTGCGAAAACGGGATGAT
GGGATGCTACAAAAGGCTACCTGAACCGGCGATTAACGGAGTATTCGGGA
TTCAGTCCCGCCGGGTGCTTAACTTGATCTCACGATCGCAGCCGCGACGA
ATTTGAAGCTGCCTCAATGGGATAGAACGCAGGGACGTTCTCGGGCTCCT
CAGATTTTTCGGCAGCGGGGTCTAGCGCCGGAATTCCACCATGATTATAT
CTCGCAACAATTTGCGCTTGCATTTCAATCGCTGTTTAGCGCAGCATTAA
ATTAGAGACTGCATTTTTGAAGAAGACCGTTACGCGATCAATCTGAACAG
CCGCCAACGGCCTCGATGCGGGCTTCAGGTCCGGGCAAAGGGCGCTATTT
GTGAATATTAATTCTTTAATTCAATTGCTTGTAATTCTGGAAGAGTGCCC
AAATCCGGACGCCGTCGTCGCCGAACTCGAGCAGGTCCTCCACGGTTCCG
GTTTCGAGTATTACGGTCTGCTGCGACATTTGCAGCAAAACCCGGCGCAG
CAGAATATCGAACTGCGCGCCGCGCCGCTTGCCGGCCGCTGGCCGGAACA
ATGGCTACAGATATATGCCGCAAAAAAATATGTCCGGATCGATCCGATGG
TGCGTTATCTCGCGCATGCGCAACGGCCTTTCCGCTGGCGGGAGAGCATG
GCAGCCTTCGACGGTGACGCGCATCAGCGCCGCATGGAGCAGATGATGGT
CGATGCCTTCGGCCACGGATTGGAGGACGGCTATCTCTTTCCGATTCATG
GGCGCAACGGCATTCTCGGCAGCCTCACCCTCGGCGGCAAACCAATCGAC
TTGTCGCCGGTGGAAATCGCGCTGCTCGAGGCCGTGGCGCGCAAGAGCTT
CTGGCGATTGCTCGACCTCACAGGCGAGGCTGAGGCGCTGGAAACGGTGC
TGCCGACCGAGACGCCGCTGACGCGGCGCGAGATGGAAATCCTCCACTAT
CTCGCCGAAGGCATGACGTCGATGGAGATCAGCAAGATGCTGAAGATCTC
AAATCATACCGTCGACTGGTACATGAACGGTCTGCAGAACAAGCTGAAGG
CGAAAAACAGGCAGCAGGCAGTGGCGCTTGCCTTCCGTCACGGTCTGATA
AGCTAG

>640440091 probable transcriptional regulator protein, LuxR family [Rhizobium etli CFN 42: NC_007761] (+)strand
TCAATAAAAGAAAAGCAAGTAATGCGAGAGAAAACAAATGATTCAAAGGC
AGGCAAAATGCAAAGCGCACGATTAAATCGCCCCAGTTATACATGATAAT
ACGCTTATCAATTGCATCGTGCCACAGCAAGCCAGATTTCGGCGCCTCTC
GCCGCCTGAGCCTTTCCGGCGCGATTCTCTTCCTGCCCGGAGCAGGGGAT
CCACAGCTATCCCGCCGCAGCAGAAGTCAAAGATACCACAACGCTACTTG
CACAAGCCCCCACTCAACCGAGGCGCGCGCAGCCGTGACTATTTCTGCGC
GTTTCGTACTAATCGGCTTGAGATAAGGCAATTGGGACTAGCATCCCGCA
GTGTTTGTGTATTTGATAGCGTTAACATTGAGGCTGCCGGAGGCGTACAA
ATGTCTTATATGACCACCTCTGAAAGACAGTCGTTGCTTGCGGCGGAACT
TGCTGTTGCCGGAACGCGCGGCCTGTTTGCACAAGGGCTCGGCAGAGTCT
CCGCGGCCTTCGGGCTCTCCTATGCGACGCTGATGCACGCTCCCTCGCCG
GAAGATCTCCTCCTGAAACCGCTACTGATCGAAAGCTCGCTTCCCGCGGC
CTATGTCAGAGACTTCGATCGCGCCAACATGATGCGCGGTTGCCCTTTCG
GCGTACGACTGAGGGAGTCGGCCGTGCCGCTGGCCTGGCACCTCGACGAT
ACCGTCAATGGACAGGCCTTTCCGGCCGAACTGCGCGCCTTGATGCTGCG
CCATGCGATACCTGCGGGTGTTGCCATGCCGACGATAGCAGTCGATGGCC
GGCGCCTGGTCTTCTGGTTCTGCGGCGAGCGTGCGGCGCTTGGCCAGAGC
GAGGTCAACGAGTTGGCGATCGTCATTCTGCATACCCTCGACGCATACAA
TGCGGTCAGGCGTAATGAGGAAAACGCGCACAGTGCGCTGTCGGCGCGTG
AACTTGAAGTCGTGCGCTGGACGGCACAGGGCAAGACTTCGATCGAGATC
GGCCAGATCTTGACGCTGTCCGACCATACGGTGAATGCCTACATGACCAA
TGCGATAAAAAAACTCGATTGCGTCAATCGCACCCAGTTAGTAGCAAAAG
CAATTCGATTGAAGCTGATCAGCTGA

>640439928 N-acyl-L-homoserine lactone (AHL) synthase protein [Rhizobium etli CFN 42: NC_007761] (+)strand
CCGCGCGAGATCGAGTGCCTGCACTGGACGGCGCTCGGCAAGGATTACAA
GGATATCTCGGTGATATTGGGAATATCGGAGCACACGACGCGCGATTACC
TGAAAACGGCACGCTTCAAGCTCGGCTGCGCCACGATTTCGGCGGCCGCT
TCGCGGGCGGTGCAGCTGCGCATCATCAATCCCTGAGAATCGCAATCGAT
TTTCCGAAAATATGACGTGCCGATTCAAAAGCCGGAGGATCGCGATCCTT
CCCGGCCGCACCTCGTCTTCGCCTGTCGTGACGCAATCCTCATACTTTTG
GGCTAATCCCCCCATCTGAGGGGGCCCATCTGAGGGAATTTCCGATCCGG
CCCGCCTGAACCATTCTGCTCTCCACGGACTGCAAACGCTGGAGGGCAAA
ATGTTCGTTATCATTCAGGCACATGAGTATCAGAAACACGCCGCCGTACT
CGACCAGATGTTCCGCCTGCGCAAGAAGGTCTTCGCCGATCAGCTCGGCT
GGGATGTTCCCGTCATCGGCCCCTACGAACGCGACAGCTACGATGCGCTT
TCTCCGGCCTACCTCGTCTGGTGCAACGATAGTCGCACGCGCCTTTATGG
CGGCATGCGCCTGATGCCGACGACCGGTCCGACGCTTCTCTACGACGTCT
TCCGTGAGACCTTTCCGGCTGCCGCCGATCTCGTCGCCCCGGGCATCTGG
GAAGGCACGCGCATGTGCATCGACGAGGAGGCGATCGCCAGGGATTTCCC
CAACATCGATGCCGGCCGCGCCTTCTCGATGATGCTGTTGGCGCTGTGCG
AATGCGCGCTCGACCACGGCATCCATACGATGATTTCCAACTACGAACCC
TATCTCAAGCGCGTCTACAAACGCGCAGGTGCCGAAGTGGAAGAACTCGG
CCGCGCCGACGGCTACGGCAAGTATCCCGTCTGCTGCGGCGCCTTCGAAG
TGTCTGACCGCGTGCTGCGCAAGATGCGCGCCGCCCTCGGCCTGACCCAA
CCCCTTTATGTCAGACATGTTCCGGCCCGCTCGGTCGTGACGCAATTCCT
GGAGATGGCAGCATGA

>640439927 autoinducer transcriptional regulator protein [Rhizobium etli CFN 42: NC_007761] (+)strand
TCGCAAAATCGGAAACGGAACAGGGATGAAAAAGTGCGCGTGCGCGAAGC
GTGATTCCATCCGGCCGCGGCGCTGATTGATGCCCGGCCGGGCCACTCAC
GTCGGGGAAAGCCTCACACCGCCCGCCGGGGCGGGCCATGTCAGAAAGCG
TTATTTTCCTGGCAAAGCGCCCGGTGGACCTCGGTCCAGAACAGCGCCAG
CGGGGTGTCGCCGTTGCGTTCGGCAACAAGGGCGCGGATCAACGCTTCGG
AACCTGCCATGTCCTGCCAGCTGGATTTCAGGCCTTTGGCGGCCTGTCGG
CATTCGGCAATCTCGAACGGTCTCTTGCTGTCCATATGAGGTCTCCTCAT
GAAGGCGCTAGCAGGCGGCGGCCGAATTGTCATTCCCCGCATATGTGGGG
ATGCCTTGTATTTATGACGGTCCTCACGGTAGGATTGAGGGAACTGGGAC
AATGGAAATGATCGAGAATAGCTACAGCGACAAGTTCGAACCTGCTTTCG
AACAGATCAAGGCTGCAACCAATGTGGATGCCGCCATCCGTATTCTCCAG
GCGGAATATGGCCTCGATTTCGTTACCTACCATCTCGCCCAGACGATCGC
GAGCAAGATCGATTCCCCCTTCGTGCGCACCACCTATCCGGATGCCTGGG
TCTCCCGCTACCTGTTGAACAGCTATGTGAAAGTCGATCCGATCGTCAAG
CAGGGCTTCGAGCGCCAGCTGCCCTTCGACTGGAGCGAGGTCGAGCCGAC
GCCCGAAGCCTATGCCATGCTGGTCGACGCCCAGAAGCACGGCATCGGCG
GCAACGGCTATTCCATTCCCGTCGCCGACAAGGCGCAGCGCCGCGCGCTC
TTGTCGCTGAACGCCCGCATCCCGGCCGACGAATGGTCCGAGCTTGTGCG
CCGCTGCCGCAACGAATGGATCGAGATCGCCCATCTGATCCACCGCAAGG
CCGTCTATGAACTGCATGGCGAGAATGATCCGGTGCCGACCTTATCACCG
CGCGAGATCGAGTGCCTGCACTGGACGGCGCTCGGCAAGGATTACAAGGA
TATCTCGGTGATATTGGGAATATCGGAGCACACGACGCGCGATTACCTGA
AAACGGCACGCTTCAAGCTCGGCTGCGCCACGATTTCGGCGGCCGCTTCG
CGGGCGGTGCAGCTGCGCATCATCAATCCCTGA

>640438188 probable transcriptional regulator protein [Rhizobium etli CFN 42: NC_007761] (-)strand
GCCGGACAAGCACCCCGAAAATAAAATCCATCAAATTCTTTAAGTATCCA
TTAACCGCACACATCCATCCGATGCGCCGACCGCGTCTGGGTGACAACAA
AAAACTCGTATTAAAACAGTCACTTGGGCCGCAGCACTAGCAGAGTTCCA
GTGGCAACGTGAGATCTCCCGGCGCCTATTTCTCGCCTAACCGGCCCCGA
AAACCGGACGGCGCATTTACTGTCTGTTAAGCATCGATCGTTCTAATTCT
TGGTGTTCCCGGTAGCGGGCCCTCCGACTTCCTCTGCAGCGCCGTGTTGC
ACCGCAATTCGAGCGCGCAAAAATCGGCGATCGCATGGGCGGATTCGGTC
GGCACATCAGCGACCAATCAGCCGCAAGAATCTGGTGATCGGAGAAAGAC
ATGGAGCTCGAGGCCCAGTTCAATCGAATTGAGGAAGCCGCCGCGGGCTT
CAACACGCATTATGAAGTCTTCAAATATATGAAGGGCCTCACTCAGGGTC
TGGGAATGACCGCTTTCCTGATCATGACGCTGCCGACAGTCGATTTCGTC
GAGATTGGCGCGACAAAGATCATCACCAACTGGCCGGCGGAGATGGTCGA
TTACTATGACGCCCATAACCTGATGGTCGACAGTCCGGTCATCCGGCGGA
TGCTGAGATCGACCAGCCCCTTCAACTACGATGTCGAGGCGATCAATACC
GATCGCGGAGAAGGCAAGAAGTCCACCGTCATCGATTTGTTCAGGCGGTA
CGGCATGGAAAAGGGAGCCTATTTTCCCGTTCACGATGCCGCGGGCGGAC
GCGGTGCGATGTCGATTTCGGGGTCGCGGAATTTCAGCATGGTCGAAATG
GCGAAGCTCCTGTTTATCGCGACGCTCATCTATGATCGGCTGTCACAGCT
GACATTGAACGAGAAACACAAGCCGGTTGCCTTTACGCAAAGCGAGCTCG
ACTGCTTGAGGCTGACGGCTGGCGGCAGGAAGAGCAGCGAAATTGCGAAG
CTTCTCGATCTGTCGGAAAGCGCGGTCAACAATCAGATCGGCAGCGTGAT
CAGGAAGCTGGGATGCACGACGAGAACACAGGCGGTCGTCAGCGCTCTGC
GTCTCAATATCATTCGGGTTTAG

>640437889 probable transcriptional regulator protein, LuxR family [Rhizobium etli CFN 42: NC_007761] (+)strand
ACGAGGCGGGCATCCGCTGCGTCGCCGCACCCGTCTGGTCGGAGGATCGA
ACCTTCATCGGCGGCATTTCGGTCACCGGCCCGGCCTATCGGCTGTCGAT
GGAACTTCTGCGTCAGTGGGCCGTTCCAGTGCAGCTGGCGGCTGCAAGGA
TTATGGAGGGCATGCGCGTCCGCCTCGGCCCGCGCCGCTGACGGTCATCG
TTACGCCCTTTGCTTGGACCTGCTCGCTAAGCATGCTTATGATAAGCGCG
ATATTGAGATTTACGGGCGAATCACGCGAAGTGGAATGGCCCGCGAAATC
AACCAGGCATCGGCCGACGGCTGTCTACTGAGACCGGTTCACGTCATGCA
ATTCACGCTCGTCACGCCTCGATGCAACCGAACCGGCCGCGGCGCCGAAG
ATGAAAACTGTGATGGTACCCTTGTCGCAAACATCCACGGAAGAAGACGA
TTACATCAACGAAATCGCCGGCCTGAAGACGCAGTTCGATATTTTCCGTT
TCTTGAAACGCGTCACGGAAGCCTATCGCAGCCGCGCCTTCATGGTTCTC
AACCTGCCGCCGACCACCTCTCTCGACCTTCAGGGCAGCACCGTCATCAC
CAGTTGGCCGGCCGAGCTTCTGGCGCTCTACGACCAGGAAGCGCTGATGG
TGAACAGCCCGGTTCTGAGACGGCTGAGAACATCGACGCGGCCTTTCTTT
TACGACATGACGCGCGAGACCTGGTCGCGCGACGACGGCAAGTCCGTTCT
GGTCACGGGGTTGTTCGAGCGTTTCAGGATGATGCGCGGGGCCTATTTCC
CAACACATGAGGCCTCCGGCCTGCGCGGCGCCGTCTCCTTCGCCGGCGAC
CGCGAACCGTTCAGCGCCGCCGAGATGCGCGAGCTCTGCTATATCGCCAT
CCATGTCTTCGACAGGCTTGCCGAAATCAGAAACCTCGATACGCGCATGA
CCGACTCGCTGACCGACCGCGAGATCGACTGCCTCAATTGGACGGCCGCC
GGCAAGACCAGCGCCGAGATCGCGGAAATCCTGGCGCTGTCCGAGCATAC
GGTCAATCATTACCTCAACCGCGCCACCAAGAAGCTCGATACGGTCAATC
GCACTCAGGCGGTCGCCAAGGCGCTGCGGATCGGCCTGATCAAATAA

>640485747 hypothetical protein [Rhodobacter sphaeroides ATCC 17025 plasmid pRSPA02: NC_009430] (+)strand
ACCGACGAGAAGGGACTCTCCCCGAAGGAGCTGGAAGTGCTCCGCTGTCT
GACGAACGGCCTGATGAACAAGGAAATTGCCCAGACCCTCGGAATAAGCG
AGGTGACCGTGAAGATGCATGTCCGCTCGATCTGCGCCAAGATGAACGTC
AAGAACCGCACACAGGCGGCCATGATCGGCTCCCAGTTTCTCATGGTGTA
GCAAGCACCGACCCCAGAACGAACAGGACAGGCCCCTGCAGAGCAGTTCG
GAAGCGGAATTTCCCCTTTTCCGGAGAGAAGCCTCTGCAGGGACAGCTTG
AAATCAAAAGACAGACTATACTAAATCCCATACAGGGCGTAAAAGCTCTC
GCCGGATGGATCTGTATTGATCCTTTGCAGCAATTATTTCATGAACCCGT
ATGGCCAAGCAGTTCGAGCAGGAAAGAACGCTCCTCTCCCAGATGGCTCC
AGCCGGATATTACATTGCCCTGCGCATGCGGTTCTTCGCGCCGGAAACGG
AGATCAGCACACTGCCTCCAGCTCTGATGCAGAAGTACTGCATCCGAGGT
CTCGCACTGGAAGATCCCATGCTGCAATGGGCCTTCCGCAACCAGGGCGC
CATCTGCTGGACCGGGCTTTCCGACCGCGATCCCGCCGGCGTTCTGGCGG
AATACGGCGGCCACGGCCTCACCTACGGCGCCGTCGTCAGCATCATGACC
CACGGCCGCCCACCGTTGCGCAGCTTCGGGATTTTCGGCCGGCCCGACCG
GATCTACAGCGAGGCGGAAATGACCCGGATCGGACAGATCCTCGGGCAGA
TGCATCGGTCGGAGACACAGATCCTCACCCAGCGCCAGATCGATGTGCTG
CGCCTGCTGGCCGAGGGGCATCGCTACAAGAAGATCGCCCACATCCTCGG
CATCACGGAAAGCGCGGTGAAGGTGCGACTGAAATCTGCCGCCCTGCGTC
TCGGAGCCCGTACGGCCGCACAGACGCTCCGGATGGCGGTCAGCGCCGGC
CTGCTGCAGACAGACGAATAA

>640484721 Aldose 1-epimerase [Rhodobacter sphaeroides ATCC 17025 plasmid pRSPA01: NC_009429] (-)strand
CCACGACGGCGCCGGGGCTGCAGGTCTACACCGGGCGTGACATCGACAGC
GGTGAACATGCCGGCCATCACGGCCGCCCCCTCCGCGCGTTCGACGCCCT
CGCGCTTGAGCCGCAGCTCTGGCCCGATGCCCCGCACCACCCGGCCTTCC
CGTCGATCGACCTTCAGCCGGGGGCGCTCTTCCGGCAGGAGACCCGGTTC
AGCTTCTCGGCCTGAGGTCGCGCGAGACGGGCACCGTCCCCTTGCGGCAA
CCCCGCAGGGTTGCATCGACATGCGACACCTGTTTTGCCCGCTGCGGATC
CTCCGGCGGCCGGCCGCGGCATTGCCTTTTGCGCAACTTGTGATTGCCGC
GCCGGCACGGTCTGTTCGCGCCATCCTTGGCATTCCTGCCAGAAAAGAAG
ATGACGCTACGATCCTTCTCCGCCTTGACCGATCAGGAGCCGCTGTTCCG
GGACCTTGCGCCCGCGGGCAGCTATGTGGCGCTGCGGGTGGGCTTTCTGG
CGCCCGAGGAAGAGTCGAACCTGTTTCCATCGGAGTGGATCCGTTTCTAC
ACGACCCACGCCTACGGAATGAAGGACCCGCTGACGCGATGGGCGGCCAC
CGCCAACGGCGCCACGCGCTGGAGTTCGGTGACCCTGCCTGACGAGGCGG
GCGTGATGGCGGCCTATCGCCTCCACGGGCTGCGCTACGGCTGCGTGATC
GGCCTGCCCGCCCGCATCTCGCGCAGCCGCAAGCGAACCTTCGGCATCTT
CGCCCGCAGCGACCGCGAGATGACCAACGCCGAGATCGGCGCGCTCAGGG
CGAGCCTTGCGGAACTCCATGCGCCCGAACGCGATGCCCTCACGCAAAGC
CAGGCCGAGGTGCTGCGGATGCTGAGCGAGGGCGTCCGATACAAGGAGAT
CGCCTGGCGGCTCGGCATCACGGAAGGCGCGGTCAAGGCCCGCTTCAAGG
CCGCCTGCCAGCGCCTCGGCGCCCGCACCGCCGTTCAGGCCGCCAACATC
GCCCAGAAGCGCGGGCTTCTCTGA

>640484070 response regulator receiver protein [Rhodobacter sphaeroides ATCC 17025: NC_009428] (-)strand
GCGTCCTCAAGGCCGGCTTCCGCTACGGTGACATGGCCCCGATGGCAATC
ATCGAGTTCGTCGATCGCGATCCGAACGCCAAGGGCGCTGCCGACAAGGC
CCGTGTCCTTGCGGAAGAAGCCCTGGAAGACTAAGTCCGTTTAGTTCGGT
CGGACAATTAGGGCCCGTCTCTTCGGAGGCGGGCCTGTTGCTTTTTACGC
CTTCGGTTTTTGCGCCACCAACGAACGGATGTAGCCTTGGCTAAAGGCAG
GGCAGCGGAGCCGGATTTACCATTGCCAAAAAACGTGTTTGCTTCATGAG
ATGCTTGCAATAAAGCTGAGTGAGAGATTGGCGCCAAGGCCCGATCATTT
TGACTCGGCTTTTCCGTCCCAACCCGGTTTTCATTGCGACTGTTTCCACA
ATGACGATAAATTCGAAGCTCGATCTGGAACTCAGCCAGCTGCGGCGGGT
GGCCCCCGCAGGCTACTACATGGGTCTGCACATCCGTTTCGCCTCGCCTC
TCGTAACTTTGCAATCATACCGCGAGGATTGGATCGAATATTACACGGAA
AAAGGATATCTGTTGTATGATCCCTCGATACGATGGGGGATGGTCGAGAG
TGGCACCCGCCGCTGGAGCGACTTTGCCGACAGCGATCCACGCGGCGTTG
TAGCCGAGGCGGCGCAATTCGGCCTGAGATTTGGCGTGAGCTGCTCGTGG
GGTGCGGTCAGCGGGCGCAGCATCGGCAGTTTCGCGCGGTCCGATCGCGA
GTTTACCGATCGCGAGGTGGAACTGGTCTTTGAGCTGTTCCAGCGCGTTC
ACGAACTTACCCTTCCGCCCGACGAACTGACCCAGCCGCAGATCGATGCG
CTGCGGTGCATCGGCAACGGCGACCGGCATGCAGCGGCGGCGCAGAAGCT
CGGCATTTCCGAGAGTGCGCTGAAGGCGCGGATCGCGGGGGCACGGCAGC
GGCTTGGCGCGCGGACGACGGCGGAGGCGATCCAGCGGGCCAAGGATTAC
GGCTTGATCTGA

>640483268 autoinducer synthesis protein [Rhodobacter sphaeroides ATCC 17025: NC_009428] (+)strand
CGTGATCTCGCGCGCACTGCGCCAGCCGCGCCTGTCCACGCGCGAGATCG
AGGTGCTGCAGTGGGTGGCGGCCGGCAAGTCGCAGATGGATATCGGCGAC
ATCCTCGGGATCTCGCACCGCACCGTCGAGGTGCACCTGCGTTCGGCGCG
GGAAAAGCTGGGCACGCTCTCGACCGTGCAGGCGGTCGGCCGCGCGATCG
GGCTCGGGCTCGTCTATCCAAGATGACAGGTTCTTCCCGCTGAGCGCGTG
ACGCCGGGGAAACAACGCCGCCCGCAGGCCAGCGGATTCACATCAAAAAT
TTACAAGCCAAGGTGGTCGGCTACGGGATTCCCCCGATAGCCGAAACGGG
TCGATGTGCGCAACTATAGCCGTATAGTACGCAACCTTAAGGACTGAAGA
ATGATCTTCATCATCGACTCTCTCAACCTACACGAGCATTCGGAAATCGT
GAAGGACATGTTTCGGTTGCGCAAGCGGGTATTTGCCGACCGTCTGGGCT
GGGACGTTCAGGTCTCGCAGGGGATGGAGCGCGACCGCTTCGACGAACTG
GATCCGGCCCATGTCATCAGCGTCGATGACGAGGGGCGCGTGGTTGGCTG
CATGAGGCTGCTGCAGACGACCGGGCCGCACATGCTGTCGGACGTGTTCA
GCTCGATCCTGGACGGCGAACCCCCGCTGCGCAGCGCCACCTGCTGGGAG
GCGACGCGATTCTGCGTGGATACGGAGCGGCTGGTCAGCGGCCGGGCCCG
GAACTCGATCTCCTATGTCACGAGCGAGGTGATGATCGGCGCGTTCGAGT
TCGCAATGGCCTCGGGCGTCAGCGACGCGGTGGCCGTCATCGACCCGGTC
ATGGACCGTGTGCTGAAGCGGTCGGGCAATGCCCCGCACGGATACCTCGG
CACGCCGAAGCCGATGGGCAAGGTGACGGCGCTCGCCGCCCTGATGGATT
GCTCGGAGGACCGCGTGAACCGGATTCGCGACTTTGCCGGGATTTACCAT
GACGTGACGCAACCGCAGACTGTAATGGCCTGA

>640483267 Autoinducer-binding domain protein [Rhodobacter sphaeroides ATCC 17025: NC_009428] (+)strand
AAGAAGAGCTTCGGCATCTTCGCACGGGCCGATCGCGAGTTCACCGATGC
CGAGATCATCGACCTGCGCGAGCTTCTGACCGCGCTGCATGTGAATGAGC
CGCAGACCCTGACCGAGAGCCAGGTCGAGGTGCTCCGCATGCTCTCGACG
GGGATGCGCTACAAGCAGATGGCCTACGCGCTCGGCATCTCGGAGAGCGC
GGTCAAGGCCCGCCTGAAGGGCGCGGCGCAGCGGATGAACGCCAAGACGG
CGGCGCAGGCCGCCTCGGTGGCCGCGAGCCGGGGCATCCTGTGAACCATC
CGCCGGGTTAATTACGCAACGTCAAGCGCACCTCCCAAAGGCTGAAGGAA
CGTGCTAGATAGTAGGGACGGCTGCGGGGACGGCCGGGGGGAGCCGGCTC
ATGGATATCATCGACCTCAGCGTGGTCGCTTCGGACGATGCGAACTTTCT
GGAATATCTCGACCAGCTCTGCGCCAGGCTGGGGTTCGACTTTGCCTCCT
ACGCCACGACGAGCCCGATGACCGGGGCCGTTCAGGGCTATGCGAACTAC
CCCGACAGCTGGAAGATGCACTACATGCGGCGCAACCTGCACCGCGTGGA
TCCCACAATCCACAAGTCCGCGCTGAGCATCGCGCCCGTGGACTGGGCCC
GTTTCGAGCGGGACGAACGTTTCCGGGCGGTCTTCTTCGCGGCCGAGGAT
TTCGGCATCACGCCCCAGGGCCTGACAGTGCCGGTGCGGGGGCCCTACGG
CGACCGTGGCCTCCTGTCGGTGACGCGGAGATGCCCCCGCAGCGACTGGG
ACAAGCTCAAGCGGGCGGCGATCGGCGATCTTCAGGTGGCCGCGGTCCAT
CTTCATGATGCCGTCATGCGGTCGGACGTGATCTCGCGCGCACTGCGCCA
GCCGCGCCTGTCCACGCGCGAGATCGAGGTGCTGCAGTGGGTGGCGGCCG
GCAAGTCGCAGATGGATATCGGCGACATCCTCGGGATCTCGCACCGCACC
GTCGAGGTGCACCTGCGTTCGGCGCGGGAAAAGCTGGGCACGCTCTCGAC
CGTGCAGGCGGTCGGCCGCGCGATCGGGCTCGGGCTCGTCTATCCAAGAT
GA

>640483266 response regulator receiver protein [Rhodobacter sphaeroides ATCC 17025: NC_009428] (+)strand
AGCTCGCGATCCTCGCGGCAGAAGAAGCCGAGCGTGCGGGCGGACGCCTC
GCCCACCGAAACGACGAGACCGTAACGCAGGCCGAATTCGGCCGCTTTCC
CCATGACTCCAGCCTCATCCGTGTCGGCCAGATCGCTCCAGCGACAGATG
CCGGGATGTTCGAGGCCCCACCGCACGGTGGGATCCACGAAGATCAAGGC
CTTGTCCGCGTAGAGGTTGATCCACTCGCGCGGGTAGGTCTGGTAGAGGA
GCGTCGGATTCGCAAATCGTATCCTGACCCCGATGGCAAAGTGCCAATCG
GAGTGAGCGGCCACATCATTCAGAAGATCGCGCACGCGATGAACGTTCAC
CATGCTTTGTATCGGCCTGCAGGTTGTGTATCAGAAAGAGGCACGGCATC
ATGCCGCGCGACTGCTACTTTACGGTCTGTCGGATTACAATGGAACAGCA
CAAGCTTATGCATCTGTCGGATATGAAGGGAGCGTTCCTGCAGATCGCAC
AAGCGGGATTCTATGTCGCACTCAGATTGGGATTCTACTCTCCCGAAGAC
GAGCTGAACACCTTTCCCGACCAATTTGTCGAACTCTACACCGCGCGCGG
CCTCGCCCTTCAGGATCCGCTGATGCGCTGGACCTTCACCAACCACGGCG
CCCTGCGCTGGAGCGCGATCGATCTGCCCGACCCGCTGGGCGTGATGGCC
CGCTACAGGCAGTATGGAATGCGCTACGGCGCCACCATGTGCCTCGTCGG
CCGGGGCGCCGTGCCCAAGAAGAGCTTCGGCATCTTCGCACGGGCCGATC
GCGAGTTCACCGATGCCGAGATCATCGACCTGCGCGAGCTTCTGACCGCG
CTGCATGTGAATGAGCCGCAGACCCTGACCGAGAGCCAGGTCGAGGTGCT
CCGCATGCTCTCGACGGGGATGCGCTACAAGCAGATGGCCTACGCGCTCG
GCATCTCGGAGAGCGCGGTCAAGGCCCGCCTGAAGGGCGCGGCGCAGCGG
ATGAACGCCAAGACGGCGGCGCAGGCCGCCTCGGTGGCCGCGAGCCGGGG
CATCCTGTGA

>640483265 Autoinducer-binding domain protein [Rhodobacter sphaeroides ATCC 17025: NC_009428] (-)strand
CGGCCGACGAGGCACATGGTGGCGCCGTAGCGCATTCCATACTGCCTGTA
GCGGGCCATCACGCCCAGCGGGTCGGGCAGATCGATCGCGCTCCAGCGCA
GGGCGCCGTGGTTGGTGAAGGTCCAGCGCATCAGCGGATCCTGAAGGGCG
AGGCCGCGCGCGGTGTAGAGTTCGACAAATTGGTCGGGAAAGGTGTTCAG
CTCGTCTTCGGGAGAGTAGAATCCCAATCTGAGTGCGACATAGAATCCCG
CTTGTGCGATCTGCAGGAACGCTCCCTTCATATCCGACAGATGCATAAGC
TTGTGCTGTTCCATTGTAATCCGACAGACCGTAAAGTAGCAGTCGCGCGG
CATGATGCCGTGCCTCTTTCTGATACACAACCTGCAGGCCGATACAAAGC
ATGGTGAACGTTCATCGCGTGCGCGATCTTCTGAATGATGTGGCCGCTCA
CTCCGATTGGCACTTTGCCATCGGGGTCAGGATACGATTTGCGAATCCGA
CGCTCCTCTACCAGACCTACCCGCGCGAGTGGATCAACCTCTACGCGGAC
AAGGCCTTGATCTTCGTGGATCCCACCGTGCGGTGGGGCCTCGAACATCC
CGGCATCTGTCGCTGGAGCGATCTGGCCGACACGGATGAGGCTGGAGTCA
TGGGGAAAGCGGCCGAATTCGGCCTGCGTTACGGTCTCGTCGTTTCGGTG
GGCGAGGCGTCCGCCCGCACGCTCGGCTTCTTCTGCCGCGAGGATCGCGA
GCTGGACGAGGACGAGGCGAAGTTCGCCCTGGCGCAGGTGCAGAATCTGC
ATGACCTTACGGAAGGTATTGGCCGCACGACCGAGGGGCAGTTGGCGGAA
CTTCGCAACTTGAACGCGAACCTGCGGCGCCAGAACTAA

>640583913 regulatory protein, LuxR [Sphingomonas wittichii RW1: NC_009511] (+)strand
AGATCGACAGCGACGTCACGGTCAACGGCCGGAGCCTGAAGGACGCGCGC
ACCATCCAGTCGCCACGCTGGACCTACAATGTCCAGGGCAGCTTCACCCA
GCCGGTCGGCAACGGCCTGTCGGTCGTGCTCTCGGGCGACGCCAATTACC
GCTCGTCGCAATATTATGAGGTGACCAACTCGATCAACAGCCGCGAGCCG
GGCTATTGGATCGTCAACGGTCGCATCGCCCTGAACGGGCCCGACGACCG
CTGGTCGATCGCGCTGTTCGGCAAGAACCTGACCAGGACGGTCTATCGCA
CCTATGTCAACGACCTGCCCGATTTCGGTTGGCTGCTGAACATCTACGGC
CAGCCGCGCACCTATGGCCTGTCGGCCTCCTTCAAGCTGTGAGGACGAAG
ATGCACGATCGCCAGGACGGCGCCCTCGGCGCACCCCAACAAGCCGGCTA
TGCACCGGGCCGCCGAGCGATTAGCATGGCGGGCCAGTCGTTCCACCGGA
TCAGGGATTGCGGACGCGCCAGCACGATGAGCGGAAACCCCTCGGCCTTC
GACGCGAACGGGATGCAGATGGCGGCGTTCAGCAGCCTCGTCGTCGGGCT
CGAGGCGTCGCGGTCGATGGACGAGGCGATGGACGTGCTGCACGGCGCGA
TCCTGGAACTGGGCTTTCCACGGGTCGTCTATGGCTGCGTGTCGATCGCG
CACCTGCCGAGCGGGACCTGGGTGCCTGCGCCGTTGCAGGTGCGCGGCTT
TCCCGACCGCTGGGATCGCGACTGGCCCCGGCACCGCGCGCATGATCCCT
ATGCGCACACCGCCTTCCTGAAGATGGAGAGCACCAACTGGACGGTGGTG
CAGAACAATGCCGACTTGCTCGATCCGGCGCAGGTCGACTGCATCAGCTA
CATCAACGACCTGGGGCTCAACCCGGGGCTGACGGTGCCGCTGTTCATCC
CCGGCCATCATTACGGCTTCATCACCGCTGTCGGTGATGGCGGACTGGAT
GGCTGGGACGCGGCCGCCGACCGGGCGGGGCCGACGCTGGCGATGATCGC
CAATTATTTCGACAATTTCGCGATCCGCCGCTTCGGCGGTCCGCCGAAGG
AAAGCCAGAGCCTCAGCAAGCGCGAGCTCGAATGCCTGACCTGGTCGGCT
CGGGGCAAGACGGTGGAGGACATCGCCGTCATCCTCGACCTGTCCGCCGA
CACGGTGCGGGTCTACCTCAAGCGGGTCAACCAGAAGCTCGACGCGGTCA
ACCGTTCGCATGCCGTCGCCAAGGCGATGTGCCTGGGGATGATCGACATC
TCCTGA

>640581542 regulatory protein, LuxR [Sphingomonas wittichii RW1: NC_009511] (-)strand
GCGCATGGTGCCGCCCGAGCTGCTCCATGATCACCGCGTCGAAGGTGAAG
TCCACGCCCGCGCCGCCATATTCGACAGGCACGCTCAGCCCGAGCAGGCC
CGCTTCGCCGGCGGCGCGCCAGGTGTCGCGATCGACGAAGCCTTGCTCGC
GCCAGTGCCGCGTCCGGTCGGGCCCGGCATGGGCGGCGAGGAAGCGGCTG
ACCGAATCCTCGAACATGCGCAGTTCCTCGCTGTCCATATGGGCGGGACG
GGCAACGTCGATGGCCGACATGAAAGCTCCTCTTCGATCATGGTCAGGAT
GCAGCAGCCGGCGCCCCGGCACGATGATCGAATCTGATAGGACCGATCAT
CTTGCAGACAGGGACAAGAAGGCCGTGCGGCCATCGGCTATCCCCGTCCC
ATGGAGCGAGCGGACGACGAGATTCCGGGAGGCGGAAGCCTGGCAGCGGG
GGCGGTCGCGATCAGGTCGCCGGCCGACATACGCCCGGCCGCGATCCATG
TGCGCGACGTCGCCGCGCGGATCGCCAATCTCAGGGTCGCGGCCACCGAC
AATATCGCCGCGCGCGTCCCGATGCGGGACGAGGAGGGCGAGGTGCTGGC
CACCACCGTCTTCGCCTGGGATCCCGACGGCGCGCAATGGTGGCAGGATG
TGCGCTTCGGTCTCCGGGCGCCGGTGGCCGAGGCATGCCGGGTGGAAAGC
CGCCCCTTCTGGGCCAATCGCGACGGCGCCCGGGATCGCGACGGCACGCC
GATCCTGCGCCAGTTCGATTTCGCGGCGCATTATGGAAGGCTGGTCGAGA
ACCCGGCCGGTATCGTCGTGCCCGTCCACCTGCCCTTCAGCCGGATCGGG
ATGGTGTCCTTCTCCTGCCGGGACAATCGCCGCGACGATCTCTCCCGCGA
GCTCGATGAGCATTTCGAGACGCTCTATCTGCTGGGCCACCTGTTCATCG
AAGGCTATGCGCGGCTGGAGACGGGGGACCGCTGGCTCCCCGACGCCGTG
ACGCTCACCCGGCTGGAGGTGAACTGCCTGCGCTGGGTGGCGCGCGGCAA
GACCGACGACGAGATCGCGACGATCATGGGGCGGGCGCGGCCGACCATCC
GTTTCCACCTCCAGAACGCCGCGATCAAGCTCGGCGCCGCCAATCGGTCC
CAGGCGGTCTTCCGGGCCGGCCAGCTCGGCTATCTGAGCGCCGGTTCCGC
GCCGCAGGCGCCGGCGCTGACGGTCGTCGACCGGTGA

>640579714 response regulator receiver protein [Sphingomonas wittichii RW1: NC_009511] (-)strand
CCAGCAGCCTATCTCAGCACGATCGCCTCGAACCTGCTTCGGGACAGGGC
CAGGATCGCGGCGTGTCGTTCGACGGCCCACCATATTCCGGTTGACGAGG
TGCCGCTCGCGGGAAACGATCCCATCGCCGCACTTGAGGCGCGCGATCAA
CTCGAACGGGTTCAAGCCACGCTCGCCCGATTATCGCCAAAGACCCGATC
GGTCTTCCTTGCCCATCGTCGCGATGGTATAAGCTACAAGGATATCGCCA
ACCGAGAAGGTTTGAGTGAAAAAGCAGTCCAGCGACGCATGTCCAAAGCT
ATCGCACACATTAAACGCGCAGGAAGAGTTTACTGATGCGCGGAATCGAA
CACGACAAAGCGGCCATGGAGCTTGAAAGACTGCAAAATATCGTGCGAGA
TTGCTCATGGTCCAAGCTATAGACACTGCACAGCTCAGAGACTTTGAGGA
AGTCCACAAGGCATGTGAAGCGGCTGAGAGTAGCGCGCAACTATCTGAAG
TGATCGCCGGGGCAATCCAGCAATTTGGGTTTCGTTGGTTTGCCCTCGTC
GATGACGGCGACCTGTACAAGCACCGTTCGGGCTGCATGATGTTGACCAA
CTATCCGTCATCTTGGGTAGACGAGGTCATTAGCGCACGACTGTACAGGG
ACGATCCGGTTCATGCCGCCAGCATCCGAAGTCCCACCGGCCTCTGCTGG
GATCGCATTCCCGATGTAATCGCCCCCACGCGGGCGCAGCTGTCGGTTCT
TGAGCGCGGCCGAGCTCATGGCCTGACCACGGGTTACACGGTACCCTTTC
GCATTCCTGGGGAGCGCGGCGCTTTCTTCAGCATAGCCCGCCCAAAAGAT
CGGTCCTTTACCTACTCCGAAGCAATTTCGGCACAGCTGCTCGGCGGAAT
TGCATTTGAGGCGGGACGCGCACTGGTCAAAGGCCGTGCGGTCAAAGCTC
ATGGCGCACCCCTAACTCCGCGCCAGATTGACTGCCTTCGGCTGATCGCC
GCCGGAAAGACCGAGTGGGAAATGGGAAAAATCCTCGGCCTTAGCCCTAG
CACGATCCATGAATACGTTGAGGCCGCTCGTCGGCGTTATGGCGTGAAGA
CCCGAAGTCAACTCGTGCTTGCTGCCGCTCGGGACGGTTATGTCAGCCTC
AATTACCTGACCTGA

>640579459 N-acyl-L-homoserine lactone synthetase-like protein [Sphingomonas wittichii RW1 plasmid pSWIT02: NC_009508] (+)strand
CGGCGCGACGGCGGTAAGTTTGGTCGCGTCGGTTACCCCCGATCGGATCA
ACTGGTCCGAGGACACGGCGGTCACGGCTATCGCTGCATTCTGGAGATTT
TCGCTACGGCGCTGGGCGGTGACGATGATGTCCTGGAGGCCCGCCACGGT
CGTTTCCTGCGGCTGCGTTGAGTCGACGACGGTCGATGCGGGCGTCTTGG
CATCCTGGGAGGCCTGCGCCCATACGGGAGACGCAATCATCATGACGCTC
AACGACACCGATGTCTTAAGACAGGCTTTCATTCTATCCCCCCCTGAAAA
CGCCGTTTTTCCGACGTTCATCGTTGCAGATCATTTTGATCTTGGTGGCC
TTGATAGTCTTCAGTAGTGGCTCGACCCATTCCTGATTTCAGCCTGACCC
ATGCGTTCTTCACATGGCGGTCTGAGTGGACGGCGTTGGCATCTGCGCGC
TGGATCTCGTTACGCGCGACGGGCGTGTGCAGGCGGGCGGGACCTGCCGG
TCCTGGTCGAGCGCTACGAGATCGACCAGTTCGACGACGCGCATGCGCGC
TACCTGATCCTCGCCGATGCCGACCAGAGCCACCTCGCTTCGGCACGGCT
GTTGCCGTCGCAGCGGCGGCACCTGCTGGCCGACCTGTTCGCCGACCTGT
GCGACGTGGCCCCGCCCGCCGGCCCCGACATCTGGGAGATCACACGCTGG
CGCCGCGGCACCTCGGGAACAGGCCATCAACACTCCTTGCGCCGCTCCGC
AGCGGCCAGGTGCGTTACGCAGATGTCCAATATATGTGTCGGAATCGAAA
TTCTAAGCCGCATGCCGCGACGCCTTGCCGCTGAGCGATCACCCTCAGCA
AACCTATGA

>640579446 regulatory protein, LuxR [Sphingomonas wittichii RW1 plasmid pSWIT02: NC_009508] (-)strand
GGCGACGCGCCGGGGATCGCGCTGCCCCATCGGGGTGAGCGCATCGCAAA
GCCAGTCACGCAAGGGAATGAGGTTGCCGCCCTTGGCTACCAGCGGCCCG
GCGCTGCCGTCGGGTCGGGAAACCTGTGCGATCAGGTTGAGCACCATGAA
GGCGTAGCGCGGCCGAGACGAAGACCGCGCAAGCATCTCCAGCAAGGATG
GCATATCCAGTTGCGGGCGGCCGTCGCCGATGATCGGAGCGTGCAACATA
ACAGGATTGAATCAAGCACATATAGGGGGTGAAGTGAATCCCCTTTGCCG
TAGATCTCATCATTTTGTCGGCTGTGACACTTTGCCCGACGGTAAAGTGT
CACGCGGCCCTTTCCTCGTGGCACCGGGCAACTTCCGCCTGAGATGACCT
GTGCTTTTGATACGGGGAGCTGCCCGAGGGACGCATCCGGTCTTGTTTTT
CAATGGCTTCGCCGAACAGCGACTGGACGAAACCGCAACCGAAATGCGAA
CCGTTCGCACTATGAGCAGTCTCGACGATGCCAGCCGCCTAGGCGATATC
ACCGCATTCGAAGCCGAATGCCGGCAGGCGACGACGCTCGATCAGGTCAA
ATCCTTGCTCGATGCGATCGTGCGACAGTTCGGGTTCCGCTGGTTCGCAT
TGGTGCACAATGTCGACTTGAAACGGACCACCTGCAAAGCACTCCTGATA
ACCACCTATCCGGTACGCTGGATTGAGGAAATCATGGAGTCACGACTCTA
TCTTGAGGATCCGGTTCATGCCGCTTGCGTCAAAACCGTCTCCGGCCTCT
CCTGGGATCAGATCGGCGATTATATCGCCCCCAATGCCCGCCAGCTTTCG
ATCCTTGAACGGGGTCGCGCACATGGACTGGCATCTGGGTTTACTATGCC
GATCAGGATGCGCGATGAGCCTGACGCGATGTTTACAGTAGCGCGGCAAG
GCGATGAGACGATCTCAAGCCCGGACCTTCTCTGTGCCCGATTGATTGGC
ACGGTTGCATTCGACCAGGCCCGAACCCTTCTCGGTCCCGATGAACTGGC
AAACGTGCCAATAGCGCTCAGCCCGCGCCAGATCGACTGCATTGATCTGG
TGGCACAGGGCAAGAGCGACTGGGAGATCGGACAGATCCTGGGTCTGAGC
CGCGACACTGTCCATGAATATGTCGAAGGTGCGCGCCGGCGGTATGGCGT
GCGTCGCCGGACCCAGCTCGTGCTTCGCGCTGTCCGAGACGGACATCTGA
ACATCGACGCGCTCGTCTAG

>640792090 regulatory protein LuxR [Sinorhizobium medicae WSM419: NC_009636] (-)strand
CACCTGAAACAAGGACACTGTCTCACCCCTTTCGGGTATCGGATTTGACG
CCGCAACGGCACGATGCGGCAATGCGTAGCGTCTTGTACCGGCCGGAAAG
GATGCTCTTCATCCATTTGCCGTCCGACGAAGCCGCGGGTGACGGCCTTT
ACGTTCTTCCCGAAAAACTCAGGGAGACGGGGCGGGAGAAGACAGAGGGA
TCGACCAATTCCATGGGAGGGTTGGCGGTCTGATCCATCGTTAGCTATCT
TGACGCCTCGACTCCGAGTTTTTGCAGGTTTCCTGCAAGACCGAGCGTGA
TATGAAGAATTATCGCGGTTGCAACATGAATGGCTTCTGAACGGCGTGTT
CACCTGGCCTGGAGGGGTTGCGTTGCGCGTTTTTGATTTGAGGGTGCTCT
ATGAATATCACGTTGCTCGTACAGTTTCTGGCGCTTCTGGAAGAGATGAA
GACGCGCGAGGAGATTCTGCCCGAGTTCGAGCGCCTGCTCGACCGCTGCG
GCTTCGATTTTTACGGTGTCGTGCGTCAGCCGAAACCGCATGAGAATCCA
CTCAGGCTCCTTCTGGCCGGACGCTGGCCGGAGGGTTGGCCGCAAATTTA
CATTCGCAAGAAATACGTCGTCATAGATCCTACGATCCGCTTCCTCGGAC
ATGCCCAGCGCGGTTTCCGCTGGCGCGACACGCTCGTGGCCTTCCGTTCG
GACCCGCACCGCAAGCGCATGGAAAGCATGATGATCGAGGCACGCAATCA
CGGCCTCTTCGACGGCTACATTTTTCCGGTGCACGGCCGCCGCGGACTCA
TGGGCAATCTGACGGTAGGGGGGCGGGTGGTCGATCTGAGCCCGGTGGAA
TTGAGCCTTTTCGACGCCATCGCAAAGCGGCTGTTCTGGAAGCTGCTCGA
ACTCACCGATCCGGAGATCATGGCGGAGCTCGTCTCGCGCGTCGAAGTCC
AGATGACGCGGCGTGAAATGGAAGCGCTCCATTACCTCGCCGACGGCATG
ACGTCGAACGACATCGGCAAGGTCCTGGATATTTCGAGCCATACCGTCGA
CTGGTACATGAACGGCATTCAGGAAAAACTGAAGGCGAAAAACCGGCACC
ATGTGGTGGCGCTCGCCTTCCGCCTGGGACTGATCTCGTGA

>640791545 regulatory protein LuxR [Sinorhizobium medicae WSM419: NC_009636] (-)strand
GTGGACGCATCATTTCGGTCATGGGACTCTCTACACAAACTCAAGACCAT
ATGACTGAGACCTTAGCTTGCCACATTTAATAATTGCCTAAACCGTTGAT
AACCATTTGATCATCATTTGACCCGCCTCGGCGGCGAAGGACGCGACGGT
TCGAAGTGCCTTTAACGCGATGGAAGGAGCGAGCCCGTTCCTAGAGTTTC
GCGCGTGCAAGTCATGCAATTACCACATTTCACTTCGACTGGAATTCCCG
ACAATGAGGCGCCGGCAAAGAGCCTCCATGCGCACGCTCACATAGTTTGC
GAAGGCCGGCGCGGATGATCTTTGCGGCCAGGGCGGGTCGACCGCCTTGA
AAGGACCGCTCCAGTCTAGCCGCGGCAACGCCGGCAAAACGGTGACCAGA
ATGAAGGTAACGAACGAACCGGCCTCGCGGCGCGAGGGCGAAACGGACAT
GCTTTTCGAGATCGATCCCGCATCGGTGCGCACGGAATATGAACTCCTGC
ATCTGATGAGGCGGCTGATCTCCCGCTACGGCTTTGCGCATTTCATGATC
GCGCGGCTGCCGATGGCCGACGAGCAGCGGTTTTCCGAGCGTCTCATGCT
GAGCAACTGGCCGGCGGAACTGGTGCAGCAATACGATGCCAGCGAAACGT
TCCAGGCGAGCCTGCTGATCGAGCGGCTGCGCCAGACGAAGCTGCCCATC
GCCGGCGGCCCGGAACTGATGGAGCCTGCGCGCAAAGGCGCCGGAAAGGC
GCCGGCTATTCTGCTTCCGCCCCATGCCGATATGGCCCATTTCGCGGTGC
TGCTGCACACGACTTATGGCGAACCTTTTGTGGTGGTACTCTCAGGAAAG
CGGGACGAACCGGCCGGTGGGGAGCGTGCGACGCTCTATCTGGCGCTCGT
GCAGCTTTTCGAATGTCTCGAGCGTACCTTCGATGCCGGCAGCGGCGCCC
GCGAAAAGCTTTCGAGCCGTGAGATCGAATGTCTGCGCTGGGCGGCGGCC
GGAAAGAGCAGCGACGAGATAGCCATCATCCTCGGCATATCGGCCTATAC
GGTGAGCAGCTATTTCAAGAGCGCGACCCGCAAGCTCGACGCCGTCAACC
GCATGCAGGCGATCGCAAGGGCGATGCGGATGAAGCTGATCTGA

>640790505 autoinducer synthesis protein [Sinorhizobium medicae WSM419: NC_009636] (+)strand
GCTCGAACATTCGGCAATGGCTGGGGCGATGGAAGACGAGCGCGATCTCC
GCCTGACCGGGCGGGAGACCGAGGTCCTGACCTGGTCGGCGGCTGGCAAG
AGCTATTGGGAGATTGCGACTATACTCGGCATATCCGAGCGAACCGTGCG
CTTCTTCATGACCAATGCCCGCCGCAAACTGAATGTGGTGTCCAATACTC
AAGCTGTAGCCCATGCTGTTCGACACGCGCTGATTCCCACCGTCTGAGGG
GTTGCCGGTCCGGCACAAGCCCGGCACCAGCAGATTCCCCAAAAATCTAT
TGGGAAAAAATGTAGAAATAAACTGTCACTATAGACAGTTACATGTGTCG
TGAGAGCCTGACAGCATCGCTGCATCGCGTAATAACGCATGGAGCGAAAA
ATGATCAGGATAGTAAACGGAAACGGTCGCAGCCAACATCCCCAGGCCAT
CGACGAGATGTTCCGGCTGCGTAAGCGCGTGTTCCACGACTTCTTGAAAT
GGGACGTAAAAACCGAAGGGGATTGGGAAATCGATCACTACGACAAAGCC
AATCCGCTCTATGTGATGTCGTACTCGCCGGAAACCGGCAAGATCCGGGG
CTCCCTCAGGCTCCTTCCGACACTCGGACCGAATATGCTGGATGACACCT
TCCCTATCCTTCTCGGGGACAATCCGGAAATCCGTAGTGCGTCGGTGTGG
GAGTCGAGCCGCTTCTGCATCGACCCTGAAATCTCCCAGGACCGGGCATC
GAATCAGGTCACGGTGGCCGCCGCCGAGTTGATGTGCGGCGTCGGCGAAA
TGGGCCTTGCCTCGGGCATCAGCCATATCGTCACCGTCACCGACGTGTTC
CTCGAGCGGATGTTCCGCCGCATGGGCTGCCCCGGAGAACGCATCGCCGA
CCCGCACAGGATCGGCTCCGTCTACGCGGTTGCCATTGCCTGGGAGGTCA
GCAGGACCCTGCTCGATACGATGAAGGCGGTAGCGGCCATCGAGGGCACC
GTCCTCGAGCAACCGATGTCGCTCGAAACGGCGCGTGCCGCTTAG

>640790504 regulatory protein LuxR [Sinorhizobium medicae WSM419: NC_009636] (+)strand
TCTGCTCGTTTTCCCCAATCTCGACGCCGCCAACATAACGCTTGGTGTCG
TCAAGACCATGACGGACAGTCTGCATGTCGGCCCGATCCTTCTCGGCTCC
GCACTTCCCGCGCATATTCTGTCGCCATCAGTCACGTCCCGCGGCGTCGT
CAACATGGCAGCTCTGGCGGTCGTCGAATCAAGCTATCCCGTCTGAGGGA
TGGCACTTCCTCCTCGACCATGAGCCGCGGAGAATCGCTGTTTTCCACCG
TAGAGATGCATTCGCATCGGCAAAAATCATCGATACTGCAATCTGCAATT
GTAAATAAGCAAATAACACACCGAATACGAAATATAGCACTAGACAAAAC
CGGCCGCCTTAAACCATGTTTATTATAGGGGCAAGTTTCGGTGTTACGGC
ATGACTAATCAACAAGCTGTCCTCAATTTGCTGGATATTGTGGAGTATGG
AGGTTGCGCAGACCCCGAGCGCTTCTTCGCCCTGATGCGACGAACCTTCA
ACATCGCGCACCTCTTATACCTGGAAGCGGAGTCTCTTCCGGATGGTCTG
AGAATCTGCCGTCTGCATCACACGTTTGGCGCCTATGCCGCCGAAGTCTA
CGCCGTACGAGGCCTCCACAGGATCGATCCGATCCTCAAGCTTGCGCTTG
GCGGTGTCAGACCGGTCGAATGGGCGACGGCACGGCGACGCTTTCCGGAG
TGCGAGCCACTTTTCGTGGCGGCCGAGGAAATAGGACTTTCCACTGAGGG
TGTCGCCTTGCCGCTGCCTTCGCCCGCCGGCCGCATGGCCCTCCTCGCGA
TCAGCGCCAACATGTCGCCGGTCGAGTGGTCCGCCTACCGCCGTTGCCAT
CTGCGGGATTTCCAACTGGCTGCGAACCTGTTCCATGCATCTATGCTCGA
ACATTCGGCAATGGCTGGGGCGATGGAAGACGAGCGCGATCTCCGCCTGA
CCGGGCGGGAGACCGAGGTCCTGACCTGGTCGGCGGCTGGCAAGAGCTAT
TGGGAGATTGCGACTATACTCGGCATATCCGAGCGAACCGTGCGCTTCTT
CATGACCAATGCCCGCCGCAAACTGAATGTGGTGTCCAATACTCAAGCTG
TAGCCCATGCTGTTCGACACGCGCTGATTCCCACCGTCTGA

>640789376 regulatory protein LuxR [Sinorhizobium medicae WSM419: NC_009636] (+)strand
ACCTTTGGGCAGGCCTCTTGTACAGTCGGCTGAGCGAAGTCAGAACGCGC
GACCGGCGAGGTCCGGGCAGCCTTTCCAGGCGCGAGATCGAGTGTTTGCG
TTGGGCCGCGGCGGGCAAAACGACCGTGGAGATGGCGCGCATCATGGCGC
TGTCGGAATACACGGTGAATCACTATCTCAACCGCGCGACGCGCAAGCTG
GATTCGGTCAATCGGGTCCAAACGGTCGCTAAGGCAATACGCGCGGGATT
GATCAATTGATCGGTGCCAACCGTGGCTGAATAGGCTTTTTGCCCTTGGC
GCTAAGGCACGCACAGGAAGTAGGGCACGCGAAACCAAATGCGGCCATTT
CCGGGGCGGTCGGTTAAAAGCGGGGCCGGCTTCATCGACAACCGCGCGAA
ATGCACAGGTTTTGTGCTCCAGACTTGATGAACGTCAATCATCTGTTGGC
ATTGCTCGACCGCTCGGGCTATTTGATAGCCGACGACTGCGATGGAACCG
CGCGAATGCCAGATATGATCACGATGGCGATGACTGATATCGATCTGCCC
CGGGGCGGCGATTTCGCGTCTGAGATAGCAAGGCTCGAAACGCAGTTCGA
CATCATCCGCTACATGCGGCGGATTACGCAGATCTTCGGCTTCAAGACTT
TTCTCATCTGTTCAATTCCGGCAGTCGAGGTGGAGCGCCTCTCAGCCACC
ACGGTCATATCGAACATGCCCGCGGAGCTTCTCAACAAATATGACAGTCT
TTCTATGCTGCGCTTCAGCACCGGGGTGCGCCGCTTGCGCGAGACCACGA
CGCCGTTTCAGATCCTGCTCGAGGACTGGGAGAAGGAGGGAGGCAAGCCG
GACGCTGCCGCCGATTATTTTGCCATGCTGCGCGAAAATGGCCTGCTCCA
GGCCAACTACTTCCCGGTCCACGATGCCGAAGGCGGTCGGGGCGCGGTCA
TCCTCATGGGCCCGGAGGCGGGATTGCCGATGACGGCGGCTATGGAACTG
CAGATGATCGCCATCCACGTCTATAACCGCCTCGCAGAGATAGGCTCGGT
CTGGAAGAACACCAACACCGTTCTTTCCGAGCGGGAAATCCAGTGCCTGA
ACTGGACGGCCGCCGGAAAGACCAGCTCCGAAATCGCCGGTATCCTTGGC
CTGTCCGAGCACACGGTCAATCATTACCTCAACCATGTCACCAAGAAGCT
CGACGCGGTGAACCGCACACAGGCGGTCGTGAAGGCGATGAAAAAGGGCT
ACATAAGCTAG

>640789375 regulatory protein LuxR [Sinorhizobium medicae WSM419: NC_009636] (+)strand
GCGCAGCTGACCGCCTGGGCGCAGGATGTGCGAAAGGCTGCGGCGGATAT
CGAGGAGGAGCTGCGGATAAGATCAGGGCCTGGGCGGGAGACCGGCGGTG
AAACGCCACGCGTCAGGTCAGACGCGCAAAGGCCGCGTTGACGCTTCAAG
AATGGCCGCGTGTTTGATTCCGCGTGAACACCATGTAGACAGCAGAGGCC
TAAAGACGTGGAGCAGAATCGCTTTACGGTAAATTAGAAGTTTCGACTGG
ACGAAAAGGCTCAAGATAAGTAGCTTCTTACCGGGTCTGCTGCCACGGCT
GGTTGTGCTGGGCTTGATTCTGGTGGAAGCCGTGGCGAGGGTGTGAAAGC
GTGAGCGGTCATGCTCCAGCCGGAGCACGGATGTGGGAGGCGGGCGTAAG
ATGATCGATTTCAGCGTGGATGTATCCTCATTGGTCCTCCCCGATGGTCA
CGTTATCAGCGGGTCGATCGAGAATGAGGATGATGTCAGGGGCGCTCTCG
GCCGGGTTTCTGAAGGCTTCGGGTTTCGCGGCTTCATGGTGCTCGCAATC
CCCGATTCCGGGTCCCACAGTCTTACAGCGCAGGCGCTGATGACGACTTG
GCCCATGGATTTTCTCAGGCGCTATGACAGTGCCCGCCTGATCGACGGCA
GTCCGGTAATCCAGCGGCTGCGGCGCAGCACCATTCCCTTTACATACGAT
GCGCATCAACTGGCGCGCGGGCGTGTGGACGGAAAAGGCGAAGCTGCCAT
ATGCGTTTTCGAACAGGCGAACATGCCACGTGGGGTCTATCTGCCCGTCC
ATGATGCCGCCGGTCACCGCGCCGCGGTTGCCTTCGGCGGTGACAGGTCC
GCCGTTTCCGGCGATGAGTTGCAGGAATTGAACCTTTGGGCAGGCCTCTT
GTACAGTCGGCTGAGCGAAGTCAGAACGCGCGACCGGCGAGGTCCGGGCA
GCCTTTCCAGGCGCGAGATCGAGTGTTTGCGTTGGGCCGCGGCGGGCAAA
ACGACCGTGGAGATGGCGCGCATCATGGCGCTGTCGGAATACACGGTGAA
TCACTATCTCAACCGCGCGACGCGCAAGCTGGATTCGGTCAATCGGGTCC
AAACGGTCGCTAAGGCAATACGCGCGGGATTGATCAATTGA

>640778045 autoinducer synthesis protein [Sinorhizobium medicae WSM419 plasmid pSMED03: NC_009622] (-)strand
GGCGATATTTTTCGCGAAACCCGTAAAGTTTCGCCAGTGACAATAAGCGT
GGATTCTGGTCGGCGAGCAAGAGCTTTTTGGTTAACGAGAAGTTAACAGA
ACCGCTGCGATTTTTTCGCGTACGCCGATTCATCCATATGCGTCCGTAGC
TTAGCTCCGCCTTCGAAGCTGGCGGCTTGGAGCCGGAAATGCAGATCTGG
ATGTTTCATCCACATGTTCATTGATCTCATCTACGTCACTAAACCCCGAT
TCGGCAGAATCACCGAGGTGCAAAATTGCGCGTAGCCACGGCCGAGTCGT
GGTGATTGATAGATGCGCAATTTTCTCAACGGAGTGGATCATGCGCATTC
TCGTCGTTTCGCCAGACCTCTAAGAGCGCCATCGCGGCCTGCTGACGCAG
ATGCACCGTCTGCGTGCTCAGGTCTTCGGGTCCCGCCTGGGTTGGGACGT
GGAGATCACGGCCGAGGAGGAACGCGACGAGTACGACAGGCTCGGGCCAA
TCTACATCCTGGAGATCGACGCGACTGACCGGGTTGCCGGCTGCGTCCGC
CTTCTTCCTGCGATCGGACCGACCATGCTTCGGCAGACCTTCCCCCAGTT
GCTGAGGGAAGGGCGTCGCGAGGTTCCTCCGGGTATGATCGAGAGCTCGC
GCTTCTGCGTCGATACATATCTCGAGGCGGGTAGGGGAGGGGGCCAGCTG
CACCAAGCGAGGCTCACGATGTTCGGCGGGATCATCGAATGGTGGACGGC
GAGCGGCTAG

>640777488 response regulator receiver protein [Sinorhizobium medicae WSM419 plasmid pSMED02: NC_009621] (-)strand
ATTCACGCGGGCGCCGTGGTGGTCAACTGCCATGGGCGAATCGATCCTTT
AGTGGGCTTTAGCGGCGGCAAGGGCGGACTGCCCACCTCGACACGATTTA
TATGCTGCCTGACGGCCGCTCCGCTGCCGTGGAGCTGCGAGCCAGCGCCG
GGTAGTGCAACTTCTTGAGGATCTTCGATCAGAAGATCGATGCCGAATTC
CTTGCCGGCGATGTGCGAGCGCCTCGCCGGCCTGTTGGCCAGGTGCGAAC
AAAACAGCATCCATCGAGCTTCCGCGCGGCCCGCCTACTTGCCGGGTTGG
CCCTCGTACTTCCTACAGTATCGCAAGCCGACAGCCGCCATTATGATACG
AATTTCTGATTTGAAACACAGTGCGAAATGGCAAGCAGGCATTACTCCCG
ATGGTCAACCACCGTAGACTGTCAGCGTCGTTAAGGACGCTTCAGGCAGC
GAAGCATCGCGCGGACCTTCAGTCCGCATTGGGCGAACTTTGCGAGCACT
ACGGCGTGTCGCACATGACAATTCTTGTGGTTTGCAGCGGTGGCAGATCG
GGCTCGTACCCCTATTGTTGCACGACGTATCCGGAACGGTGGACGGAAAA
ATACGTCGGCAAGTGCTTTTTCGAAATAGACCCGGTGATCGACGTGATTC
GGTGGGGGTTCCTCCCGGTGGACTGGTCCTCTCTCGATCGGCGATCAGAA
CAGGCCCACCGCTTGTTTAAGGAAGCTCGTTTGTACGATATCGGCCCTCA
TGGCCTGACGATCCCAATCCGGGGTCCTAAAGGCGAACGATGTCTCCTCT
CCGTGACGTCGAACCTACCCGGGCGCCATTGGTCACGGCTACGCGCTTCG
AGTATTCACGAACTTCAGATCCTTTCCCACTATCTTCATGAGACCGTGCT
TTCTGCCAGCGGTCTGCGAGGGACCGACCGTTATCGGAACCTCTCCAGGC
GCGAAAGTCAGTGCTTCCAGTTGCTTGCAACAGGTCGGATTTCTAAGCAG
ATAGCAGCGGACCTCGGCATCTCGGAGAACGCCGTGAAATTGTACCTGCG
TTCGGCAAGGATGAAGCTGGGAGCTGCTACAAGTCATCAGGCCGTTGCCC
GGGCGAGCTTCCTCGAGTTGATCAAGATCTGA

>640777157 Autoinducer-binding domain protein [Sinorhizobium medicae WSM419 plasmid pSMED02: NC_009621] (+)strand
TCGGCCAAGAGCGGGTTCTGGTCGTCTGGACCGATTTGATCTTTCCCAAC
GGTTCAACGCTGCAGATTGGCGGCATGGCCGGCACAGACGCCGAAGGATA
TGGCGGCTTCAAGGATAAGGTCGACCGTCATCTGTGGCGGACCTTCGGTT
CCGCGGCTCTAGTCGCAATAATCGGAACCGGTATCGATATGTCGTTGCCA
GAGAGTTCAACGCTTGCAACGCAGGACACCGCCTCAGACGCTGCAAGGCG
TAATTTCGCGGAAAGCTTTGGTCGGGTGGCGGAACAGACGATCTCAAAGA
ACCTCAATGTGCAGCCGACGATCCGTATCCGTCCTGGCTACAAGTTCAAT
ATTCTCGTTGATCAAGATATTGTTTTTCCGTCGGTTTATAATGGCCATTG
ATGGTGGCCTCCGCATCCGGCGCATCTCCCTGCTCTGCGAAGGCCCCCAA
GAAGTGCCCTTTCCACCTAGTTAGCGAGAGGTTGAATGCTCGGAAAACGT
GTGGCAAATTGTGCGCGGTAAACCTCAGGAAGAACGGCATGGGTGATCAC
CCGGGGCCCGTGGCCCGCTGGCCTACTAGACAATCGCGCCATCAGTGGCG
CGCAAACGATGCGACGAAGGGCCCCTTCGCAACGGCGCAGGAACAGAAGG
AGTATTCAATGCAAACGGAACTTCGCCTGTTAATCGACATGACAGAAGCT
GCAAATGATGAACGAATGATAAAAAGTGCAGTGCTCAGCTTCGCCAACGC
TCATGGTTTTGAGCGTTTTGCGTATCTGCAAACCCAGGGCGATGATGTTC
AGACATTCAACTCCTACCCAGAGGAATGGCAGGACATTTACCTCGGCAGC
CGCTACTCGATCATCGATCCGGTGATCACTGAAGCCAAGCGTCGCATGAA
TGTGTTTTCCTGGACGGTCGACGATTGGCCGGCTCGTGGAAGATCGGAGC
TTAGGCGTTTCAAAGACCAGGCAGTCGCGCACGGTATTCGCAGCGGAGTG
ACGGTTCCCGTTGAAGGGAGTTTCGGTTCCAAGATGATGCTGACTTTTGC
GTCTTCGGAGAGGAAGGCTGACGTTTCGAAACTCCAGGACGCGCAAGATG
CAATACAGGCTGTCCTTGTGATCCATTATCGCCTGAAGATTTTAGCCGCG
GTCACAATTGTCAGTCCGAAAACGATGCTTTCGCCAAGAGAAGCCATGTG
CCTTATGTGGGCGATGAAGGGTAAAAATGGCCCGGAGACGGCAAAGATCA
CCGGGATCAAGCCGCGAACGGTCCAGCACTATCTCGATAACGCGCGCCGC
AAGCTCGGAGCGCAATCCGTTCCTCATTTGGTAGCGATTGCCAGAGATCA
CGGACTGGTCTGA

>640777145 autoinducer synthesis protein [Sinorhizobium medicae WSM419 plasmid pSMED02: NC_009621] (+)strand
TGGCGCGGCTGGTGCAGCACCCGCTCGGCGGGTCTGGCCTCGATTGGACG
CCCGGCACACAGAATGAAACCCGGTCGGTAGCTTCCGCTATCATGCCCAT
GTGGTGCATGGCAACTATGACGCTGGTCGTCAACTCCTCGTACAGTTTGT
GCAAAGCGAAATGCTCCGCGGCGGATCTCAGATCGGGCGCCATGGTCGGT
TCGTCCGCCATGACAAGTTTCGGCGATACCGCGAAGCGCAAGTGCTCCCC
ACGACACTCTGGCGCATGCCGCCCGAGAACTTGTGCTACCGCCATCGTCC
TTTTGGCGGCTACCTCAAGCTACCTTGTCGGATTCAACAACTGCAAAGCG
ATTCTGATCCGTGCTCATCTTTGCGTCGAATCGAAACGACGGAGAAAAGC
ATGCAGGTAATTGCGATTTCCGCGCAGCCGGATCTTCGCGCGAAGCAACT
TCTCGAACAGCATCACAGGCTCCGAGCGCGGGTCTTTTCCGATCGGTTGG
GCTGGGCGGTCTGCGTTCTCGACGGACTGGAATCGGACGCTTTTGATGAT
CTCGAGCCAACCTACATCATCGCTGTCTCGGACAGCGGCCGGGTCGCAGG
ATGCGCCAGGCTCCTTCCGGCAATCGGCCCAACAATGGTGGCTGAGGTCT
TCTCCTCACTTCTCCCGGACGGACGGCTGAAAGCTCACCCCCAGATGATC
GAAAGCTCCCGCTTCTGTGTCGAAACGGCTCTAGCGGAGGGAAGGGCAGG
CGGCTTGGTCCATGAGGCGACGCTGACTATGTTTGCGGGCATCATCGAAT
GGTGCATGGCGAATGGTTACACCGAGATTGTCACGGTGACCGATCTCCGA
TTTGAGCGGATCCTCGCCCGCGTCGGATGGCCATTGCAGCGTTTGAGTAA
GCCCAAGACGATCGGTCCCACGATAGCCGTGGCCGGCACGCTGCCGGTCA
CAGCGGACAACGTTCTCAGGCTTCGCCCTTCCAACTATCGCTCTGAACTT
GCCCCTCCCTGCCGATTTTAA

>641370307 Autoinducer-binding domain protein [Methylobacterium extorquens PA1: NC_010172] (-)strand
GAAATGGTCGGAGTGGCCGGACTTGAACCGACGACCCCCTGTCCCCCAGA
CAGGTGCGCTACCGGGCTGCGCTACACTCCGACGCCCTTACGGCCCGCGG
CTCATAGCGGTCCGCTTCGGACAGCGCAAGCCCTTCCGCGAACGCCGAAC
CGCGAGGCGCGGTCCCGCACCCTGCGGACGAGACCTGTGCACGAGCGCGC
GCCGACCCTCGAAATTTGATTCAGCGCATTGCTCGGCCGTACGGCGTCGC
GCAGGACGGCAGACAGGGGGCGCGCCGGCTCCCTGTGTCGTTGACACCGC
GCAGGCAACAGCGAAGCAACTTCAACGAAATTTACGAGCGCCCTTCTCAA
AGGCGTAGCAACGACTTATCGTGATGAGAGTGCGATGATTTTGCCGGGCC
ATGTCTAGAAAATCACTTGACCTGACGTTGGAAATTCTGAAGTCGCTCGA
TCGAGCGCATTCGCGTGAGGATATCCTGCGGGCCATCATGCCGCGGCTCA
ACGCGCTGGGCATCGAATACGTCATCTCGGCCATGATTCCTCTGAAACGC
CTGCCGGCGCGAACACAGAAGAATTATCTTATTTTAGAGAATACTTCCGA
CGAGTGGAACCGGCTCTACTTTTCGAAAGGCTATATGTATACGGACCCGG
TCGTGCAGGCGACCCTGTCCAGCACGACCGGCTTCCGCTGGTCGGAGATC
GAACCGGCGGGCGTGCTCGATCCCCGCTCGCGGCAGGTGATGAACGAGGC
CGGCGAGTTCGGCCTCGGCGACGGCTTTACGGTGCCGCTCGCCACGCTGG
AGGAGGAGCGCGGCGGCCTCACCTTCGCGGGTCCGCAGCTCGATATCAGC
CCAGGACAGCGCGGGATGCTCACCCTGCTCGCCTCCTACGTGGTCGGGCA
GACGCTGCTGATCGACAACGGCCCCAGCGAACGCCGGATGGGACTGACCC
CGCGCGAGCGCGAGAGCCTGCAATGGGTCGCCGAGGGCAAGACCGATTGG
GAAATCGGTGAGCTGATGGGCATCTCGCGGCACGGTGTCGATTTCCACCT
GCGCTCCGCCCGGGTGAAACTCGGCTGCGTGTCCCGGACGCAAGCGGTGG
CCGAAGGGTTCAGGCGCGGCCTGATCATCTGA

>641370306 autoinducer synthesis protein [Methylobacterium extorquens PA1: NC_010172] (-)strand
AAGCACCGAGCGCGGCGTGCTTTCGAAACAGGCAATGCAAGATTGCATGT
CCGGCGCATCGCGCCCGGTGCGATACCCGGATCGCTGCACGGGGCGACGC
CGTCCGCCGGCGCTCGGAGCCGCGCGGACGCGGTGGAGAATCGCGCCGCA
ACGCTCATGACCACGGTAATGTGAGCCGCCCCTCCGCCGGCTGTCGGCAA
GTTCTGTATTGTTTTACACATTCAATCCAAGATAGAGACGTGGGCCGCGC
GATTTGCGAGAGTGGCGGAATGAGCGCCCGCGGACCGGCTTAATTCCCGA
ACGGCAAAAGGCCGACCGAACGAAACCCTACGGGTTCTCGTAGTGCCGCG
GCACGCCTGGATTTGGGACGAACACTTCAGGTTTCTGAAGAGGTGTTCCG
ATGATCCATGTCGTCACCGCTGAAAACATGCAGGACTATGCCGGTGCGCT
CGATCAGGCCTTCCGCCTGAGACACCGTGTCTTCGTCGAAGAACTGGGCT
GGTCTAACCTCGCCCGCCCGGACCGGCGCGAGATCGACGAGTTCGACGAC
GAGCACGCCATCCACCTCCTCGCCCTCGACGAAACCGAGTCCGTCATCGG
TTACTCGCGCCTGTTGCCGACGACCCGGCCCTACCTGCTGCCGATGGTGT
TGCCGCAGCTTTGCGAAGGGGCGGCGCCGTCGGGCGCGCATATCGTCGAA
TGGGGCCGCATCTGCGTCGCGGAATGCGCCCGGACTTCGGGCCGGCGGCT
CAACCCGACGGCCCTGGCCCTGATGACGGCCATCGTCGAGTGGGGGCTGC
CGCGGGGGATCACCAGCTTCATCTCCGAAATGCCGACGAGCTGGATCTTG
CGCCTCCTGCAACTGCACCTGCGCGCGATGCCCCTCGGCCTCCCCCACGA
AATCGAGGGCGAGGAGATCGTCGCGGTCGAGGCGGCCTTCGACGGCCGCT
CGCTGCGCCAGCTCCAGAACAAGCGCGGCGACATCCGCTCGGTGCTGGCC
CCGCCGCGGGTCAGCTTCGCCCGGCTCGCCTCCTGA

>641706922 transcriptional regulator, LuxR family [Beijerinckia indica subsp. indica ATCC 9039: NC_010581] (-)strand
GCTCGCAGCGGCTGGAACTGAAGTGGCCAAAGCTGAAGCGGTCATCTATC
TGGTGACGGACACAATGCATGATAGTGGTTAAAGGAGAGATCGCGTCTCT
TTTCCATGATACGAATGCGATCTTGGCTTTGTGTCTCACTAAAGATGAAA
CAGCTGGAATTACTGTCGACATGAATGACGATATTTGAATCGAAACAAGC
AGTATTGTGAGGGCGCGTTTCCTTTTTATCAATTACTCTGCAGCTTCTCT
CGAATAAAAGAACAAGTCTTCTTTAAGCGCGGTTGGGTATTGTTAGATAG
ATTAACCGTTAGCGTTGCCGTTGCCATTCCCCCTAAAACGGGGGAGCGTT
CAACCACAAAAGACTTGATTTAAATGTAATAAATCTACATATTGCCCTTC
ATGGTTGAACTTGGTAAATATTCGTTAGCTCATGTTGTTGAATATCAGAG
GCGAATCGACTCTGCTGATAGTCTATGCGCGCTATCGCACCTAACTGAAG
AGATGTGCCTTTCTCTTGGATTTCCTTGGTTCACCTTGATAAGAGGAAAG
CAGCTGGCGAAGCGTGATGATCGTTCCATCCTTTTGACTAGCTATCCGCA
GGATTGGGTTGATCACGTATTAAAGGAAAAACGCCATCTTGATGATCCGG
TGCACTTCGCCGCATCCCGATTGGTCAATGGGTTGAGTTGGAATGAGATC
GGCCAATATGTGACTTTAAACTCACGGCAGATCGAAACTTTAGAGAGCGC
CCGCAGGCACGGCTTAAACACCGGCTTCACAATTCCACTGAGGCTTGACG
GTTTTGAGAATGCGATGTTCAGCATGGCCAAGAGAAAGGCCAATGTCATC
ACTTCGGAAGAAAGGCTGTTGGCGTGTCTCGTGGGCAGCGTCACATTTGC
ACGGGCGCATGCGCTTGTTACAGCAGATGCGGGGATATTTACACCCGTTC
ATCTGAGTCCTCGCCAAGTAGACTGCGTCGCACTACTTGCTAAGGGGTAT
AGCGATTTTGAAATTGCTAGGCAGCTGGGCATCAGTCCGGAAACCGTGCG
AGAATATATAACAAAGGCACGCCGCAGTTATGGTGTCAAGCGACGATTTC
AGCTTGCTATTCTGGCGGTTCGCGATGGCTATTTGGATCTCGATGATATT
TCGTCACAACGGCGGTGA

>641706920 autoinducer synthesis protein [Beijerinckia indica subsp. indica ATCC 9039: NC_010581] (+)strand
AGGTAAGACTCGAATTTAAGCATCTTCCACTTCTCGATTATATCGGGACC
GCAGCCTTTGAAATAGCACAGTCCCTCCATCATGGCAGTGCACCGGGAGA
GCTTGATCGCCCCAGGTTGACGGACCGCCAACTCGACTGTGTGGCATTGT
TGGCGCAGGGATTGTCGACTGTTGAAATCGGTCACGCCTTGAATATCCGA
TATGAAACAGCAGTTCAGCATATAAAGGATGCTAGCCAACGCTATGGTGT
CAATAGGCGCACACCCTTGGCTGTTCGAGCCTTGCTCGACGGATCTCTAT
CTTTTTCGGATGTGATACCGAGAATATCCCCCCATTCCTAGGGATAGTAG
AAACGAACTTCTTCGGACAACTTCGGACGGTCTCTAATGGAGCCGTCCAT
ATGGTTTGGATCGTAAAATGTTTATCAATCTCCCAATGCCTTGGGCCTCT
TCCGCACGAAATGTTCGAAGATAGGAAGCGCGTATTCGTCGATCTTCTAC
GCTGGAACGTGCCAGTTTCGGAAGGCCGATACGAAATAGATCAATTCGAT
GACGAATACGCTATCTATTTAATAGTCGAAGACGGGAATGGCCGGCATCT
TGGTTCTGCCCGTCTTCTCCAGACGTCGCGTCCACATATCCTAGGCTCAC
TTTATCCACATCTATGCGATACTGAGGTGCCTCACGGTGATTCTACAGTC
GAGATCACGCGCTTTTGTCTCTCACCAAGAATTACCGCACAAGAACGAAA
GCGAGTACGTCAATCTCTCGTATCGGCATTTGTCGTATATGCCATAATGA
CTGGAATTAAGACTTATACTGGGGTCGCGAATAATCAATGGTTTAAACAA
ATCGTCAATTTTGGTTGGGATTGTGAGCCATTGTCATGCCAAAATTCCAC
AGCTTATACTGACCTCATCGCATTCAAGATCGCGATAACGGAGCAAACGA
TTCATCTTCTTCAACAATCAGGGATGTTTACAGAAGACACGCTTCAAATG
CTTCAATCGGGGCCCCAGGCCGAACAGAAGCACGTATCCAATGTCGCGCA
GGAGTGTGAACATGCGATATGA

>641706919 transcriptional regulator, LuxR family [Beijerinckia indica subsp. indica ATCC 9039: NC_010581] (+)strand
ACTCAAGACTTATCTCGGCCGGGTTGACCGGGGACGGTGGCAACAATGTC
ATCGATGGATCGGCCGGCAACGATCTCATCGACGGGGCCTCGGCAACGAC
ACGCTGATCGGCGGAGCCGGCGTGGACACGGTGAGCTATGCCTCGGCGAC
CTCCGGGGTCACGGTGAGCCTGGCCCTGCCCACAACACCCAAGCCAATCA
AGCACGCAAATTGGAACTGACCCCGGTTATTGACTATCCGACAATTGGAC
CAGATCTCAGCCTGAGTGTCCGGCCAAAAAGTCAGATCAAAACTGGATAT
TATGTTCCCTTGTGGTTCGATAACTTGGCATGATCCCCTTCAAGAGCAGA
TAATTTCCCCATATCGAAACACTCCTTGCCACCTTTGCAAGGAGAATGAC
ATGCAAATCAACGATTCTGAGTTTCAAACATATGTAAAAAACTTACAACG
AGCCAAAAATTTTTCAGAAATACACGACTGCGTCCTACTCGTTTCTTGTC
AAATGGGATTTTCTTATTTTGCGATAACAGAACACTTCAATACGCAGCCT
AAACGTCCAGTACCAATGTCAATTGTTCACTATCCAAAGGATTGGGAAAG
CCTTTTCCGAAGAAAAAGGCTCTTCGGCGTAGATCCTGTTCAACGAGCTA
GTAATAATCGTTTACGTGGTTTCTTTTGGTCAGAAGTACCACGAATGATA
CCTATGAGCAGACAAGACCATATGATCCTTGAACTTGCTCGCAAAAATGG
TCTGGGTGATGGTTACACAGTGCCAGCGAACATACCAGGTCGATACAATG
GATCATGTTCATTTGGGATGAAGGTTAGTGAAGAGGTAAGACTCGAATTT
AAGCATCTTCCACTTCTCGATTATATCGGGACCGCAGCCTTTGAAATAGC
ACAGTCCCTCCATCATGGCAGTGCACCGGGAGAGCTTGATCGCCCCAGGT
TGACGGACCGCCAACTCGACTGTGTGGCATTGTTGGCGCAGGGATTGTCG
ACTGTTGAAATCGGTCACGCCTTGAATATCCGATATGAAACAGCAGTTCA
GCATATAAAGGATGCTAGCCAACGCTATGGTGTCAATAGGCGCACACCCT
TGGCTGTTCGAGCCTTGCTCGACGGATCTCTATCTTTTTCGGATGTGATA
CCGAGAATATCCCCCCATTCCTAG

>641706488 transcriptional regulator, LuxR family [Beijerinckia indica subsp. indica ATCC 9039: NC_010581] (+)strand
GCGTTCTAAACGATGTTCCCTTTAGCGAGGACGTGAAGAAGGCGCTGTTC
TGGGCGCAGAACAACGATCGCTACGTCATCTCGCTATGCCATGGACCGGC
CGGACTGCTTGCTGCGGGCATCGGCGAGAACAAGGAAGCCTTCCTGTTCC
GCGGCTATGAGATGTGCGTCTTTCCCGATAGCCTCGATACCGGGGCCAAT
GTCGAGATCGGCTATATCCCTGGTCCGATGCCTTGGCTCGTCGGCGAGCG
TCTGCGTGAACTGGGCGTGAAAATCCTCAACTCTGATATAACCGGGAAGG
TTCACAGGGACCGTCGCCTGCTGACCGGCGACAGTCCGCTGGCGTCGAAC
AATCTTGGCAAGCTGGCCGCAGAGACCTTGCTTGCTGACGTCGCGACGCG
ATGAGCTCCGCACCGGTCGAGGCTGCCTTTAATACCGCCCTCGCTATCGA
GGGCGGTGATAGCCTGTCCGTGATTCAAGACAGGATTCGCGCCTTTGCCG
GACCGCTCGGTTATGACCGCTTCGTTCTGTTCACCGCTTCGGCGGCGCGG
GAGGACGTGGTCGAGCGGATTTACTGGGTCGAGGGTGACTGGTTTGGCAC
AGGCGAGGCCGTAGACGCCCTCACCTATATCCGGCGCTGCCCGGTCAACC
GTCATATTCTCGAAGTGAGCGAGCCGTTCTTCTGGACCAAAACCAGGAGT
GAGAGTGGGGAATTGTATCAGGTGGTCCGCACGCCGCGGGGTCGCGGTGT
TCATGGCCTGCAGATACCGATCTTCGGCCCGTCTGGATTGGAAGGCGCGA
TGAGCCTTGGCGGAGAGCGCATCGACGCTTCTCCGCAAGCGCGGCTGGCC
CTGTCGCTGGTGGGAACCGCGGCATTTCTCTCGGCACGCCGGCTGCTGGA
GGCGCCTAACAGCAGTGCGACCGCAAAGCTGTCACATCGTGAACGCGAGA
TTCTGGCGTGGACGGCTGCGGGACGGCGGCAGGCGGATATCGCCGCAACA
CTCGGACTTTCGGAACGCACGGTCGAGAATCACCTGCGCCGGATCCGCAG
ACGCCTGGCCGTCATGACAACGGCTCAGGCAATACGGGTCGCGATCCGAA
ACGGCGACATTGAAAGCTGA

>641704917 transcriptional regulator, LuxR family [Beijerinckia indica subsp. indica ATCC 9039: NC_010581] (-)strand
TACACATGAATGCTTTGTGCTGAAGCTTGACTATTCTAAAGCTTGACTAT
TCTAACGTTCACATTTAAGTGATAATTATAACTTCCGGTTGTAGCCAAGG
CCACGCTAATTTTTGCCGGCCGATCTTCTGTCACAGGCGCGTAGCCTTTG
GAAATTTCTTTACCGCTGTTTAGCGGAAAGCTCTTTTTACAACCTATGCT
CTACGGTTAGAGAAAGAACTCTCGACCATCCGGAAACGAACGATTCCGAA
TTGCGCCCCTGTTTGGCCCCTTTCTGCGACTTGAGGTTGCTTTAAGCACT
AAGGCTAAATCGTGGCGAAGTTCCAGAAATTGCGCTAACTTTAATCTCAT
CCTATGCAATTGATCTCCTATGGAGAGATCCAACCGAGGCAACGCGGCTC
ATGTGCGCAGCGAAAAACGGCTCCGCTCTCCTCAAGCCTACAACGCTTCG
ATCACCGGCGTCCTGGGCTGCGAATGCGTCGACGGAAAACGTCGCCATCA
CCCAATTGCTTGATCTCGAAGCAAACCTTTCAGAGAGAACTCTGGAAGAA
TTCGCGGTTTTTATTCAAAAATATTATGAATTGAAGAATATCTTCTATAT
CTGTCCCAGTCTCCCGGGCCGCACAATTACGGATCCTTATATTCTCGGCA
CCTATAGTCAGGAATGGATCGAGCATTATCGAGAGCGCAATTACGTCAAC
CTCGATCCGGTGATCAATGTCGGCGCGCGGTCGCTGCTTCCGATCGATTG
GGCCAAATTACCCCGGAGTTCTCCGAAAATTCAGAAATTTTTCGGAGAGG
CGACGGATTTCGGCGTCGGCCGCCAGGGCCTCACTATTCCGGTCAGGGGC
CCAACCAATGGCCTTTGGGCCCTCTTCTGCATGACCACAGATGATACACA
GGCAGAATGGCAGGCACGCCATTATGAACTGATCCGCGACATGGTGCATG
TCGCCCATTTCATTCAGCAACGCGCGTTTGAAATGCATCATCAAGATGAA
GGGATCGATATCAACACGATCACCAAGCGGGAAATCGAGGCCTTGAGTTG
GTCCGCGGAAGGCAAGACGCTCGAAGATATTTCTGTGCTGATGCGGATTT
CACAGGAAACCGTCAAGGCGCATCTCGACTCCGCGCGCTATAAATTGGGC
GCCCTCAATCGTATTCACGCTGTCGCCAAGGCAATCCGGGCCGGCTTGAT
TCGTTGA

>641704916 autoinducer synthesis protein [Beijerinckia indica subsp. indica ATCC 9039: NC_010581] (-)strand
CCACAGATGATACACAGGCAGAATGGCAGGCACGCCATTATGAACTGATC
CGCGACATGGTGCATGTCGCCCATTTCATTCAGCAACGCGCGTTTGAAAT
GCATCATCAAGATGAAGGGATCGATATCAACACGATCACCAAGCGGGAAA
TCGAGGCCTTGAGTTGGTCCGCGGAAGGCAAGACGCTCGAAGATATTTCT
GTGCTGATGCGGATTTCACAGGAAACCGTCAAGGCGCATCTCGACTCCGC
GCGCTATAAATTGGGCGCCCTCAATCGTATTCACGCTGTCGCCAAGGCAA
TCCGGGCCGGCTTGATTCGTTGAACTCCCCGATTCGGGGAATAGGCTCGC
AGAGCCTGCGCAGACAACATGGATCATCTCTATTGATCGAGGGATGTCCA
ATGTTGCGCCTAGTATGCGGTTATGAACGAGACGAAAATCCAGAGCTCTT
CACCGAAATGTTTCGGCAGAGGCGGATTATCTTTCATGACCAGAAGAAAT
GGGATGTCAAAGTCACATCCGATAATCTGGAAATCGATGAATTCGACCGT
GACGACACAGTTTATCTCTGCGTGATGGGCCCCTCGGGCGAACTATTCGG
ATCGGTCCGCCTGCTCAGCACGATTACTGATCATATGGCGACACATGTCT
TTCACAATATGTTCCCTGGTCTCGTCATTCGCTCACCGACGATTTGGGAA
ATCACACGTTTTGTCGTCTTCGATGATCAGGTCATCCAGCCGAACGGGAT
TTCTCGCACAGCCTGCGAACTGATCCTCGGCATCTGCCAGTTCGGGCTCG
ACCACGGCGTCACCCAAGTCACCTCGATTTATGAATCAAGCCTGCATCGG
GTTTGGCGGCGTTGTGGCGTCAATCATATCGTGCTCGGGCGTTATCTCGG
GGCACGGCCTTCAATCTTTTTCGGTCTGCAGGATATTGATCGGAATCTCG
AGAAAAACATCCGCTTGACGACCGGTTTAACCACGGGAACGGAAGTCGAT
GTCCAAGCAGCTTAA

>641656878 transcriptional regulator, LuxR family [Methylobacterium radiotolerans JCM 2831 plasmid pMRAD04: NC_010517] (-)strand
GCGGGCTGACAGTCACTGCTAGGCCGGCGCGAGCTTTGGCTCAGGAGCGG
CCAGGGCCTCGATCATTCGAATGGCGGCTATGCGCGCTTCGTCCGTCGGC
AGGGCGCAGTATGCGCGAACCAGCCACTGAAGCGTCGGCACCTCGCCACC
TTCGGCAACGGAGCCGCCGGCCTTAGAGACCGCCGGTTGCGACCTGGGTT
GTTTGAAGGCGGCAGGATCGACGTCCATCAGATCCGAAATCTGCTGCAGC
AGAGACAGCGTGCGCGTTTGGTCAGTCACCCTGGGACACCTGCTCTCGCC
GCAATAACCTGAAGTTGATATAACCTGATCTGTCGCAAGCCGTATCTGCG
GCATAGACACGTCACGACAGATAATTTTTTGCTTGGGGATCGGTTCTGGG
ATGGCTGGCGCCCTCAGCATTCGACAGACTGCTTTCGACATCGTCCATCG
TCTTCGCCGGGCGTCGACCGACGTCGATGTCTACTCGGAACTACGCAGAA
GTGGTGCGATCTTCGGGTATGACGTATTTCTGATTGCAGGCCTGCCCAGG
GCGCCGCACGAGAACCTGTACGATTGCTCGCTCATCTCCGGGTGGCCGCC
GGAATGGGGGCGCCGCTACCAGGAACGGCGACACATGCACGTCGACCCGG
TCATCCGCCATATCCGAGGCACGACCGATCCGTTCCTGTGGCAGGAGGCC
GTCGACGCGCAAGTCACGCCCGAGGGCATGGTCGTGATGGAGGAGGCGCG
CGCCTTCAGCCTCAACGAGGGCTTCTGCGTGCCATTCCACCAGATCGACG
GAACCGAGGCGGGCGTCAGCTTCGGTGGGGAGCAGGTCCGGCTCTCGCAG
GACGAGCGGGCGGCGCTCCATCTCGTGGCCATCTATGCGATGTCGACGGC
CAAGGCCATCGCCCGGCGGCGGGGCCTCTCGGAGGATGATGGGACGCCGC
CGTCTCCCCTGACGGGCCGAGAGGCCGAGTGCCTGAAGTGGTCCTCGACC
GGCAAGTCGGCCTGGGAGATCGGAGTGATCCTCTCGATCTCCACACGCAC
CGTCGAGCACCATCTCGGCAGCGCGGTCCGCAAGCTGAATAGCGTCACGC
GTACGCAGGCTGTCGCCGAGGCGCTGCGCCGTCACATCATAGACTGA

>641656877 putative autoinducer synthesis protein [Methylobacterium radiotolerans JCM 2831 plasmid pMRAD04: NC_010517] (-)strand
CGGCTCTCGCAGGACGAGCGGGCGGCGCTCCATCTCGTGGCCATCTATGC
GATGTCGACGGCCAAGGCCATCGCCCGGCGGCGGGGCCTCTCGGAGGATG
ATGGGACGCCGCCGTCTCCCCTGACGGGCCGAGAGGCCGAGTGCCTGAAG
TGGTCCTCGACCGGCAAGTCGGCCTGGGAGATCGGAGTGATCCTCTCGAT
CTCCACACGCACCGTCGAGCACCATCTCGGCAGCGCGGTCCGCAAGCTGA
ATAGCGTCACGCGTACGCAGGCTGTCGCCGAGGCGCTGCGCCGTCACATC
ATAGACTGAAACCTGGCGCGAGCCGCGTCCGTAGATCTACGGATGCCGCC
TCCCCGTAGATTTCGCGATCAACCTCCATGCCCTGCATGGAGCCATCGCG
ATGTTCAGGCTGGTGACCGGCGACATCGATCGGGATCTTCCCGATCTGGC
CGAGCGTATCTACAAGTTCAGGCACAGCTTCTTCGTCGACCATCTGGGAT
GGGAGGCGTGCCGGAAACCGGACGGCCGCGAGCGGGATCAGTTCGACAGT
CCTCACAGCATCCATATCGTCGGCGAGGAACACGGCGAGATCATCTCTTA
CGCACGGCTCCTGCCCACCACGCGGCCGCACCTGGTGACGGACGTCTACC
CGGAGATCATGCAGGGGGCGCGGTCGCCGGCTGGGCCGCGGATCTACGAA
TGGACCCGCCATGCCGTCTCGCCGAAAAAGCGGGAAGCGAAGGGGCCGAG
CGCGCTGACGCGGGCGGCGTTCGCCGCGGTGGCACGTGCCGTCGAGGTCC
TGGATCTCGACGGGTTGCTCGTGCAGACCCACCCGGTCCTCGTGGATCGC
GTTATGGACATGGGCTGGGATGTCGAGCCCCTCGCGCTGCCGACGACCTA
TGATGGGGCTCTCCTTCTGCCGATCTACGCGCGCTTGGTTCCGCAGACGC
TGACGATCGCGCAGGCGGCGTTCTCGGCTCATGGCTCGGACTTGAAGACG
CCAGTCCTGCGTGCGTCCTCGGCAACCACGGACCGCCCCACACTTGCGCT
CTAG

>641650279 transcriptional regulator, LuxR family [Methylobacterium radiotolerans JCM 2831 plasmid pMRAD03: NC_010514] (-)strand
GCGGGCTGACAGTCACTGCTAGGCCGGCGCGAGCTTTGGCTCAGGAGCGG
CCAGGGCCTCGATCATTCGAATGGCGGCTATGCGCGCTTCGTCCGTCGGC
AGGGCGCAGTATGCGCGAACCAGCCACTGAAGCGTCGGCACCTCGCCACC
TTCGGCAACGGAGCCGCCGGCCTTAGAGACCGCCGGTTGCGACCTGGGTT
GTTTGAAGGCGGCAGGATCGACGTCCATCAGATCCGAAATCTGCTGCAGC
AGAGACAGCGTGCGCGTTTGGTCAGTCACCCTGGGACACCTGCTCTCGCC
GCAATAACCTGAAGTTGATATAACCTGATCTGTCGCAAGCCGTATCTGCG
GCATAGACACGTCACGACAGATAATTTTTTGCTTGGGGATCGGTTCTGGG
ATGGCTGGCGCCCTCAGCATTCGACAGACTGCTTTCGACATCGTCCATCG
TCTTCGCCGGGCGTCGACCGACGTCGATGTCTACTCGGAACTACGCAGAA
GTGGTGCGATCTTCGGGTATGACGTATTTCTGATTGCAGGCCTGCCCAGG
GCGCCGCACGAGAACCTGTACGATTGCTCGCTCATCTCCGGGTGGCCGCC
GGAATGGGGGCGCCGCTACCAGGAACGGCGACACATGCACGTCGACCCGG
TCATCCGCCATATCCGAGGCACGACCGATCCGTTCCTGTGGCAGGAGGCC
GTCGACGCGCAAGTCACGCCCGAGGGCATGGTCGTGATGGAGGAGGCGCG
CGCCTTCAGCCTCAACGAGGGCTTCTGCGTGCCATTCCACCAGATCGACG
GAACCGAGGCGGGCGTCAGCTTCGGTGGGGAGCAGGTCCGGCTCTCGCAG
GACGAGCGGGCGGCGCTCCATCTCGTGGCCATCTATGCGATGTCGACGGC
CAAGGCCATCGCCCGGCGGCGGGGCCTCTCGGAGGATGATGGGACGCCGC
CGTCTCCCCTGACGGGCCGAGAGGCCGAGTGCCTGAAGTGGTCCTCGACC
GGCAAGTCGGCCTGGGAGATCGGAGTGATCCTCTCGATCTCCACACGCAC
CGTCGAGCACCATCTCGGCAGCGCGGTCCGCAAGCTGAATAGCGTCACGC
GTACGCAGGCTGTCGCCGAGGCGCTGCGCCGTCACATCATAGACTGA

>641650278 putative autoinducer synthesis protein [Methylobacterium radiotolerans JCM 2831 plasmid pMRAD03: NC_010514] (-)strand
CGGCTCTCGCAGGACGAGCGGGCGGCGCTCCATCTCGTGGCCATCTATGC
GATGTCGACGGCCAAGGCCATCGCCCGGCGGCGGGGCCTCTCGGAGGATG
ATGGGACGCCGCCGTCTCCCCTGACGGGCCGAGAGGCCGAGTGCCTGAAG
TGGTCCTCGACCGGCAAGTCGGCCTGGGAGATCGGAGTGATCCTCTCGAT
CTCCACACGCACCGTCGAGCACCATCTCGGCAGCGCGGTCCGCAAGCTGA
ATAGCGTCACGCGTACGCAGGCTGTCGCCGAGGCGCTGCGCCGTCACATC
ATAGACTGAAACCTGGCGCGAGCCGCGTCCGTAGATCTACGGATGCCGCC
TCCCCGTAGATTTCGCGATCAACCTCCATGCCCTGCATGGAGCCATCGCG
ATGTTCAGGCTGGTGACCGGCGACATCGATCGGGATCTTCCCGATCTGGC
CGAGCGTATCTACAAGTTCAGGCACAGCTTCTTCGTCGACCATCTGGGAT
GGGAGGCGTGCCGGAAACCGGACGGCCGCGAGCGGGATCAGTTCGACAGT
CCTCACAGCATCCATATCGTCGGCGAGGAACACGGCGAGATCATCTCTTA
CGCACGGCTCCTGCCCACCACGCGGCCGCACCTGGTGACGGACGTCTACC
CGGAGATCATGCAGGGGGCGCGGTCGCCGGCTGGGCCGCGGATCTACGAA
TGGACCCGCCATGCCGTCTCGCCGAAAAAGCGGGAAGCGAAGGGGCCGAG
CGCGCTGACGCGGGCGGCGTTCGCCGCGGTGGCACGTGCCGTCGAGGTCC
TGGATCTCGACGGGTTGCTCGTGCAGACCCACCCGGTCCTCGTGGATCGC
GTTATGGACATGGGCTGGGATGTCGAGCCCCTCGCGCTGCCGACGACCTA
TGATGGGGCTCTCCTTCTGCCGATCTACGCGCGCTTGGTTCCGCAGACGC
TGACGATCGCGCAGGCGGCGTTCTCGGCTCATGGCTCGGACTTGAAGACG
CCAGTCCTGCGTGCGTCCTCGGCAACCACGGACCGCCCCACACTTGCGCT
CTAG

>641631469 autoinducer synthesis protein [Methylobacterium radiotolerans JCM 2831: NC_010505] (+)strand
GATGAACAGCCGGCCGGCCGCCCCGGCGCCGGCGCGCCTCTCGCCGCGGG
AGCGCGAAGCCCTGCAGTGGGCGGCGGAGGGCAAGACCGACGTCGAGATC
GGCATGGTCATGGGCATCACGGCCGCCGGCGTCGACTACCATCTGCGCTC
GGCCCGCGCGAAGCTCGACACCGTCAACCGCGCCCACACCGTGGCGCAGG
CGCTGCGGTCCGGTCTGATAACCTAGAGACCACGCCACCCGATCCGCGCC
CGTCTCGGCTAACACGGGCGGACGTGTTCCAGATGGCAGCAAGTCCTTGG
TGCCACAGCAGGGCGGGCGCACAGACCCTACGGTTTCTCGTAGTACACAG
CCCTCGGTGAAACGACGAAAACTCGCGTCAGACCAACGTGAGGTTTTCCC
GTGATCCATATCGTCACACCCGCCAACGCGGATCGCTATGCCGACGCGAT
GGAGCAGGCTTGGCGCCTGCGCCACGCCATCTTCGTCGGAGAGAAGGGTT
GGAGCGAGCTGGCCCGTCCGGACGGCCGCGAGATCGACCAGTTCGACACG
CCGCACGCGGTCCACTTCCTCGCTATGGAGGACGACACTGTCGTCGGCTA
CAGCCGACTCCTGCCGACCACGCGCCCGCATCTCCTGTCGGACGTGCTCC
CGCAGCTCTGCGAGGGCGAGCGGCCGGTCGGACCGCAGATCTGGGAATGG
ACCCGCCAGGGCGTCGCCCGCTCGCACCGGGCGAAGGGCCGCGTCGTCAA
TCCGGTCTCGATCGCCCTGCTTACCGGGATCGTCGAGTGGGGCCTCGCCC
ACGGGGTCCACAGCCTGCTGCTGCAGATGCCGACCCTCTACATGATCCAC
GTCATCCAGCTGCATTTCCGCCCGCAGCCGCTCGGCCTGCCGGTCCAGAT
CGCCGGCGAGGAGATCATGGCGGCGACCGCCCGATTCGACGCCCGCACCC
TGGCCAAGCTCCGCGCGGTCCGCGGCGACAGTCGCTCGGTCCTCGTCTCC
GAACCCGCTTACCTGGTGGCCTGA

>641631468 transcriptional regulator, LuxR family [Methylobacterium radiotolerans JCM 2831: NC_010505] (+)strand
AGCCGCGCGGCGAGCGCCGTCAGGTCTCGCGGCTCATCTCGCGCAGGAGG
TTCAGGACGGCGTTGCGGCGCGCCGGCGACTTGATCGAACGGAACAGCGC
GGCGACTTCCGCGCAGTCCCGCGCGTCCTGATCCGCCGCGGTCTCGTCCG
GCCGGTCCGGCTGCAGAAAGTAGGTCGGACAGACGTTCAGCGTGGCTGCG
ATCCGTTCCAGTAGCCAGCGTGTCGTCGGCGGGGTCGCATCGTCTGTCAT
ACCGTTGAAACTCGCACTCCGCCCGCTGGACCGATTTGAACGGCAGAGCT
TTCCGCGGACAGCCTAGCCTTTCAGGGGCGACGATGCCATCCTCAGGTTG
CGTTCGACTCATCATTTGTCGCAGTGCGTGCATCAATTTCGAGTTAGGGC
ATGCCGCATTCAAAGCACCTGGACAGGACCTTCAGCGTGTTGCGCGACCT
GGAACGTGCGGCCACGCCCGACGAGATCGCGCGGCTCCTGGTCGAGGCGT
TCAGCCGCTACGGAGTCTCGTACATCATGGCCGGGATCGTCCCGGACCCC
GGCCTGCCGAAGCGGCGGCACGCCGGGTTCGTGCTCGCCAGCACCATGCC
GGAGGGCTGGGCCCGCCGGTACGTGACGCAGGGCTACGCGCTTCACGATC
CCACGGTCCGGCGGCTGTGCACCACGGCGACGCCCTTCGACTGGAATGCC
GTGCTGCCGGATACCCCGACGGCCGGGCGCGTCATGAACGAGGCCGGTGA
ATTCGGCATCCGCGCGGGCATCACGGTTCCGTTCGTGACCCTCGACGGCG
AGCCGGGCGGGATCAGCGTCTCGGGGGAGCGGATCGAGATCGATCCGGCC
GAGCGCGTCGCGGTCAACCTCGTGGCGACCTACGCGGTCGGTCAACTGCT
GCTGATGAACAGCCGGCCGGCCGCCCCGGCGCCGGCGCGCCTCTCGCCGC
GGGAGCGCGAAGCCCTGCAGTGGGCGGCGGAGGGCAAGACCGACGTCGAG
ATCGGCATGGTCATGGGCATCACGGCCGCCGGCGTCGACTACCATCTGCG
CTCGGCCCGCGCGAAGCTCGACACCGTCAACCGCGCCCACACCGTGGCGC
AGGCGCTGCGGTCCGGTCTGATAACCTAG

>641629730 autoinducer synthesis protein [Methylobacterium radiotolerans JCM 2831: NC_010505] (-)strand
ATCCGCCGCTATCCCCCGTCACACCGGCTGGGGCGCGAGGGTCTTGGCAG
AGGCGAGAACAGGCCTCAGCGCTCGAATTTCATGGTGCCGGCGGAGGGGA
TCGAACCCCCGACCTTCGGTTTACAAAACCGCTGCACTACCGCTGTGCTA
CACCGGCAGGCGCCCTGAAACCATTGAGGAAATTGGCGGTTTCGGTGCGT
CAGGAGCGTCTTTGACTACGATTGTAGGCGTTTCGTCAAGGCACAGAACT
CGGCACACTCCGTTCACTGCTCGTTCGCGTTGCCCTTCGAGCGAGCCCAA
CAGGCCGGCTCCCGAGGAAATCGGGGGTCGGCACAAGAGTCGGCACACTT
TACGGCACAGGATCGAATGGCCAAGGACCCTGCGACCGTCTCCGAGCTGT
TTGAGGCGAAGGAGATCACCGACCAGGAGTTGGGAGGCTTGCCGAAGACC
CGACGGGCGTGAACGGGACCTGTTTGACGGCCCGGCCGCGTTCCACCTCC
TCGGCGAGGAAGATGACGAGATCGTCGCCTACGCCAGGTTCCTGCCGACG
ACGAGGCCACACCTTCTCTCGCACCTGTACCCTGAGATCATGCAAGGCGG
CTCCGCTCCGAAGGGACCGGCGATCTACGAATGGACACGCCAAGCGATCG
TCGCGAGGAGACGTGAGATGCCGGATGCCGACCTATTCGCCGCGGCTGTT
TCTGGTGCCATAGCGCTGGTGGTCCATGCTCTGAATCTCGACGGTTTGCT
CATCGAGTTCCATCCCGCGCATATCCCGCGGCTGCTCGACACCGGCTGGG
ATGTCCGACCGCTCGCCCTTCCGACCTCCTACGAAGGCTCCAAGATCGTC
CCGGTCTACGCCCGGGCGACCGGCCGCACCCTGAATGCTGCGCAGGCGGC
CTTCGCGGCTTGGCCAAGCGCTCAGCTTCGCCTGCCGCACGGCCTCGTGG
GGCGCGGGCAGCTCGAAGCCACAATTCAGTAA

>641645596 transcriptional regulator, LuxR family [Methylobacterium sp. 4-46: NC_010511] (-)strand
GGGCGGCATGGGCGGCATGGGCGGCATGGATTTCTGAGCCGTCCCACCAC
CGACTCGGAGCGAAGGGCCGCCGCGAGGCGGCCCTTCTGCGTTCCGGCCC
GCCGGCGGTTGACAACCATCATTAACCATGGTTCGGACCGCTGCAGCTTA
TGGTGGTTTTCCTGGACAAGAAAATCTTTCTCTTCGGTTTCCGTGCCCTC
CATGTCCCCAGGCGTCCAAGTTCTCGGGGCTTTTCGCAGTGCCCGGGTTG
AGGCAGGATCGGGCAGCTCTGGGCGTTCTGCTCGGCGTTTGTCACGGAAT
TTGCATCGAAATCTTGCGGCAGGCGGGGGATGGCGGGGGATGGCGGCGGC
CCGCGCCCCGGCTCCGGCCTGCCCGCGCGGCCCGGCGCCGGAAGGGGACG
ATGATGTCCAAGCGATCGCTCGATCTCGCTCGCGAGGTTCTCCAGGCCAT
CCACCGCACGGCGACGCCCGAGAATGTCCGCGACCAGCTCCTCAGGACCC
TGGCGGGGGTGGGCGTCGAGCACGTGCTGCTCGCCACCCTGCGGATCTGC
GACGCGGTGCCCTGCGATCGCCGCCCGACCGTGTTCGCCGGCACCTACCC
GGACGAGTGGGCGCGGCGCTACTATGCCCGGGACTACATACTCCACGACC
CGGTGGTGCGCGGCGTCGGCGAGCGCGGCAGCGGCTTCGCGTGGTCCGAT
CCGGGCCTCTGCGCCCCCGACGACCGCGCCGCCCGCCGCGTCCTCGACGA
GGCGGGCGAGTTCGGCCTGCGCGAGGGCTTCACCCTGCCGCTCCTGACCC
TGGAGGGCGACACGGCGGGCGTCAGCTTCGTCGGCGAGAAGCTCGACCTC
AGCCCCGCCGTGCGCGGCATGCTCACCCTCGTGGGGACCTACGCGCTCGG
TCAGGTGCTGCTGCTCGCCAAGGGCGAGACGGGCCCCCTCGCCGAGCCGC
TCTCCCCGCGCGAGCGCGAGAGCCTGCAATGGGCCGCGGACGGCAAGTCC
GACCAGGAGATCGCCGACGCCATGGGCATCTCCGCGCACGGCGCGATCCG
CCACCTGCGCGCCGTGCGCCGCAAGCTCGGCACCACGAGCCGCGCCCATG
CGGTTGCATTGGGATTGCGACTCGGTATCATCAGTTGA

>641645595 autoinducer synthesis protein [Methylobacterium sp. 4-46: NC_010511] (-)strand
GGCGTCAGCTTCGTCGGCGAGAAGCTCGACCTCAGCCCCGCCGTGCGCGG
CATGCTCACCCTCGTGGGGACCTACGCGCTCGGTCAGGTGCTGCTGCTCG
CCAAGGGCGAGACGGGCCCCCTCGCCGAGCCGCTCTCCCCGCGCGAGCGC
GAGAGCCTGCAATGGGCCGCGGACGGCAAGTCCGACCAGGAGATCGCCGA
CGCCATGGGCATCTCCGCGCACGGCGCGATCCGCCACCTGCGCGCCGTGC
GCCGCAAGCTCGGCACCACGAGCCGCGCCCATGCGGTTGCATTGGGATTG
CGACTCGGTATCATCAGTTGAATTCCCAAAGTACAAGTTCTTGGACTATG
GCGGCCCGCTGCCATGCGTAGAAGGGACTCCGCACCACCGGAGCCTCCCG
ATGATTCACGTTGTCGATGCCACCAACATCCACCTCTACGCGGCCGAGAT
GGAGCAGGCCTACCGGCTCCGCCACGACATCTTCGTCAAGGACAAAGGCT
GGAGCGATCTGAGGAGGCCGGATCAACGGGAGGTTGATCAGTTCGATGAC
GAGCACGCGGTTCATCTTCTTGCCATTCAGGGGGATGATCTTGTCGGATA
CTCTCGCCTCCTGCCGACCACGCGGCCCTATCTGCTCTCCTCCGTCCTGC
CCGAGCTGTGCGACGGGCCCGCGCCGTCGGCGCCGCACATCTGGGAATGG
GGCCGGATCTGCGTCTCGGACCGGGCTCGCATCTCCGGCCGGCGCCTGAA
CCCGGTCGCGCTCGCGCTGACCACCGGGATCGTCGAGTGGGGCCTGCCGC
GGGGCGTCTCCCGCTTCATCTCGCAGAACCCGACCTCCTGGCTCCTGCGC
CTGATCCAGCTCCACTTCCGCGCCTTCCCGCTCGGCCTGCCGCGGGTGAT
CGAGGGCGAGGAGATCATCGCCGTCGAGGCGGGCTTCGACGAGCGCACCC
TGCGCCAGCTCTGGGCCGTGCGCGGCGCCGACCGGCCGGTCCTGGCCGCC
GCCTGA

>642653710 transcriptional regulator, LuxR family [Methylobacterium populi BJ001: NC_010725] (-)strand
TTCGCGAAAAGATGGTCGGAGTGGCCGGACTTGAACCGACGACCCCCTGT
CCCCCAGACAGGTGCGCTACCGGGCTGCGCTACACTCCGATGCCCGTACG
GGCTCGCGGCTCATAGCGGTCCGCTTCGGGCAGCGCAACCCCTTCCGCAC
CCTTCTGCGTGCCCTTCCGCGCGATGCGGACGCGGCCTGCGCACCGCGCC
CGTGTCCCGGTGCAATTTGATCCAGCGCATTGCTTGGCAGCACCGGCTCA
AGCAGTACGGTCGGCGAAGCGGGGCCGGGCTTCCCATCGAGGCACCGCAC
GGTGCGATCGGCATAGCAACCTAAACGAAATCTCTCGTTGCCCTTCTCAA
GGGCGGCCGAGCGACTTATCGTGATGTGAGAGTTATTTTTTCGCCCGGCC
ATGTCCAGAAAATCGCTCGACCTGACGTTGGAAATCCTCAAGTCGCTCGA
CCGAGCGCATTCGCGCGAGGACATCCTGCGGGCGATCATGCCCCGGCTCA
ATGCGATGGGGATCGAATACGTCATCTCGGCGATGATCCCGCAGAAGCGG
CTTCCGGCACGAACCCAGAAGAACTTCGTTATACTTGAAAACACGTCCGA
CGAATGGAACCGCCTCTACTTTTCGAAAGGCTACATGTATTTCGACCCGA
TCGTGCAGGCGACCTTGTCCAGCACGACCGGCTTCCGCTGGTCCGAGACC
GATCCGGCGGGCCTCCAGGATCCGAAGGCGCGGCAGGTGATGAACGAGGC
GGTCGAGTTCGGTCTCGGCGACGGCTTCACCGTGCCGCTCGCGACGCTGG
AGGAGGAGCGCGGCGGCCTGACCTTCGCCGGCCGGCAGCTCGATATCAGC
CCGGGACAGCGCGGCATGCTCACCCTCATCGCCTCCTACGTGGTCGGGCA
GACGCTGCTCATCGACAACGGGCCCAGCGAGCGGCGGATGGGTTTGACCC
CGCGCGAGCGCGAGAGCCTGCAATGGGTCGCCGAGGGCAAGACCGATTGG
GAGATCGGTGAGCTGATGGGGATTTCACGCCATGGCGTCGATTTCCACCT
GCGCTCGGCCCGGGTGAAGCTCGGCTGCGTCTCGCGCACCCAGGCGGTGG
CCGAGGGGTTCAGGCGCGGGCTGATCGTCTGA

>642653709 autoinducer synthesis protein [Methylobacterium populi BJ001: NC_010725] (-)strand
CGCAAACGGCCGCGATCGCTGCCGGGCGACTCACGGGACAACGAAAGCAG
ACGGACCGGACGCGCGCTCGGAACGCACCGTCGCGGCTTGAACGCATGAC
GCACGAAGCCAAGATGGTCATACGGGCGGGCGGCGCGTCCGGGAGAGCGT
CGGCTCGAAGGCGCGGAGCGGTCGAATCGCCTCCCTGGTGACAGTCGGCA
TCTGCCGTATTGTTTTAGACATACAATCCAAGATAGAGATATCGGCGGTC
CGATTCATTGGAATCGTGGGCGAGCGCGTATGGCCGGCCCTGTTTTCCGG
GCCGCGTTAGCCTTGCCGAACGAAACCCTACGGGTTCTCGTAGTGCCGCC
GCACGTTTGGATTTGGGACGAACACCTCAGGTTTCTGAAGAGGTGTTCCG
ATGATCCATGTCGTGACCGCTGAGAACATGCAGGACTATGCCGGTGCCAT
CGATCAGGCCTTCCGCCTGCGGCATCGGGTCTTCGTCGAGGAGCTGGGCT
GGTCGAACCTCGCCCGGCCCGACCGGCGCGAGATCGACGAGTTCGACGAC
GAGCACGCGGTCCATCTGCTCGCCCTCGATGAGAGCGAGTCCGTCATCGG
CTATTCCCGCCTCCTGCCGACGACCCGGCCCTACCTGCTGCCGATGGTGC
TGCCGCAGCTCTGCGAGGGAGCGGCGCCGTCGGGCCCGCACATCGTCGAG
TGGGGCCGGATCTGTGTCGCCGAATGCGCGCGGACCTCGGGCCGGCGGCT
CAACCCGACGGCGCTCGCCCTGATGACGGCGATCGTCGAGTGGGGCCTGC
CGCGGGGGATCACCAGCTTCGTCTCCGAGATGCCGACGAGCTGGATTCTG
CGCCTGCTGCAGCTGCATCTGCGCGCCATCCCCCTCGGCCTGCCCCACGA
GATCGAGGGCGAGGAGATCGTCGCGGTGGAGGCGGCCTTCGACCGGCGGT
CGCTGCGCCAATTGCAGAACAAGCGCGGCGACATCCGTTCGGTGCTCGCC
CCGCCGCGGGCGAGCGTCGCCCGGCTCGCCTCCTGA

>642706163 autoinducer synthesis protein [Rhizobium etli CIAT 652 plasmid pC: NC_010997] (-)strand
CAGTCCATTGTGCCGCGCCCGAGCAGCAGCCAGTCGAGGGAGACATCCAG
CAGGTCGGCGAGCGCGCAGGCGCTTTCCAGCGAGGTATGACCGCCATTCT
GCCAGCGTGAGACGGCGGCGACGGACACGTCCAGTTCGGCCGCCAGGGCG
TGAACTTTCCGGAACTTGCCGCGGGATATCGCCTCCCGAATACGCTTGCC
GCGTGCCATGTCGTGGGTCATCAAGAATCCTCCCGTTGTTGCGATAAAAT
TGGCAATTACCAAGGGCTTTCGGTCGACGAATATCAGCTATTTCTTATGG
AAGGGGACGGCAAAGCCAAGCACCGGTCAACCTGGTGAAATATCCAGATT
GCGCCCGGTAGGCCTCCTGTTGAACCGTCAGCACATCAGGAGGGACGGAT
ATGTTGCGGATACTCACCAAAGACATGCTCGAGACCGATCGACGGGCTTT
CGATGAAATGTTTCGGGCTCGCGCCGCCGTTTTTCGAGATCGTCTGGGAT
GGCAGGTCGATGTCCGGGATCAATGGGAGAGGGACCGATACGACGAGGCT
GAGGATCCCGTCTATCTCGTCACGCAACAACCTTCCGGCACGCTGACGGG
TTCGCTGCGCCTGCTGCCGACCACCGGCGCGACGATGCTCAAAAGCGAGT
TCCGGCATTTCTTCGATCAGCCTATCGACGTTGATAGCCCGACGACCTGG
GAATGTACCCGCTTTTGCCTTCATCCGCATGCCGGCGATATGAAGCAATC
GCGCGCAGTCGCCACGGAGCTGCTCTCAGGGCTTTGCGATCTTGCGCTCG
ACACCGGCATCGAAAACATTGTCGGCGTCTATGACGTCGCGATGGTCGCG
GTGTACCGGAGGATCGGCTGGAGGCCGACGCCGCTTGCCCGATCCCGGCC
CGAGATCGGCAAGCTGTATGTTGGTCTATGGGATGTGACGGCGGACAATT
GTCGGACGCTTAGGGCCAACCTGTCCCGACTTCTGGAGCAAGCCTCTCCC
TATCCTGCCAGAGTCCTTGTCGATGGCGGCATGCGATAG

>642706162 transcriptional activator protein [Rhizobium etli CIAT 652 plasmid pC: NC_010997] (-)strand
CTCGACACCGGCATCGAAAACATTGTCGGCGTCTATGACGTCGCGATGGT
CGCGGTGTACCGGAGGATCGGCTGGAGGCCGACGCCGCTTGCCCGATCCC
GGCCCGAGATCGGCAAGCTGTATGTTGGTCTATGGGATGTGACGGCGGAC
AATTGTCGGACGCTTAGGGCCAACCTGTCCCGACTTCTGGAGCAAGCCTC
TCCCTATCCTGCCAGAGTCCTTGTCGATGGCGGCATGCGATAGGCGCCGT
GTCCCAACGCCCAGCAGTGGGATAGGTCTCACCGGTCTTTAACTTGTTCT
TCATATCGCGCCATGGTTGCCAAAAATATACTGTTCTCGGTAATCGTGAA
ATGTTACCATCGCGAGCAGTTCAAAAAATACGCAACCACGAGTCCATCTC
ATGCTGAGCAGTTCTCGTTTTTTCTACTGTCTGGACCGGATCTCCGCATC
GCCGACATTGCAGGATCTGGAAACGACGCTGGACGAAGTCCGCCACATCT
ATGCGATATCGCATATGGTTCTCCATGTGACCCGCTTCGCGGGCGCCACG
GACAGCAATCCCCTGCTGATGCTGACCTATCCGCCCGAGTGGGTGAAACA
ATATCGTGACCGGGACTACTTCAGCATCGACCCCGTCGTGCGTCTCGGCC
GGCGTGGCTTCCTGCCCGTGGAATGGTCCGCATCAGGATGGGATTCAGGC
CGAGCCTATGGCTTCTTCAAGGAGGCCATGGCCTTCGGTGTCGGCCGGCA
AGGCGTTACCCTGCCCGTGCGCGGACCGCAGGGGGAGCGATCGCTGTTTA
CGGTGACCTCCAACCACCCCGACGCCTATTGGCGGCAATTCCGCATGGAC
AGCATGCGCGACCTGCAGTTTCTCGCCCACCATCTCCACGATCGAGCCAT
GGTCTTGTCGGGCATGAGAAAAGTTGCGGATTTGCCGCGATTGTCACGCC
GCGAACTGCAATGCCTGGAGATGACCGCCAATGGCTTGCTGGCCAAGCAG
ATCTGCGCCCGCTTGTCCATTTCGGTCAGCGCAGTCCAACTCTATCTCGC
CTCGGCGCGCCGGAAGCTGACCGTTGCCACGACGAGCGAAGCAGTTGCTC
GGGCCACGGCGCTCGAACTGATATAA

>642705741 probable transcriptional regulator protein, LuxR family [Rhizobium etli CIAT 652 plasmid pC: NC_010997] (+)strand
GTTTCCGTCTCTTCGACATAACGGCCGATCGTCCAGAGCGAGGGATCGTC
CGGCCGGTCGGAAGCGCCGGTGCCGAGCTGGTCGAAAGCGATAACACGAT
AACCTTTTTCGACGAGACAGGAATGCGCCTCGCGCAGATAATCGCAGGGC
AGACCCGGCCCGCCGTTCAGGCAGAAAATCGTCTCGCTGCCGGTCCCGAA
ACTGTAGGCAACGACGCGATAGCCATCGACATCGATCTCGAATCGCTCGT
CCGGCTGTATTTCACGCCACATTGACCGCTCCGGCAGAAGGTTTCACTTG
CTCAATATTTGGGCGTGGTTAATTTTTTACCGGAAATCGCGTTCCGTGCC
AGCTATAAGAAGTGATAGGGTAGGGCGCCACGTCGAAACCGGAGCAGCGC
ATGCTTGACGACATCGGAACGATCAGACGGCAGTTTACGGCGCATGAAAC
GCTGGACGGCCGGATCGACCAGGCCTTCGAGGCGATGAAGCAGATCGGCT
TCGAGGCGCTGATCTACGACTATACGCCGGTGCCCTACGATCTCGACGGC
GCGATCATGATACCGTCGCTGCTGAAGCTCAGGAACATTTCGGACGACAT
GCACGATTACTGGTTCGATCGCGGGTACTTCCGCATCGATCCGGTGCAGC
AGGTGGCGCTGCGCACCTCCGCACCCTTCTTCTGGAATTACGATCCCGAT
GCCGACACGCTGATCAAGGGCTTCATGAGCGAGGACACCGCCCCGGTGAC
GCGCTATCTGAGCGAACGCGACATGTCGACCGGCGTCACCGTCCCGGTTC
ACATGCCACGCGGCGACTATGCCACCGTCACCGGCATCCGCTTCGGCCGC
AACAACGATTTCGAACGGCATGCGCTGCGCTATATTGCCGACTTCAACCT
GCTTGCCCATGTCTTCCACGAGGCCGCCTATTCGCTTTTCGACCGGAAGG
CGAGGAGCGTCGGCACGGTCCGGCTGACAGAGCGGGAACGCGAATGCCTG
CGCCATTCGGCAGAAGGTTATTCGGCCAAGGAAATCTCCCGGATCATCGA
CCGTTCGGTGCCGACCGTGGTCATGCATCTCAATGCGGCGGCAAAGAAAC
TCGGCGCCCGCAACCGCACACAGGCCGTCGTGCGCGCCACCCATTACCGC
CTGCTCGAAGAGCGGCCGACCCAGACCTGGCCACCCTATAACTTGTGA

>642701209 probable transcriptional regulator protein, LuxR family [Rhizobium etli CIAT 652: NC_010994] (+)strand
AGACCTTGAATAGCGACACGTCTAACCTCTTGTGCATCTGCGAAAACGGG
AATGGTGGGATGCTACAAAAGGCTACCTGAACCGGCGATTAACGGAGTAT
TCAGGGTTCAGCCGCGGGAGGATTAAGCCGAAGGCTCTATCGCTTTCTGC
GGGGAAATCGGAGCCGCATCAGCAGCATAGAACAGCAGATTGCGTGAAGA
TCGCTCACATTTTTCAGCATCAGGGTCTGGCAACCGAATTTCTGGCGGAT
TATATCCCACGACAATTTGCGCTTGCATTTTATTAAATGTTTAGCACAGC
ATTGAAATTAAAGACTGCATGTTGAAGACCGTTTCGCGACCAAATTGAAA
AGCCGCCAACGGCCTGGATGCGGACTTAAGGTCCGGACAAGGGGCGTTTT
GTGAATATTAATTCGTTAATTCAAGTGCTTGTAATTCTGGAAGAGTGCCC
AAATCCGGATGCCGTCGTCAACGAGCTCGAGCAGGTCCTCCATGGTTCCG
GCTTCGAGTATTACGGTCTGCTACGCCATTTGCAGCAAACACCGGCCCAG
CAGAACTCGGAACTGCGGGCTGCACCGCTGGCCGGCCGCTGGCCCGAACG
ATGGCTGCAGATATATGCCGCAAAAAAATATATCAGGATCGATCCGATGG
TGCGCTATCTCACCCATGCGCAGCGGCCTTTCCGCTGGCGGGAAAGCATG
GCGGCATTCAACAGCGACGCGCATCGCCGTCGTATGGAGCAGATGATGGT
CGATGCCTTCGGCCATGGATTGGAGGACGGCTATCTCTTTCCGATCCATG
GGCGCAACGGCATTCTGGGCAGCCTCAGTCTCGGCGGCAGACCGATCGAA
TTGTCGCCAGTGGAGATCGCCTTGCTCGAAGCTGTGGCGCGCAAGACCTT
CTGGCGGTTGCTCGAGCTGACCGGCGAGGCCGAGGCGCTGGAGACGGTGC
TGCCGGCTGAGACGCCGCTGACGCGGCGCGAGATGGAAATCCTGCACTAT
CTCGCCGAAGGCATGACGTCGATGGAGATCAGCAAGATGCTGAAGATCTC
GAACCACACCGTCGATTGGTATATGAACGGCCTGCAGGGCAAGCTGAAGG
CGAAGAACCGGCAACAGGCGGTGGCGCTCGCTTTCCGCCATGGCCTGATA
AGCTGA

>642700161 probable transcriptional regulator protein, LuxR family [Rhizobium etli CIAT 652: NC_010994] (+)strand
CAAAAGAAGAAAAGCAAGTAACGGCAGAAAAAACAGAGACTTCAGAGTAA
AGCTATTCGCAAAGCGCACGATCAAACCGCCCCGGCTATACATTATAATA
GACTTAGCAACTGGCTTGACCGGCAGCAAGGCGGATTTCGGCGGCCTCGT
CGCCGAGGCTCTTTCGCCATGATTCTCTTCCTGTTAGGCGTCGAAGATAT
CCACAGCTGTCCCGCATCGGAAGAAGTCAAAAATACCGCAGCGCTACTTG
CTCAAGCCTCTGCTCAACCGAGACGGGCGCAGTTGTGACTATTTTTTCAC
AATTCGAACCAATCGGCTTGCGTTCAGTCAATTCGGACTAGCATCCGCCG
GCGTTTCTGTATTTGATAGCGTTAACATTGGGGCTGCCGGAGGCGTATAG
ATGTCTTACATGACCACCTCTGAAAGACAGTCGTTGCTTTCGGCGGAGCT
TGCCGTTGCAGGGACGCGTGGCCTTTTTGCCCAGGCGCTCGGCAGGGTGG
CTACGGCCTTCGGGCTGGCGCATGCCACGCTGATGCACGCGCCCTCCCCG
GAAGACCTCCTGCTGAAACCGCTGCTGATCGAAAGCTCGCTTCCCGCGGC
CTATGTCCGCGACTTCGACCGCGCCAATATGATGCGCGGCTGCCCTTTCG
GCTTGCGGCTGAGGGAGTCGGCAGTGCCGCTCGCCTGGCACCTTAACGAT
GTCGTCAATGGTCAGGCTTTTCCCGCCGAACTGCGCGCCCTGATGCTGCA
CCATGCGATACCGGCGGGCGTCGCCATGCCGACCATTGCAGTCGACGGCC
GCCGCCTGGTTTTCTGGTTCTGCGGCGAGCGCGCCGCACTCGGCCAGAGC
GAGGTCAACGAGTTGGCGATCATCATCCTCCACGCCCTCGACGCATATAA
TACCGTCAGACGGAACGAAGAAAGCGCCCATAATGCGCTGTCGGCACGTG
AACTCGAAGTCGTGCGCTGGACCGCACAGGGCAAGACCTCGATCGAAATC
GGTCAGATCCTGACGCTGTCGGACCATACGGTGAATGCCTATATGACGAA
CGCGATCAAAAAGCTCGATTGCGTCAACCGTACCCAATTGGTCGCAAAAG
CAATTCGATTGAAGTTGATCAACTGA

>642699995 autoinducer synthesis protein [Rhizobium etli CIAT 652: NC_010994] (+)strand
AGATCGAGTGCCTGCACTGGACCGCACTCGGCAAGGATTACAAGGATATC
TCGGTGATCCTGGGCATTTCCGAGCACACCACCCGCGACTATCTGAAGAC
CGCCCGCTTCAAGCTCGGCTGCGCCACGATTTCGGCGGCCGCCTCGCGGG
CGGTGCAGCTGCGCATCATCAATCCATAGAGCATTCTTCGTTTTCTTCGA
TCCACGAGCCTGTTTTCGCAAGCGAGTTTCAACATTGAAGCGTTGCCGCG
CTTCAGCGTCCTGCTGTGTGCAGGGCATAACCCCAGTCCTCACACTTTTG
GGCTAATCCCCCCATCTGTGGGGGCCCATCTGAGGGAATTTCCGACGCGG
CCTGCCTGAACCATTCTGCTCTCCACGAACTGCAAACGCTGGAGGGCAAA
ATGTTCGTTATCATTCAGGCACATGAGTATCAGAAATACGCTGCCGTACT
CGACCAGATGTTCCGCCTGCGCAAGAAGGTCTTCGCCGACACACTCGGCT
GGGACGTTCCCGTCATCGGCCCCTACGAACGCGACAGCTATGATGCGCTC
GCCCCGGCCTATCTCGTCTGGTGCAACGACAGCCGCACGCGCCTTTATGG
CGGCATGCGCCTGATGCCGACGACCGGCCCGACCCTTCTCTACGACGTCT
TCCGCGAGACGTTTCCCGCTGCCGCCGATCTCGTCGCACCAGGCATCTGG
GAGGGCACGCGCATGTGCATCGATGAAGACGCGATCGCCAAGGATTTCCC
CAATATCGATGCCGGCCGCGCCTTTTCGATGATGCTGCTCGCGCTGTGCG
AATGCGCGCTCGACCACGGCATCCATACGATGATTTCCAACTACGAACCC
TATCTCAAGCGCGTCTACAAGCGCGCAGGCGCCGAAGTGGAAGAACTCGG
CCGCGCAGACGGCTACGGCAAGTATCCCGTCTGCTGCGGCGCCTTCGAAG
TGTCGGATCGCGTGCTGCGCAGGATGCGCGCCGCCCTCGGCCTGACCCTA
CCCCTTTATGTCAGACACGTTCCGACCCGCTCGGTCGTGACGCAATTCCT
GGAGATGGCAGCATGA

>642699994 autoinducer transcriptional regulator protein [Rhizobium etli CIAT 652: NC_010994] (+)strand
TTGCAAAATCGGAAACGGGTGGACATGAAACCGGCTCGTGGGCGGAGCGC
GGATTTCATTTCGCCGGGGGGCCGGCTTCGATGCCAGGCGATGCTGTTCA
TATCAGGGAAAAGACGGAAATCGTTCGCCGGGGCAGACTTGTCAGAAAGC
CTTGTGTTCCTGGCAAAGTGCCCGATGGACCTCGGTCCAGAACAGCGCCA
GCGGGCTGTCGCCGTTGCGTTCGGCAACGAGGGCGCGGATCAACGCTTCG
GAACCTGCCATGTCCTGCCAGCTGGATTTGAGGCCTTTGGCGGCCTGTTG
GCATTCGGCAATCTCGAATGGTCTCTTGCTGTCCATATGAGGTCTCCTCA
TGAAGGCGCTAGCAGGTGGTGCCCGGATTGTCACTCCCGCATATGTGGGG
ATGCCTTGTATTTTAGACGGTCCTCACGGTAGGATTGAGCGAATTGGGAC
GGTGGAAAGGATTGAGAATACTTACAGCGACAAGTTCGAACCCGCTTTCG
AACAGATCAAGGCTGCGCCCAATGTGGATGCCGCCATCCGTATTCTCCAG
GCGGAATATGGCCTCGATTTCGTCACCTACCATCTCGCCCAGACGATCGC
GAGCAAGATCGATTCGCCCTTCGTGCGCACCACCTATCCCGATGCCTGGG
TCTCGCGCTACCTCCTGAACAGCTATGTGAAGGTCGATCCGATCGTCAAG
CAGGGCTTCGAACGCCAGCTGCCCTTCGACTGGAGCGAAGTCGAGCCGAC
GCCGGAGGCCTATGCCATGCTGGTCGATGCCCAGAAGCACGGCATCGGCG
GCAATGGTTATTCCATTCCCGTTGCCGACAAGGCGCAGCGCCGGGCGCTG
CTGTCGATGAATGCGCGCATCCCGGCCGACGGCTGGAGCGAACTCGTGCG
TCGCTGCCGCAACGAATGGATCGAGATCGCCCATCTGATCCATCAGAAGG
CCGTCTATGAACTGTACGGCGAACATGATCCGGTGCCGGCCTTGTCGCCA
CGCGAGATCGAGTGCCTGCACTGGACCGCACTCGGCAAGGATTACAAGGA
TATCTCGGTGATCCTGGGCATTTCCGAGCACACCACCCGCGACTATCTGA
AGACCGCCCGCTTCAAGCTCGGCTGCGCCACGATTTCGGCGGCCGCCTCG
CGGGCGGTGCAGCTGCGCATCATCAATCCATAG

>642698177 probable transcriptional regulator protein, LuxR family [Rhizobium etli CIAT 652: NC_010994] (-)strand
CCGGACAAGCACCCCGAAAATAAAATCCATTAAATTCTTTAAGTATCCAT
TAACCGCACACATCCATCCGACGCGCCGACCGCGTCTGGGTGACAACAAA
AAAACTCGTATAAAATCAGTGACTTAGGCCGCAGCACTAGCGGAGTTCCA
GTGCCAACGTGAAATCTCCCGGCGCCAATTTCTCGCCTAACCGGCCCCGA
AAACCGAACGGTGCATTTACTGTCTGTTAAGCATCAATCGTTCTAATTCT
TGGTGTTCCCGGTAGCGGGCACTCCGACTTCCTCTGCAGCGACATGTTGC
ACCGCAACTCGAGCGCGCAAAAATCGGCGATCGCACGGGCGGATTCGGTC
GGCACATCAGCGACCAATCCGCCGGAAGAATCTGGTGATTGGAGAAAGAC
ATGGAGCTCGAGGCCCAGTTCAATCGAATTGAGGAAGCAGCCGCGGGCTT
CAACACGCATTATGAAGTCTTCAAATATATGAAGGGTCTCACTCAGGGTC
TGGGAATGACCGCTTTCCTGATCATGACGCTGCCGACGGTCGATTTTGTC
GAGATTGGCGCGACCAAGATCATCACCAACTGGCCGGCGGAGATGGTCGA
TTATTATGACTCCCATAACCTGATGGTCGACAGTCCGGTCATCCGGCGGA
TGCTGAGATCGACCAGCCCCTTCAACTACGATGTCGAGGCGATCAACACT
GACCGCGGAGAGGGCAAGAAGTCCACGGTCATCGATTTGTTCAGGCGGTA
CGGCATGGAAAAGGGAGCCTATTTTCCCGTTCACGATGCCGCCGGCGGAC
GCGGTGCGATGTCGATTTCCGGGTCCCGGAATTTCACCATGCTCGAAATG
GCGAAGATCCTGTTTATCGCGACACTCATCTATGATCGGCTCTCACAGCT
GACCTTGAACGAGAAACACAAGCCGATTGCCTTTACGTCGAGCGAGCTGG
ACTGCCTGAGGCTGACGGCCGGGGGCAGGAAGAGCAGCGAAATCGCCAAG
CTTCTCGATCTGTCGGAAAATGCGGTCAACAATCATATCGGCAGCGTGAT
CAAGAAGCTGGGATGCACGACGAGAACACAGGCGGTCGTCAGCGCTCTGC
GTCTCAATATCATTCGGGTTTAG

>642697881 putative transcriptional regulator protein, LuxR family [Rhizobium etli CIAT 652: NC_010994] (+)strand
CGATGGAACTTCTCGCCCAATGGGCCGTTCCGGTTCAGCAGGCTGCCGGA
AGCATCATGGAAGGCATGCGCATCCGGCTCGGCCCGCGTCGCTAGAGCAT
GCCGCGCAAAGCGACGCAGCGGTCATCCGATAACGATGTAAAAATACGGG
GTTAAAACGCCACGCGGGAATTTGAAACGAATTCGAGAAAAATTTGCTCT
CTGCCCCTTGCCGAATGCGATTTGAGAGCATGCTTATCATGAGGCGTTAT
TGAGGTTTGCCGGCGACGACAACTGGAAATAGCAATCGACAACACTTTCC
GGCCGAACGCTTAACGCCGCGGCCGGATTGCATTTGATCCGGCAGCAATC
GTCATTCCCCGATGCAAGCGAACCGGCCGCGGTGCCGAAGATGAAGAAAT
GTGATGGAACCCTTAGCGCAAACATCCACGGACGAAGAAGACGATTATAT
CAAGGAAATTGCCGGCCTGAAGACGCAGTTCGACATCTTCCGGTTCATGA
AACGCATGACCGAAGCCTATCGCTGCCGCGCCTTCATGGTTCTCAATCTG
CCGCCGATCACATCCCTCGATCTTCAGGGCAATACCGTCATCACCAGCTG
GCCGGCCGAGCTTCTGGCGCTTTACGATCAGGAGGGGTTGATGGTGAACA
GCCCGATTCTGCGGCGGCTGAGAACATCGGCGCGACCCTTCTCTTACGAC
ATGTCGCGGCAGAACTGGTCGCGCGACGACGGTAAGTCCGACCTCGTCGT
CGGGCTGTTCGAACGTTTCAGGATGACGCGCTGCGCCTATTTCCCGACGC
ATGAACCGTCCGGTCTGCGCGGTGCCGTCTCCTTCGCCGGCGATCGTGAA
CCCTTCAGCCCGGCCGAGATGCGCGAGCTTTGCTATATCGCCATCCACGT
CTTCGACAGGCTTGCCGAGATTCGCAACCTCGATACCCGCGTCACCGATG
CGCTGACCGACCGCGAGATCGATTGCCTGAACTGGACGGCGGCGGGCAAG
ACGAGCGCCGAAATCGCCGAAATCCTGGTGCTGTCCGAGCATACGGTCAA
TCATTACCTCAACCGCGCCACCAAGAAGCTCGACACCGTCAACCGCACCC
AGGCCGTCGCCAAGGCGCTCAGGATCGGCTTGATCAAATAA

>642712213 autoinducer synthesis protein [Rhodopseudomonas palustris TIE-1: NC_011004] (+)strand
TCTCGATCGCGGGGGCGATGACCGAACTGCCGCCGCACCTCAGAGGGCCA
GTGCAGATGATGGCGATCTATTCATTCGCCCGCGCCGCGCATCTGAGAGA
GCGGCCGCCCGCCCCCGTCACTCTCACGATCCGAGAGGCCGACGTCCTTC
ACTGGATCGCCGAAGGCAAAACCGATTGGGAGATAGCACGAATACTTCAG
GTGTCGGAACACCTCGTTGATAAAGTGGCCCGGCAGATCAAATCGAAATT
TCAAGTTGTGAATCGGGTCCAGGCGGTCGTTCAAGCGATGCGAGCCGGCG
TGATTCACTAACTGTCAAGGTACGGAAAAGCGTACTTCTCAGAAAGTATG
ATCATGGCGACTATCCGTCCCAACAATCACGTTGGAGAGGAGATCTCGGA
GTGATCCACCTTGTTACCGCTGAGAATTTTACGCAGTACGAGGGCCTGAT
GGAGCAGGCGTTCCGGCTGCGCCACTCTGTGTTCGTCGACGAAATGGGTT
GGGAGGAGTTGCGGCGAGCAGACGGTCGCGAGGTCGACCAGTTTGACGAC
GGCCATGCCGTTCACATGCTCTATGTGGAGGACCAGAAGCTGCTCGGATA
TCAACGGCTTCTTCCGTCGATCCGGCCCAATTTGCTCTCGACCGTTCTTC
GTCATCTCTGCGATGACGAGCCGCCCGCCGCCGCCGACGTTTGGGAGTGG
ACGCGCTATTGCGTTGCACCGGGGTGCCGTGATCGCGGGCGGATGCTGAG
CCCAATCGGCAACATGCTCCTCTCAGGAATCGTGGAGTGGGGAATTCAAA
ACGGGGTCTCGAAGATCATCATCGAGATGAACCCCATCTGGCTACTTCGC
CTGGTTCAACTGCACTTTAGGGTCGCTCCACTGGGAGTTCCCCACGAGGT
CGGTAAGGACAGCGTGGTGGCTGTGACGGCGGCCTTCGACCAGCGCACTC
TGCTGCGTCTCAGAGAGACGCGCGGCGATGACCGCCCAATGCTCGCCGCG
ATGGAGAAGAGCGGGTTGAGCCGAGCTGCCTCGAACTGA

>642712212 transcriptional regulator, LuxR family [Rhodopseudomonas palustris TIE-1: NC_011004] (+)strand
CCGAGCGCAGCCCTGCAGCCGGCACCAAGCGCCGCTTCCCGCTGAACAAC
CAGCTGAGCCATGCCCATCCCATGTCGTCACCTGGACGTGCCTGAGTTGC
CAACGCAATGTCGCTAGGATTTGACGCATCCGCGCGTCGCGAAGCCCAAG
GTCGCGGGGCGAAGCGCCACATTTAGAGCGTCACCAGGAATCAGGGCAGC
GGCCGCCGGCTTCAGAGCGCCGGAGACCCGCCGACGGACACCGTTTCGAG
CGGGCTGCTGCTTCGCGGCGACCGCCGTCTGGTGGAGCGTTGCGGTAATG
GCCGCGGAGACCGGCAGACAACGTCATCACCTTGCAACAAGGCGTTGCAC
GATCAGCGTCTGATGACCTAGAATTTCGTAGTTGCACGGGGCAAGGCGAT
ATGTCGCGGCGCGCCTTGGACGAAACACTTCACTTTGTCGGTAACGTGGA
GCGCGCGGACACACCCGACGCCGTCGCGCTGGCGTTGTTGGCCGCCGTGC
AGGTTCATGGCTTCTCGCACGTGATCGCGGGCGTTATCCCGACTCCCGGC
ACATCGGCCAAAGAGCAGATCGCGAACGTTGTACTTCATCAATGGCCAGA
TGTTTGGAGCCGGCGCTACTTCTCAAAGGGGTATATTTTCACCGATCCAG
CAATTCGGAGGGTAACGAGCTCTATGGTCCCGTTTTCCTGGACCGAGCTT
TGGGATCACGATTCGCCGGCAGGCCACCGCATCCTCGGGGAGGCTGCCGA
GTTCGGGCTCAAGGAGGGCTTCACCGTGCCGATGGTAACGTTGGACGGTC
ATTCGGCAGGTCTCTCGATCGCGGGGGCGATGACCGAACTGCCGCCGCAC
CTCAGAGGGCCAGTGCAGATGATGGCGATCTATTCATTCGCCCGCGCCGC
GCATCTGAGAGAGCGGCCGCCCGCCCCCGTCACTCTCACGATCCGAGAGG
CCGACGTCCTTCACTGGATCGCCGAAGGCAAAACCGATTGGGAGATAGCA
CGAATACTTCAGGTGTCGGAACACCTCGTTGATAAAGTGGCCCGGCAGAT
CAAATCGAAATTTCAAGTTGTGAATCGGGTCCAGGCGGTCGTTCAAGCGA
TGCGAGCCGGCGTGATTCACTAA

>642710233 transcriptional regulator, LuxR family [Rhodopseudomonas palustris TIE-1: NC_011004] (-)strand
AGCTGCGTGAACGCGGGCTGTTGTTCGTCGGTATCGACGTGATCGACGGC
TACCTCACCGAGATCAACGTGACCTCACCGACCGGCATCCGGGCCGTGGC
GCGGCTCGGCGGCCCCGACATCGCTGCCAAGATCTGGGACGTGATCGAGG
CGAAACGGGCGTGACGAAGCCGGCGGCGATCACCATTTGGGACACCTCGC
CGCGAACGCTCCCCCTTGCCAGCCGACAAAGGTGGCCGCACAAGTATCTG
ACGCGTCCACTATGCGGACAGCCGCAACGCTGCCGAGACATCGGGCGCGT
GGTGGAAGCGCCGGTGGTAAGCTATTGATGGGTCGATCGGGCGGCGGCTG
GCACAGAGAGCCCCGCGGTCCCCGATAGTCGGATCGGAGGTTGCGGCGGT
ATGATCGTCGGCGAAGATCAGCTTTGGGGACGGCGTGCGCTGGAATTCGT
CGATTCCGTCGAACGGCTCGAGGCGCCGGCGCTGATCAGCCGGTTCGAAT
CGCTGATCGCGAGCTGCGGATTTACCGCCTACATCATGGCCGGCCTGCCG
TCGCGCAATGCCGGACTACCGGAGCTGACGCTGGCCAATGGCTGGCCGCG
CGACTGGTTCGATCTGTATGTCAGCGAAAACTTCAGCGCGGTCGATCCGG
TGCCGCGCCACGGCGCTACCACGGTTTATCCTTTCGTATGGTCCGATGCA
CCCTACGACCGCGACCGTGACCCGGCCGCCCACCGGGTCATGACCCGGGC
GGCCGAATTTGGACTGGTCGAAGGCTACTGCATTCCGCTGCACTACGACG
ACGGTAGCGCCGCGATCAGCATGGCCGGCAAGGATCCGGACCTCAGCCCG
GCCGCGCGCGGCGCGATGCAGCTGGTCAGCATCTACGCGCATAGTCGCCT
GCGCGCGCTCAGCCGGCCAAAGCCGATCCGGCGCAACCGGCTCACGCCGC
GCGAGTGCGAGATCCTGCAATGGGCAGCGCAGGGCAAGACCGCCTGGGAG
ATCTCGGTGATCCTCTGCATCACCGAGCGCACGGTGAAATTCCATCTGAT
CGAAGCCGCCCGTAAGCTCGACGCCGCCAACCGCACCGCGGCGGTTGCCA
AGGCATTGACGCTCGGATTGATCCGTTTGTGA

>642710232 putative autoinducer (acylhomoserine lactone) synthase [Rhodopseudomonas palustris TIE-1: NC_011004] (-)strand
AGCATGGCCGGCAAGGATCCGGACCTCAGCCCGGCCGCGCGCGGCGCGAT
GCAGCTGGTCAGCATCTACGCGCATAGTCGCCTGCGCGCGCTCAGCCGGC
CAAAGCCGATCCGGCGCAACCGGCTCACGCCGCGCGAGTGCGAGATCCTG
CAATGGGCAGCGCAGGGCAAGACCGCCTGGGAGATCTCGGTGATCCTCTG
CATCACCGAGCGCACGGTGAAATTCCATCTGATCGAAGCCGCCCGTAAGC
TCGACGCCGCCAACCGCACCGCGGCGGTTGCCAAGGCATTGACGCTCGGA
TTGATCCGTTTGTGACCTGTCCGATCGGACAGTAGTTAGATTCCCGTTCG
CACCTGCACTGTTCCCGCCTGCAGACCCACTGCAGGAGGGGAATTTCATC
ATGCAGGTTCATGTCATCCGTCGGGAGAACCGCGCGCTCTATGCCGGTCT
GCTCGAAAAGTACTTCCGCATCCGTCACCAGATCTACGTCGTCGAGCGCG
GCTGGAAGGAGCTCGATCGGCCGGATGGCCGCGAGATCGATCAGTTCGAC
ACCGAAGACGCCGTGTATCTGCTCGGCGTCGACAATGACGACATCGTCGC
CGGCATGCGGATGGTGCCGACCACGTCACCGACGCTCCTCAGCGACGTCT
TCCCGCAGCTTGCGCTGGCCGGCCCGGTGCGGCGGCCGGATGCCTACGAG
CTGTCGCGGATCTTCGTGGTACCGCGCAAGCGCGGCGAGCATGGCGGCCC
GCGCGCAGAAGCCGTGATCCAGGCGGCAGCGATGGAGTACGGCCTGTCGA
TCGGTCTGTCGGCCTTCACCATCGTGCTGGAGACCTGGTGGCTGCCGCGA
CTGGTGGATCAGGGCTGGAAGGCCAAGCCGCTCGGCCTGCCCCAGGACAT
CAACGGTTTCTCGACCACCGCGGTGATCGTCGACGTCGACGACGACGCCT
GGGTCGGCATCTGCAATCGCCGCTCGGTGCCCGGACCCACGCTGGAATGG
CGCGGGCTCGAAGCCATCCGCCGTCATTCGCTTCCGGAATTCCAGGTGAT
TTCATGA

>643653162 autoinducer synthesis protein [Agrobacterium radiobacter K84 plasmid pAtK84b: NC_011990] (-)strand
ACGGGCGATCATTTCGGGATATGGCAGCGGCTTTGCTCACGGTGTAATCT
CTTGTCACGGTTAATTGGCGCGTATTGCCATTTATCCGTGACGATTACCT
AATGCGGGTGAGGTTGCAAGACGTTTTTGGTTAATGAAAGGTTACGCCCG
TTTCAATCGAAATCACACTAAATGCCGATTCTTCAAATGCTATCTGTGAG
TTAGACCGATTCTCTTCTTCTGTGCGACGTGGCACCAAGTGCAGATTTGC
ACAACCTTGATGGTGTCTGGCCGGCCTCACCCGCTCGCATTTCGCGCCCT
GGAACGCCGACTCGGTAGAATCACCTGAGGTGCAAATCTGCACGTAGGCA
AACGCGCCGTGAGATGATTTCTGTCCGCATGACCTGTTCATGCGGAGATC
ATGATGCGGATACTGACAGTCTCGCCGGACCAATACGAACGTAATCGAAG
CTTCCTCAAACAAATGCACCGTCTTCGCGCGACGGTGTTCGGCGGCCGCC
TGGAATGGGAAGTCTCCATTACAGAAGGGGAAGAGCGCGACCAGTACGAT
GGTTACAAGCCAACCTACCTTCTGGCGATTACCGATAGTGGACTTGTCGC
AGGCTGCGCCCGTCTTCTTCCGGCTTTCGGCCCTACGATGCTGGAGCAGA
CTTTCCCCCAGCTCCTCGAAACGGGTTCGCTCGTCGCGCATTCCGGGATG
GTCGAGAGCTCGCGCTTCTGTGTCGATACCGCGCTTGTCTCGCGGAGGGA
TGCAAGCCAGTTGCATGTCGCTACGCTCACCCTGTTCGCCGGCATCATCG
AATGGTCTATGGCCAATGGCTACAACGAGATCGTCACGGCGACCGATCTT
CGCTTCGAGCGTATCCTGAAGCGGGCGGGCTGGCCTATGCAACGGCTCGG
CCAACCGGCCGCAATCAGCAACACCATCGCCATTGCGGGAAGCCTGCGGG
CCGATCGTGCCAGCTTCGAGCAGGTTTGCCCTCCAGGCTATTATTCCATC
CCCCGGATCGACGTGGCAGCGATCAGGAGTGCCGCGTGA

>643653136 conjugal transfer regulatory protein [Agrobacterium radiobacter K84 plasmid pAtK84b: NC_011990] (-)strand
GATGAACTGGCAATGAGCATTCTAAGCCCGATCGCGATCGTGGCTGTCGC
CTTGTTTGTGCGGCATCGCACGCGACATACCCATTTGGCACCAAAAACGC
CCTAGCAGGCATGAAACAGGCGGTTTGAGAAGCAATTCTCGGATCGGTGC
TGGAACGAGAAATTCTGGAGACAACAGATGGCTGAGCGAGCCGAGGGCAA
GTCTATCACAGAACAGGAACGCGAAATCAATCTTCTCACGAACTACCGGC
CGATTGGAATAAGCGCGGTTATGTCTGCCTGCCTTGCACAGAAACGTTCT
TCGGCAGCTTCCGCTGAACCAATTGACAGCGGTCGGGCAGCTGGCTGTCG
GACGAACAGCGACGACGAGGATACTGGCAACGCCTAGAAGGAGATAGAGA
ATGCAGCATTGGCTGGACAAGCTGACCGATCTTACCGCAATTGAGGGCGA
TGAGTGCATCCTCAAAACGGGACTGGCGGACGTCGCCGACCATTTCGGCT
TCACCGGCTATGCTTATCTCCACATCCAGCACAAGCACATCATCGCCGTG
ACCAACTATCATCACGATTGGCGGTCGCTCTACTTCGACAAGAAATTCGA
CGCTCTCGACCCGGTCGTCAAACGGGCAAGATCCAGGAAGCAGGTCTTCG
CCTGGTCTGGCGAGCAGGAAAGGCCGGCGCTCTCGAAGGAAGAACGCGCC
TTCTATGCACAAGCGGCCGATTTTGGCATCCGCTCCGGCATCACCATCCC
CATCAGGACCGCCAACGGTTCCATGTCGATGTTCACGCTGGCGTCGGAGA
GGACGGCAATCCCGCTTGATCGGGAGATCGATGCGGTTGCAGCAGCGGCG
GCAGTCGGGCAGCTCCATGCCCGCATCTCCTTCCTTCGCACCTCGCCCAC
CGCGGAAGATGCCGTGTGGCTCGATCCGAAAGAGGCGACCTATCTGAGAT
GGATCGCCGTCGGCAAGACGATGGAGGAGATCGCAGACGTGGAGGGGGTC
AAGTACAACAGTGTCCGCGTCAAGCTTCGCGAGGCCATGAAGCGCTTCGA
CATCCGCAGCAAAGCTCATCTCACCGCGCTCGCGATCAGAAGAAAACTGA
TCTGA

>643653110 conjugal transfer regulatory protein [Agrobacterium radiobacter K84 plasmid pAtK84b: NC_011990] (-)strand
CGGGCGTGACATCAATCGGCGCTTTTTTGAAGACCGGGAAATTGATCTCG
CTCTTGAATCGCCGCTCGTCAAACGACTGTCGGACTTGATCCGCTTCCGT
AACACCCATCCGGCCTTCAATGGATCGTTCGAGGTAGCAACCGATGACAC
CGGAAGCCTTGTTCTAAGCTGGAATTTCGACGCCGAGTTTGCTCGGCTAG
TAGTTTCGTTCTCCCAAGGCAAGGCAACGATCACGGCTTCAGGCTGCTAC
GATTTCACATTCTCAGGAGACGTCGCATGAGCAAGCTGGTGAGATCGGGA
AGCGACATCCCATCTGAAGTTCAGCCATCGATGTCCTCGAGACACTGTCG
GACGAACAGCGACGACGAGGATACTGGCAACGCCTAGAAGGAGATAGAGA
ATGCAGCATTGGCTGGACAAGCTGACCGATCTTACCGCAATTGAGGGCGA
TGAGTGCATTCTCAAAACAGGGCTGGCGGATGTCGCCGACCATTTCGGCT
TCACCGGCTATGCTTATCTCCACATCCAGCACAAGCACATCATCGCCGTG
ACCAACTATCATCACGATTGGCGGTCGCTCTACTTCGACAAGAAATTCGA
CGCTCTCGACCCGGTCGTCAAACGCGCAAGATCCAGGAAGCACGTCTTCG
CCTGGTCTGGCGAGCAGGAGCGGCCAGCGCTCTCGAAGGAAGAACGCGCC
TTCTATGCACAAGCGGCCGATTTTGGCATCCGCTCCGGCATCACCATCCC
CATCAGGACCGCCAACGGTTCCATGTCGATGTTCACGCTGGCGTCGGAGA
GGACGGCAATCCCGCTTGATCGGGAGATCGATGCGGTTGCAGCAGCGGCG
GCCGTCGGGCAGCTCCATGCCCGCATCTCCTTCCTTCGGATCACGCCCAC
CGCTGAAGATGCCGTGTGGCTCGATCCGAAAGAGGCGACCTATCTGAGAT
GGATCGCCGTCGGCAAGACGATGGAGGAGATCGCGGACGTCGAGGGGGTT
AAGTACAACAGTGTCCGCGTCAAGCTTCGCGAGGCCATGAAGCGCTTCGA
CGTCCGCAGCAAAGCTCATCTCACCGCACTCGCGATCAGAAGAAAACTGA
TCTGA

>643648061 transcriptional regulator protein [Agrobacterium radiobacter K84 chromosome 1: NC_011985] (-)strand
GGCTCTTGCATAGACTTTGAAAAGAGACACGTCTGGCAACCTCTGTGCAT
CAGCAATTTCGGAATGTTGGCGACACTACAGATTGCTACCTGAACCGGCG
ATTAACGGAATCCGGCGCTGCTTTTTCAGAAGAAATTTCATGGGTTACGC
GCCTGGTCGCCAGGACAGGCCTTCGGCCACTTGAGAAGTATGAGGATTCA
GGAATACTTTCTTACATTAGCATTGTCGCGCGGCGAAGCGATTGCTATGC
GAAGTTGAATTCTGAATTTCTCGCCACAGACGTTCAAATTTATTTCGATC
CGAGTATGTTTGCCCGCCATCCGCCGCGCCGGAGGCGGTGCGGATATCGG
TGGGGCGTTCGTCGACGAGGAACCAGGCTTTTTCGGGCCAGGGGGTATGT
GTGAATATTCATTCGTTAATGCAATTGCTTGTGGTCGTTGAAGAATGCAA
TCAGCCCAAGAATGTCGTGACGGAACTCGAGTCGGTGCTGCGCTCCTATA
AGTTCGATTTCTATGGTCTGCTGAGGCATCCGCGGCCGGCGGTCGACATT
GTCAGCGTCATGCTTGCGGGTCGTTGGCCAGACAAATGGCCGCTTACCTA
TGTCGCCCGGAAATATGTGCTGGTCGATCCGACCATGCGCTATCTCGGCC
AGGCGCAGCGGCCTTTCCGTTGGCGCGACGCGATGGCAGCGCTGAAGGGT
GATCCGCTCCGCCGCCGTATGGAGCAGATGATGGCCGATGCCCGAGCCAA
CGGGCTCGTCGACGGCTATATCTTTCCCATTTTCGGGCGCAGCGGCCTGC
TCGGCACGATGACGATCGGCGGCAATTCGGTCGATCTGTCGCCCGCCGAA
CTTTCGCTATTCGACGCCGTGGCCAAGAAAGTCTTCTGGCGGCTTCTGGA
GTTGCGTGACGAGGCACGGCCGCTTGAGGAAGCCCCCGCGATCGAGGCCA
AGCTGACTAGGCGCGAGATCGAGGTGCTCAATCATCTGGCGGAAGGCATG
ACCTCGATGGATATCAGCCGCACGCTCAAGATCTCCAATCACACCGTCGA
TTGGTACATGAATAGCATCCAGGACAAGCTGAACGCCCGGAACCGCCAGC
ATATCGTCGCAATCGCCTTCAGAAACGGACTTGTTCCATAG

>643646936 transcriptional regulator protein [Agrobacterium radiobacter K84 chromosome 1: NC_011985] (+)strand
ACCGGGCAGGGCTTCCACTCTAAGCCACTCGCCGAAAAGCTGCGTGCAGA
CTATGCTGCGGCTGACTTGAATGTTGCCAGCATCGGCAATGCTGAACCGC
ACATGCCGCAACTCATGCATGTGCGCGCCATGGAGATTTACCAGCGGTTT
TGCCTGAAATCATTACCCTTATCCGCTGTCCGGAGGGCACGTCCCGGCGC
CATCATGAAGGAAGTTGACCGAACAACTTTTTTACTTGCGTGGGCACCAT
TTTTAAAAAAGTATTACAAATCAGCAATTTACAATATTAAGATATATGGA
AATGAAATTATTTCTGGATATGTGGTATTTTTGCGTCTAGCATTCGCCTG
CAAATCCAGTATTTGATAGCTACAACACGCTGTGGGCGCCAATAAGTCAC
ATGTCCTATTTCATCACTGCTGAGAGACAACTGTTGCTTTCCGCCGAGTT
GGCCACAGCCCGGACTCAGACGGCTTTTGCCCAGGCTTTGGAACGGACGA
GCTCCGCCTTCGGCTTCAGTCAGGTGGCCTTTCTCAACGCCCCGGTTTCC
GAAGACTCCATGCTGACGCCGCTCGTCATCGAAGGTTCGGTGCAACCGCA
ATTTTTGCGCGATTTTGATCGTCAGCAACTGCTCCGCCGCTGCCCGATGC
TGCAGCGGGTACGGGACTCCGTGATGCCGCGCGCCTGGCACCTCTTGGAG
AAGAACATCTCGCAGGACATGGAGCTGCCGCGCGAACTGCATGCGCTCCT
GCTCAGCCACAATTGTCCGATGGGCATTGTGATTCCGATCAATTCCTCCG
ACGGGCAGCGCCTCGTCTTCTGGTTCATGGGCAACCGCAGCAGCCTCGGC
CAAAGCGAGCTCAACGAGCTGAACATGATCATGCTGCAGGCGCACGACAT
CTATAACTGCATCAAGCGCAATGACGGTTCCGTGCTGCACATGCTTTCGG
CCCGGGAACTGGAAGTCGTCCGCTGGACCGCACAAGGCAAGACCTCGGTC
GAAATCGGCCAGATCCTTTCCCTCTCCGACCACACGGTCAACGCCTATAT
GATGAACGCGATCAAGAAGCTCGATTGCGTCAACCGCACCCAGCTCGTCG
CAAAGGCGATCCGGCTGAAGCTGATCAGCTAG

>643645287 transcriptional regulator protein [Agrobacterium radiobacter K84 chromosome 1: NC_011985] (+)strand
GCCTCTGGTCAGGGTTGCCGCGGCTTCGATCATGCAGGATATGCACAGCC
GTTTGGGTCCGAAGCGCTAGTTTTGCCGCTTTTTCTCGATACTCATGCGA
AATCGATTGATTTTACGTTTACGTGCACTGGACCTTGGCCGGTTTACACG
TTTATTCTGTATTCTCTGTAAAGAAGCGCCGATGAACTGTACTTCTGGAC
GAATACCTGGGCCATCTTCGGGGGGAGTTTGGCGAAATGCTTTACCGGGC
GCCGTCGGAAAGAATGCCGCAGCGGGCGAGATCTTTATTTATATTTCATC
AAGCGCCGATGTTTCGACGTTTGTGTGATGGCCCGGAGGCGTGGGGGCAG
CGAGTTCGAACTTCTTCCCCTGTCTCTCCTTTATGTAAAGAAGACTGACG
ATGGCAGCATTGGTGCAGGTAGGACGGTCCCCTCGCGGTGAAGATTACAT
TGACGAAATCGCCGGTCTGAAAACTCAGTTCGACGTTTTTCGCTTCATGA
AGCGCGTGACCGATGCCTATCGTTGCCGGGCTTTCATGGTCGTGAACCTG
CCGTCGCTTACGTCATTCGAGCTGCAGAGCAATTCGGTGATCAACAACTG
GCCGGCCGAACTGCTGACGGTCTATGACCAGGAAGGGCTGTTGCGCAACA
GCACCGTGTCGCGGCGCCTGCGCGTTTCGACATTGCCCTTCGTCTACGAC
ACCGCGGCAAACACCAATCGCGATGACAGCAAGATTCAGCTCAGGGCTTC
TTTGTTCGAACGTTTTCGGATGGCGCGGAGCATCTGTTTGCCGACCCATG
ACGCATCCGGCATTCGCGGCGCTGTCATACTCTCGGGCGATCGCGAAGCC
TTCACGGCTGAGGAGACCAAGGACCTCTGCTATATCGCGATCCATGTCTT
CGACAGGCTCGCTGAAATCCGCAACCTTGACGTCCGTATCGTCGATACGC
TGACCGACCGTGAGCTCGATTGCCTGAACTGGACGGCGGCCGGCAAGACC
AGCGCCGAAATCGCCGAAATCCTCACGCTCTCGGAACATACGGTCAATCA
TTACCTGAACCGTGCAACCAAGAAGCTGGATACCGTCAACCGCACCCAGG
CGGTCGCCAAGGCGTTGCGTGTCGGGTTGATAAAATAG

>643643028 transcriptional regulator protein [Agrobacterium radiobacter K84 chromosome 2: NC_011983] (-)strand
CAAGCAAACAACCCCCGCCAAATTCCGGGCCGAACACAGTTAGAAAACCT
GCAACAGCCATCTACCGGAACCCATGGACGATCAGCATTTCGTGCAACCG
CTTGCAAATGCTCGACATATACTCAACCCAAGAGGGTGCTCAATAAAAGC
AGAAAGCTGCAAGCGTAGCGTTTCCATGAAAGACTCCTGGAAAAAACTAT
GCCTCAATTCCCCACGTTTTTAATGGAGAACCTTGCCCTGGGAATTGATG
AACGACGGTCAGGTTTGCCGTTAGCTCATTACCACCCTAACGAGATCGCT
ACAATCGGAGATCAGTAAAGCGGCGACTATCGCGAAGACGCCTGTCGAGG
AGAAGGCATGTTCGTGCGCCCGCTTCAGATATCACACACATGTTGGGGGA
ATGTCACTGATGTCAGAGTATAATACGATCTACGCTGAAGTGGTCCAACC
GTTTCTTCATCAGCTCGAGTTGTGTACCGACATACACTCTCTCGAAGCTG
TCTTTTCCAAGACGCTGTCTCACCTCGGATTTCCGATGTTCGCCTATAAT
ATTCACAGGATGAGCGCTTCGTTCATCATGAATGAATCCACGGTGGACCC
ACAAAACTTTATCATTTCAAATTTTCCAAACAAATGGCTCACCCACGATT
TTCACCAGAAGTACAAGGAAATCGATCCGACCTTGAAATGGGTAGGCACC
GGCCAAGGGATCGCGCAGTGGAGCGATCTGCTGACATCGGATGATATCGA
CAAGAACCAGAGGCGCCTGCTGCAGGAGGCCTGGGATGCAGGTCTCACCA
ACGGCATCACGCTGCCGATCATGACCGAATTGGGCGAAGCCGTGGCCATC
AGCGTTGTTCCAGAGCCTGGCACCGGAAACAACGAGCGTATCCTTGCCGC
TCTGCCTATCGTACAGATCCTGGCCCAAGGCTATCATCGGAAAGCCAAGG
GTATATTGCTGGGTCATTCTCTGAAAGTCGGGTCGGCGCGGCGCAAATCT
TTTCTATCCCCACGCGAAATCGACGTACTGCACTGGATGGCCAGGGGAAA
GACCGCATGGGAGATCGCTGAAATCCTCAGCATTTCCCAAAAAAGCGTCG
ATTTCTACACCGATATGGCAAAGACGAAGCTCTAG

>643643027 autoinducer synthesis protein I [Agrobacterium radiobacter K84 chromosome 2: NC_011983] (+)strand
GCCCACGCTGGTCCCGTTCGGTGCCGTCAGGCCACTTATCTTCGTTCGGT
GGTTCGATATCGGCGTCGCTTCCCGCGGGAATTTTCCACGAAAACGACGC
CAGCTTTCGACTGGTTTGACAAGTAAATTGCCAAGGCGCGATCGTTTCAT
GGCTTTGGTAAGTTCCTCTGGTTGATCGGTCTGTTCTGAATAAGAAGCGA
ATCCGATCCGATTGAGCGCGTTGCCACATGCCGACGTCGGAGGTGTCGAA
TGCTCGAGCGAAGCGTACCCAAACCAGACTTCAACAGCATCTGGGATTTT
CCCCGGGTGCTTCTTCCCACGGCAATAGCTACCAATTTTGGTCTCCATGC
GTTTCTGTTGTTGTGACGTTCATATCCAACCGAAGACGGGAGTGCACGTC
ATGATGAATTTGATCGATTCTTCCAATCGGGCCATGCATGCGGAAACGCT
TCGATCATTTGCCGAGTTGCGATACGAGGTTTTTGTCCGACGCCTGGGCT
GGGCTCTGCCTGCCGCCCGGGACGGATTTGAGGAGGATGAATATGATACC
TCGCGGGCAGTCTATGTGACGATTAGCAATAGTGCCGGGCATGTGATCGC
CGGGGCTCGGTTGCTCGATACCTCCGATGCCAGTCTTCTGAACGAGATTT
TCCCTCATTTGGTGAAGGATGGCGACTTGCCGCGATCGGATCGGATTTAC
GAAATCACACGCTTCGCCATCGATCATCGCAGGGAGCGCCTGGAAGGCAG
TATGGATTTGCGGAATCGGTTGCTTTGGGGCATTCAAGCAACGGCTCTGC
ATCTTGAATTGGATAAGATGGTCTCCGTCACCTATACCCACCTCGAGCCG
ATGCTCCGCAAGGCGGGTTACCGTTTTCGCAGGCTTGGAGATGTCGACTG
TATTGACGGCATTCCGACGGTTGCGCTGGAACACGAAGTCTCACCCGACA
TCCTGGGTGCTTGCCGCTCTGCCTTGCTCACCGGCAGGGGTCGCCACAAA
TCCGGGTCGCTATGTCCGCTGTCGAGCCAGAGCAATCAACCGACCGCCAG
TCTCGCTCAATCGGCCTTAGTCTAA

>643643018 transcriptional regulator protein [Agrobacterium radiobacter K84 chromosome 2: NC_011983] (+)strand
GGTTTCGGTTTCTTCGACATAGCGGCCGATGGTCCAGAGAGCCGGATCGG
TGGGGCGGTCGGAGGCGCCGGTTCCAAGTTGGTCGAAGGCAACGACGCGA
TAACCTCGGTCGACAAGGCAGGAATGCGCCTCGCGCAGATAGTCGCAGGG
AAGGCCGGGGCCGCCGTTCAGACAGAAGACGGTCTCTGCGCCGGAACCGA
AGCTATAGGCAATCACCTTACGCCCATCGACTTCGACCTCCATGCGTTCG
TCCGGCTGCATTTCGCGCCACATCAGCTTACTCCGGCAAAATTCTTCTTG
CTCAACATTTGGGCATGATTAAATTTTTACCGTAAACCGCGATCCACACC
AGCTATAAGAAGTGATAGGGTCGGGGTTTGGATGTAAGCCGGAGTTCTCC
ATGCTTGACGAAATCGGAACGATCAGACGCAAGTTTACGGCGCATGATAC
GCTGGACGGACGGATCGACCAGGCTTTCGAGGCGATGCAACAGCTCGGTT
TCGAAGCCCTGGTCTACGACTACACGCCGGTACCCTTCGATCTCGACGGT
GAGCTCATGGTTCCCTCGTTTCTGAAGCTGCGCAATATTTCCGACGATAT
GCTCGAATACTGGTTCGACCGCGGCTATTTTCGTATCGATCCGGTGCAGC
AGGTGGCGCTGCGCACCTCGGCGCCGTTTTTCTGGAACTACAATGTCGAG
GCTGATACGGCGATTAACCGCTATCTCGGAGAAAATACCGAACCGGTTGC
GCGCTACCTCAACGAACGCGATATGTCGACGGGTGTTACCGTGCCGGTCC
ATATGCCGCGCGGCGATTATGCGACGGTAACCGGCATCCGTTTCGGGGCG
AACAAGGATTTCGAGCGCAATGCGCTGCGCTACATCGCCGATTTCGGCCT
GCTCGCGCATGTCTTCCACGAAACGGCCTATGCGCTGTTCGATTCCAGTG
AGCGCAGCGTCGGCAAGATGCGGCTGACGGAGCGGGAGCGGGAGTGCCTG
CGTCATTCGGCCGAGGGGCTTTCGGCTAAGGAAATCTCGCGCATCATCGA
TCGTTCGGTTCCGACCGTCGTCATGCATCTGAATTCGGCGGCGAAAAAGC
TGGGCGCCAAGAACCGCACGCAGGCGGTGGTGCGCGCCACGCATTATCGG
CTTCTGGATAACGAGCCATCCTATAACTTCTGA

>643653318 autoinducer (acylhomoserine lactone) synthase [Agrobacterium vitis S4 plasmid pAtS4b: NC_011991] (+)strand
TCACTCGCAACTGACGACAAGGGTGGATTGGCAAAAGAGAACATTGGCGA
CCTTTATCTTCTCTCCTCTTATTGTGCGATGACGGCAAACAACCTGCTTC
GACGCGCCGAACAAGCGGATCATCGGTTAACAGACCGGGAGAAAGAAATT
CTGCAGTGGGTTTCACGCGGGAAGACGGATTGGGAGATCGGGACGATCCT
GCGAATGACCGAGGGCTCCGTTACACAGCGACTGGCCCGCATCCGAGACA
CCCTTGGTGTCAAAAATAGACCGCAGACCGTTTCACAGGCGATTCGGCTC
GGCCTGATCAATTCGGTCTAGCTTGTCAAGATAAGGAACCTGAACTTTCG
CGAATCGTGGAGGCATCTAAAGTTGCGTCATCTTTCAAGAGGACGCGCAG
ATGTTGGTTCATGTCATTACTTCTTCGAATAGCGCATTATATCCAACTGA
ACTGGATGAACTTTTCCGAATTCGCCACAAGATCTACGTGGAAGAAAAGG
GGTGGCGTGAAACATCGCCTGATGGAATGGAACGCGACCAGTTCGATACC
GAGCATGCCGTTCATCTCGTAGGAATCGAGGATGGGCGAATTATTGCAGG
GTCAAGGTTTGTTCCAACCACGCAACCGCACCTGCTCAGCGAGGTGTTCC
CGCATCTTTGCACCCGGCCAGGCGTTCTTCGCCATGAACGCGTCGCTGAG
TGGACCCGTGGGTTCATCATCCCGGAGTTCCGCGAGAAGGCCGGTCTTTT
GATCAAGGCGCAATTCTGCACCGCCGTCATGGAATATTGCTTGAACCAGG
GCATCGAGCAGATAGGCGGAATCCAGGAGATCTACTGGTTGCCATTGTGG
AAGCGTTTCGGTTGGCGGGTCAAAGTGATCGGGGATGCGGCCGAAATTGA
TAGTGTCCTGTGTGTCCCGGCATATTTCGAGGTCTCCGTTGAGGCCTTGG
AAGGCGTGCGCAGACGGGCCAATCTTTCCAGCAGCAACCTGATCGAACAG
GGAAGGCTCGAACCGTTCGTTCCGGCACAGGCTCCCGCTTTCGATGTCTC
GGTATTCTCGGCGGTATAG

>643653317 two-component transcriptional regulator LuxR family [Agrobacterium vitis S4 plasmid pAtS4b: NC_011991] (+)strand
AAGGCCACTGGCCGGGCGTTTTCGACGAGGAGGACGCGGTTGAGTCAGAT
CCAGCTTGAAGACGATGTACTACGGGCCATGGATAAGTATGCCGATCAGC
TGGTCATGGTTGAGGCCCTGCAGGCTGCGTGCGATCGACAGGCGACCTGT
GACTGTCCACCTGACGCCTGCCAACGGCTCCTGGAAGCGCAACGCAAGAT
GAGCGAATTGAGGGGGATATTGTGTACCCTTCTCCAACGCCTTGGCTACA
CCCCCCAGCCCAGATGGGGGAAGATCTCCGAGCACTAATCAAACCAGTGC
GAGCATCTCGAAAAGTTGATGCACGTTCGAAGCTTTTAATGGCGCAGATT
TGAGGTAAGAATGGCACGGGGAGCTGTGCGATGTAGGAAGGGAATTTGCG
GTGAAAAATCATGACATTTATGAATTTATGGAACGCTGCGACAATCAAAA
GAGCGTCGATAATCTGTTTTCGGATTTTGGAACGGTCATCGCGAAACGCG
GCTTTCATTCTTACATTTACACCGGGCTGCCAGCGGTGGGTGACGACGTC
AAGCATTATGTCGTCAAAAATGCGTGGCCGCCGGGATGGACCGAGCAATT
CGAGGGTCTTAACTATTTCGCCGATGATCCCGTCAGTCGGTGGTCTCTTT
CCCAGTCGAAACCCTTTACCTGGAAAACCGCAAGAGAAGAGACGAAGGCG
ACGGCGCGCACCAAAGAGATCCAGCAGGAAGCGGACAGGTATCGCTTGTG
CGATGGCATCGTTTTCCCGATGTTCGACCCAAATTCCTGGCAGTCGGTGA
TCTCACTCGCAACTGACGACAAGGGTGGATTGGCAAAAGAGAACATTGGC
GACCTTTATCTTCTCTCCTCTTATTGTGCGATGACGGCAAACAACCTGCT
TCGACGCGCCGAACAAGCGGATCATCGGTTAACAGACCGGGAGAAAGAAA
TTCTGCAGTGGGTTTCACGCGGGAAGACGGATTGGGAGATCGGGACGATC
CTGCGAATGACCGAGGGCTCCGTTACACAGCGACTGGCCCGCATCCGAGA
CACCCTTGGTGTCAAAAATAGACCGCAGACCGTTTCACAGGCGATTCGGC
TCGGCCTGATCAATTCGGTCTAG

>643653019 transcriptional regulator LuxR family [Agrobacterium vitis S4 chromosome 1: NC_011989] (+)strand
AACAGGATCGGCTCGGCAATGGTGATCACCGCCAATATGATATTGGCTGC
CACCACGATGCTGACCTTCAGACGGTAAGCGGCAAGATATTGCAAGGCTC
GCCAGTAAATTTGTAACAGGGACATGGCGTCAGTTTCTCCTGATCGGCTT
CGAATTGGCCGGTTGAGGCATCGTATCACGATATTTTAAGGAGACGAACC
TGAACGCTGCCTATACAGACCCGCAGATGTTGTGCAAAGTCCGGTTTTGG
AATTCTCTTTTTCACCATGCTTGCTATGGGTAAAATTTCAGGTAGCCGAA
TTAACAAACACATAAGCTTAACGTGTATTTTAAGAAATAGTGTTTGATAA
TAATTAGAGAATGTTAATGTTCAGTCTGGTGCTGGACCTAGGGGGTGCGT
GTGAGTGTCAATCATCTCATACAGTTTTTGGCTGTATCTCAGGGATGCCG
AAGTCGCGAGGAGCTGATCCTAGAATTGGAGAAACTCCTCGAATTTTATA
AATTCGATTATTACGGCCTCGTGCGCAGTCCCAAACCTGACCAAAACCCC
ATGTCGCTGGTGCTTGCAGGACGCTGGCCGGAAAAATGGCCGCAGGTCTA
TATCACGAAAAAATTCGTGCTGATCGACCCTGCCATTCGCTATCTGGCGC
AAGCGCAACGGCCGTTCCGTTGGAGCGAAACGCTGACGGCATTCAGCCAG
GACCCACATTTCAAACGCATGCAGCGGATGATGATGGATGCCCAGCGCTT
TGGTCTCGAGGAAGGCTATATCTTCCCCATCCACGGGCGGGGCGGATTGC
TGGCCAACATGACCATTGGCGGACGACCGGTGGAACTGACCCCGATTGAG
ATCATGCTGTTCGACACGGTGGCGAAATGCGCCTTCTGGCGGCTGGCGGA
AATCAATGGCGAAGACGAACTGCTGTCGATGGTGCAAAAAGTCGATGTGC
GCCTGACCCGACGCGAGCTTGAAATTCTCAATTATCTCGGGGAGGGCATG
ACCTCGAACGAGATGAGCAAGTTGCTCGAGATTTCGAACCACACCGTCGA
TTGGTACGTCAACGAATTGCAGGATAAGTTGAACGCCAAAAACCGGCAAC
ATATGGTAGCAATCGCTTATCGACTCGGCCTGATCAGCTGA

>643652173 transcriptional regulator LuxR family [Agrobacterium vitis S4 chromosome 1: NC_011989] (+)strand
CAAAAAATGAGTGCACGAAAGCATGAACGAAGTGAATGCGTCAGTGCACT
AGGCGCGGTAAGCTCAACAGAAGGCGCTTATTTTCGCAAGACACGTTATT
ACCTTGACTTTTAGGGGGACCGGCGCTCATTTAACACTCACTTCAATGCA
TTTCCGACCGCATGGACGCGGAAGCGCCACAGTGGAAGAAATACAACCGA
AGGCAAGCATCAGCACAACCATTTCAATTAAAGCGAAAGATATATATTTT
TTCGCTAATGAGTTCACAGGGTTTTGAAAGACATTTTTTGAAATTAATCG
ATAAGAACTTTCGAAAGCTCTAGGATTTAATATATAAAATCCCCCTATAT
CCGCTTCGTCGCCAAACACACCGCCCTTACCTCAAATTCAGTCGCCCCAC
ATGTTGATCGCCGAGCGCCAGACACTGCTCAGTACAGAAATAACCGCAAT
GGAAAGCCGTGAGCATTGTGCGGAGATCCTGCGCACTGTTGCCCAGGCGT
TTGGCCTGTCGCATGGCAGTATCCTGCTCGCACCGTGTGCGACCGATGTG
CATCTCCTGCCACTGGTCATGGAAACCACCTTGCCGATGGAATTCGGCCA
TGAATTCGACCGCCACCAATTTGTCAAATTCTGTCCGGTGGTCAAGAAAT
TCGCCGGCTCGATCCTGCCGCGAACCTGGGACATGAAATTCAGGGAACCC
AATGACATGGCGGAGGAATGGCCGCCTGCCATGCGCGACCTGATGATGCG
GTTCAAGCTGATCGTCGGCGTTGTCTTCATTTTCCCCTCCCTTGATTCCC
GGCTGTATTTCATGCGGTTCGATGGGGATCGCTCACCTCTCTCCCAATGC
GAGGTCAATGAACTGGGCATGCTGGCAATGGCGGTTTTCGACACCTATGA
CCGCCTCCGCCGCACCGAGTTGATGAATGTCGATGTTCTCTCCGTGCGCG
AACTGGAAGTGCTTCGCTGGACGGCGCAGGGCAAAACCTCGGTAGAAATT
GGCCAGATCCTCAGCCTCTCCGACCACACCATAAACGCGTATATGACAAC
AGCTATGAAAAAGCTGGATTGCGTCAACCGGACGCAATTGGTAGCAAAGG
CCATTAGGCTGAAGCTCATTCAATAA

>643651957 transcriptional regulator protein [Agrobacterium vitis S4 chromosome 1: NC_011989] (+)strand
CAGATCGCTGATGGCGGGTTGTTCGCCCGCCACATAAGGCGTCAGGGATT
GAACGATCGGGCTCCAGAATCTGCTCATGGAAATTCTCCACGGATGGGAG
GAAGAATAGAGTGCGGCGGCAATCAATTTTCATTTTTGATATCTCAGGCG
GAGATTGATGCCAAGGCACCGGAGATGCTCATGCATCATACCGCTTTCGG
CATTGCCGCCGGTTCGAATGCCGCAAGAAAAACACTATTCACCAGGTTCA
ATGGCGACTGCGCTCACAGCCCAAAAGCTTAAGCCAAAATGATCCCCTCT
CGCGGGGTTTGACTTTTTTTGATAGTATGTCTTATATAATCTTCATACAA
AACAAGTAATATAAACCCATTAAAAAATGGGGGTAGCCATGACTAAAGAC
ATGACATCGCCAAACCTTGATAAAACACTATCATTTCTATCTCAAATAAA
GCAAACAGACACAGTCAAAAATCTTGTAGATTTAACAAAACATGCGACAA
GCCGATACGGTGTTAAAAATATCGTTCTAGGATTTCCACCAGAAATCGGA
ATGCTACCCAGCCAGCAAATGCAGGGTATTTTACTTGCAGACTGGCCTGA
CGAATGGTCGCATCTTTATTTTCGCGACAACCTGGCATTTCAAGACCCTG
CCATCCGACACATCGTCAGTTCGGAACCCTCCTTTGTCTGGTCGGATTTT
TCCAAAACATTACCCATAAGCCGTGACGAAAAATGGCTGATGGATCAGGC
CAAGGAGTTTTTTGTCAGCAATGGCTTCACCCTGCCCATCCTATCCTTGG
ATGGACGCCGCGCTGGCGTCACATTCGCCGGCAGCGACATCGATGATTCA
CCCCAGGCAAGAACCGGCATGGCGCTGATCGCAAGCCTCGTCTTCGCACG
CGCGCTAGAACTATATGGCGCAAACCAGAAACAGACCACTCGACTGACCC
CGAGGGAACGGGAAGTCATCGGCTGGATTGCCAATGGCAAGACGGATTGG
GAAATCAGCGTGATTTTCGGAGTCTCCGAAAAGGCCGTGACCAAGCATGT
TGGCAATATCATGATGAAACTCGGCGCCGTCAGCAGATCACACGCCATTG
CAGAAGCCTTCCGGCAAAAATTGATATGCTGA

>643651164 transcriptional regulator LuxR family [Agrobacterium vitis S4 chromosome 1: NC_011989] (-)strand
GGCGTTGTCAATATGGCCGCTCTTGCCGTGGTGGAAGCCAACCAGCAGGT
CTGACCCCCACTTTGGGTCTTTCGTATTCTGTAATCACCCAGGTTCATTC
CGAACCTGGGTGATTTTTTTTGCCTGCTTACGCTTCCTTTCAGGAAGACC
GGGGCCCATTTTTCCTGGCAAACGTCATGCCGAGCCGGGCGAAGATGATA
TTCTTCGGACACCATCTGTTTATCATCCTCTTATGCTCTGTTTCCCTTGC
TCTGTTTCCTTGGGAAACGGAGTTGTCGGTGTTCGAACCGGACACAGTTG
TCTTCGCAAGACATAAAATCGCAGACCTGAAACCTTATTCAACACGTGGA
CATTTGCCCTCAAAGGTAGAAAATAAACCCTTAAAAATTGCGGGGCTTTC
ATGTTTGACGATGACATTTATTTTAATTTGCTCGATTGGCTGGAGACCGC
CACCAGCGCGAAATGGACCGATTTCCTGAACCGCCTGCAAATCAGCTACA
ACCTGTCCGGCTGTCTTTACATGGACGCTTCCATCACCTCGGCTGGCGCT
CTGGTATATCGATACGGGCATACATTCGATAAGCAGGCAAAAGACCCTAT
CCTCATGCTCGATGCGCCTGTTTTGCGTAACGTCTTGTCACAACTCAGCC
GGGCCATGGAACCGGTGGATATGCATGACCTCGCGCAATTGAGCGAAGAG
GGCCTTCTGTTGCGCAGCAAGCTGCGCGATCTGCCCTTGCCGAGGCAAGC
CGTCAGTTATCCGCTGCTTTCGGTCGATGGACGCGGCGCAATTCTCGCTA
TTGCAAGCAATGCATGTGAGGAGGAGTGGCGACGCTTTCGCCGCTGCCAT
GACCGCGACATCCATCTTCTGGCGGGAAAATTCCACGCAGGCCTAGTGAA
ACGCTGCGATGGTACCCGCCTCGGAGGTGTGCCCACCCTCACCCGACGGG
AACAGGAAACCCTGCGATGGACGGCTGCGGGCAAAAGCTATTGGGAAACC
GCCGTGATCCTTGGAATCTCTGAACGGACCGTGCGGTATTTTATGGCCAA
TGCCCGCACCAAACTCGACGCCGTCTCCAACACTCAAGCGGTGGCAAAGG
CCCTGCAACGCGGCCTGATCCCACCGGAAGCACCATTATAA

>643651163 autoinducer synthesis protein [Agrobacterium vitis S4 chromosome 1: NC_011989] (-)strand
TATGGCCAATGCCCGCACCAAACTCGACGCCGTCTCCAACACTCAAGCGG
TGGCAAAGGCCCTGCAACGCGGCCTGATCCCACCGGAAGCACCATTATAA
CAGGCCACCGCCCTCCATATCTTATGTTAGCCAGACCTCTCGGCAGCTGA
GTGATCCGAACTATCATGAATAGGTGGCGGCCCATATTGCCTATGCAAAA
ATTTCATGCCGCATGTCTGTTTTAGATATTTTCAATGCCTTCAAGACGGG
GAGTGGTCCACATCTTCGATGCCTTGGTATGAGATGGTGAATCGGAGCAG
TTTAACGGTCAATTCTTGTCAGTTAAACTGTCGCTACCGTCAGTTTTATT
GGGATTTTTTTACACTCATATTGTGTCACCTTCCAATTAAGGAGACACGC
ATGCTCAAAATTCTGAACAGCCGACATAAGCAGACGCAACAGGCGGCATT
GGCAGACATGTTTCGCCTGCGAAAAAAAGTATTTCATGATCTTTTGAAAT
GGGATGTCGTTGTACAGGGCGATTTCGAGATGGATCACTATGATGATGCC
AATCCGATTTACGTTTTATCTTATGACGACAGGACAGGCCGGTTGCGCGG
CTCGCTCCGCCTGCTGCCGACGCTTGGCCCGAATATGCTGGATGATACCT
TTCCCATTCTATTGGACGGAAAGCCGGCCATTCGTGACATTGCCATGTGG
GAATCGAGCCGGTTCTGCATCGACCCGGAAATTTCCCTGGACCGATCTTC
CAACCAGGTCAGCATTGCCGCAGCCGAGCTGATGTGTGGTGTTGGTGAAC
TGGCCCTTGCATCGGGGCTTACGCATATCGTCACCGTGACAGATGTGTTT
TTGGAGCGGATGTTTCGCCGCATGGGCTGCCCCGGCGAACGAATTGGCGC
GCCGCATAAGATCGGCTCGGTTCATGCCGTGGCAATTGCCTGGGAGATCG
ATACCGGCATGCTCGATGCCATGAAAAACATTGCTGCCATCACCGGACGC
CTGCTCGACACACCCATGTCGCTGGAACAGGCACGCGCCGCCTGA

>643650444 transcriptional regulator LuxR family [Agrobacterium vitis S4 chromosome 1: NC_011989] (+)strand
AAAACCTGGTTTCAGGCCTTGGTATTGGCAGGATGGTCGATCTATAGGAT
GGGCAATTGCGTTCGGGTGGGCATCGTTATCGCCAAACGATAAGACCGGG
AGCCTTTTTCTGTTACGGCAGGACTTAAATAAATGACCGGAAGATAAGTG
AATGGATAGAGGGCTTCGTTAAATTATTCAGGACTGGCTTTTTTAGTTAT
CAATGTTTTTGGCTGTAACTGCCGGAATGCAGTCGGCATTCAATTTTCGC
AATGTCCGGCTATAGCAGGTCTGCAACGGGTTGCGACGCGGTCGCGATAT
GTAAAGAGAACAAGGCTTTTTATCGATGGGTGACGATCTGGTCCATATGG
CAATGGTTGCCGAAGATGCGGCCTCGAAATTTGCGACGGCAGAACGCTAT
GTGCGCGAATTAAGTGGCTATAAGACCCAGTTTGACGTTTTCAGGCTGAT
GAAGCGGTTGACTGACTTTTTCGGCGCCAAGGGTTTCATGGTCATGAATG
TGCCTTCGGCTGGTGCAAAAACTTTGACCGGCAGCTCGGTCATCACCAAC
TGGCCTGCTGATTTTCTCAGCGAATACGACATGGCGTCCCTGCTGTCGTC
CAGCCCGATGTTCAACCGGTTGCGCAACACCTCTATACCCGTTGTTTTCG
ATGTGCATGTGGTCGCCCGCGAACGCGATCCCAAGACTGTCGAGCTGGCG
ACGGACCTGTTTTTGCGGTTCGGCATGCCGCGCGGCGCCTGTTTTCCGGT
TCATGATGCCCATGGCAACCGGGGCGCTGTCAATATTTGCGGTGAAATGC
CAGCCTTTTCCTTCGTCGACATGGTGCTGCTGCAATATCTGGCCGGGCAT
GTGTTCAACCGGCTTGCCGAAATTCGCGAACTGGATGCACGGGTCACCGA
AACGCTGACGGAGCGCGAGATCGAATGTCTGACCTGGACGGCGGCGGGCA
AGACCTCCGTTGAAATCGCTGAGATCATGGGCCTGTCAGAACATACGATC
AATCATTATCTCAACCGCGCCACCCGCAAGCTGGATACCGTGAACCGCAC
CCAGGCGGTCGCGAAGGCGCTACGGTTGAGCCTGATCAAATAG

>643649279 DNA-binding HTH domain-containing protein [Agrobacterium vitis S4 chromosome 2: NC_011988] (-)strand
ATTTATGGCGACCTCTGACAGAGCCGCGCGTTTTATAAACCGCACACAGG
ATGCTGTAATACGTTATATTTCCTGGATGATTTTGCATCGCAACACGCGA
ATTTACCCCTAAAAACGCCCAGAGTCACAGCAGGACTCGTGCCACAACAG
ACCACAAACACGAAATTTGCGCGCGCAAAACTGACCTGATCTGGGGCAGT
CGCCAATCGTAAACGCACCATACGGGCGTGGCAGGCGTCAATGTTCAGAT
TTTGTTTCCATTGAAATTGACCCGTTTCAATTTCAAATTGACATTGACCC
CCTGCTTGTAAATGCTACACTGCAACATGACGCATAATACAACACATTTT
CAAGCGCTACCAATAGTTACATTTATTTTCCAATATTAAAACAGCATTTT
CTGAATTTTATATTTGCGGGCATTCCAATCCTCCCAATTTCCGGCCCCGA
ATGCCCGGCCTCAAAAATTTCACGAAGTGACGATTTGGAGTTTTATTTCA
TGCATGACATCAAACATAAGACCGTAGATCCTCTCGATCGCTTTATTATG
CGCCTCAATGCCGCCGTCTCCGCCGCTGAGATGAAAGCCGTCATGGAATC
CAGTATAAAATCACTGGGTTACAAGTATTTTTCCTATCACATTCTTCAAA
CCCCTGTGCTGAATGCTACGAATGAAACCCGCCATACATTCGGCATCAAC
AACTATCCAGAGGAATGGGTGGAGCGATACGCATCGGAGCGGTATGTCTA
TTGCGATCCCATCGTCGGGATTTCTCTCTCTCGCAAGACACCGTTTCGTT
GGAGCGATGCCATTGATAGCGACAAGCTGACGGAAGAAGAGCGTTGCGTT
ATCGAAGATGCTGCAAAACGTGGCATTGTCAACGGGCTGACCGTGCCTCT
CATGTCCCGCCATGGCGAACTGGCAATCATGACTGTAATCCCCGACGAAA
AATTCCAGGACAGCCTGCCGGAAGCTCATCTTATTCACATTATCTCGCAA
TTCTTTCATTCCTGTGCGCTGCCAGTTGTCATGGAAGAGCACCTGATCGG
CAGCTATCGCCGCCGCCGGTCATTCCTGTCGGCACGGGAAAAGGAAACCG
TGATCTGGGTGTCCAAGGGCAAGTCGTCATGGGAAATTGCCAAAATCCTC
GGCATTTCCGAAAAATCGGTCGAATTTTACATGGAGTCGGTCAAGCGCAA
GCTGGAAGCCGTCAACCGTACCCAGGCCGTTGTCAAAGCAATCATGCTTG
GATTGATCCAGACCGACCGTTTTCAGTCGGGCGACGGACGCAAAGCCACA
ATGGCCATGCCCAGCCGAGCCTGA

>643644429 autoinducer synthesis protein [Agrobacterium vitis S4 plasmid pAtS4c: NC_011984] (-)strand
ACGCATTTTCGTCGGAATGAGGCCGAATGCCTATTCGTCCTTTGAAAACT
GTTAGTTAGGCCCCTTCCGGTCGTTCGAGCTCTGCGGCCGGAAGTGCAGA
TTTGCACCTACGCGCCGGCATTTCGCAGCTCTCCACCGCTCACATTCCGG
AGCGTGGAACACCGACCCGGTAGAATCACTAGGTGCAAATCTGCACGTAG
GCGCACGCGCCGCGAGATGATTTCTGTCCGCATGACCTGTTCATACGGAG
ATCATGATGCGGATACTGACAGTCTCGCCGGACCAGTACGAACGAAATCG
AAGCTTCCTCAAACAGATGCACGGTCTTCGCGCGATGGTGTTCGGAGGCC
GTCTTGAATGGGACGTCTCCATCACAGCAGGGGAAGAGCGCGACCAGTAC
GATGACTTCAAACCAACCTACCTTCTAGCGATTACCGATAGTGGATTGAT
CGCCGGTTGCGTCCGTCTTCTTCCGGCTTCCGGCCCGACGATGCTCGACC
AGACCTTTCCCCAGCTGCTCGAAACGGGCTCACTCGTCGCACATTCCGGA
ATGGTCGAAAGTTCGCGCTTCTGCGTCGATACCGCGCTTGCATCGCGGAG
GGATGCATGCCAACTGCATCTCGCAACGCTCACCCTGTTCGCTGGCATCA
TCGAATGGTCGATGGCAAGCGGCTACAGCGAGATCGTCACAGCGACCGAT
CTTCGTTTCGAACGCATCCTGAAGCGGGCCGGATGGCCGATGCGACGGCT
CGGTGAACCGGCCGCGATCGGCAACACCATCGCCATTGCCGGGAGCTTGC
CGGCGGATAGGACGAGCTTCCGGCAGGTTTGCCCACCGGGCTATCATGCG
ATCCCCCAGATCGACGTGGCAGCGATCAGGAGTGCCGCGTGA

>643644378 transcriptional regulator [Agrobacterium vitis S4 plasmid pAtS4c: NC_011984] (-)strand
ACGCCGCCCGTTAACACTTCGCGGCCGTTGCGATGTGTTCAGGATCGATA
ACGGCCAAACCGGGCGCTTCGCTTGAAGCGATAATAGAGCCTCTGATGTC
ATGGGGTTAATTAGACGGGGTGGTGTCTATGTCTTATTGCATTTCCGCGG
GACCGCCGCTCCGACTTTACCCTAAAAATCCGCCCCTCGGGAGATTTGAG
GTCGTTCAGGGGGTCTACCAGAGATGGCTCAAGCAGTCGCCCCCAATGCT
TCCAAAACTCACACAAAATGAACGGCGGCTTGATTCAGTTGTCCCATACG
TTGCATTACACAATCTAGGATTGCTTTTGGGCAGATATGATAAAACCGTT
GAGGGGCTCACGTGACCTGTTCCACCTGATCACCAAAACGGAGTGAAAAA
ATGCAGCACTGGCTGGACAGGCTGACCGATCTTGCGGCCATACAAGGCGA
CGAAAGCATCCTAACGCAGGGCCTTGCCGACCTCACCCAACATTTCGGCT
TCACCGGCTACGCCTATCTCCACATCCAGCACAAGCATACCATTGCAGTT
ACCAATTATCATCGCGAGTGGCGATCGACGTATTTCGACAAGCACTTCGA
TAAGCTCGATCCAGTCGTCAAACGCGCGAAATCCAGAAAGCAAGTTTTTG
CGTGGTCCGGCGAACAGGATCGCGCGAGGCAATCGAAGGAAGAGCGTGCC
TTCTATGCGCATGCTGCCGATTTCGGTATCCGCTCCGGGGTCACCGTTCC
AATCAAGACCGCCAACGGCTCTATGTCGATGTTCACTTTAGCTTCCGAGA
AGCCAGCGATCGATCTCGACCGTGAGATAGACGCGGTCGCAGCGGCTGCT
GCCGTCGGACAACTCCATGCCCGCATCTCGTTCCTTCAAACAACTCCGAC
CGTGGAAGATGCGGCCTGGCTCGATCCTAAAGAGGCGACCTATCTCAGAT
GGATCGCTGTCGGAATGACGATGGAGGAAATCGCTGACGTGGAGGGCATC
AAATACAATAGCGTCCGTGTTAAGCTCCGCGAGGCTATGAAGCGCTTCGA
CGTCCGGAGCAAGGCCCATCTTACCGCGCTCGCAATTCGTAGAAAGCTGA
TCTGA

>643641888 autoinducer synthesis protein [Agrobacterium vitis S4 plasmid pTiS4: NC_011982] (-)strand
ACGAAACTATCCCGCGATTCCCGGCTGGCTGCAAGGAATTTAAAGTTAAC
AAGAAGTTAACGCGATTGACCCAATTTTTTGATCCGGGTTGATTCATCGT
TGAATCGTAATCGCTTAGCCTGCAGCATTGGCAAAAATTAATTGGACCGC
AAGTGCAGATTTGCACATGAAATCAACGCTGCACTAGATCGATTGCACTC
GCAAATCGCTCCTTGAACACCCGACTCATGAGAATCACTGGGTGCAGATC
TGCACATAGCCACACGCTGAACGAGATGTTTTCTCTCCGCATCGTTTGTT
GTTGCGGAGATCAACATGCTGATTCTGACCGTCTCGCCCGGCCAATATGA
ACACCAGACCACTTACCTGAAGCAAATGCACCGGCTTCGTGCCGAAGTGT
TCGGAAACCGTCTGGAATGGGATGTCGCAATCGAGGACGGCGGCGAACGG
GATCAGTACGACGCCCTCAGCCCTACCTATATCCTCGCGACGCTCAGTGG
GCAGAGGGTGGTCGGCTGCGCGCGGCTCTTACCCGCATCAGGCCCGACCA
TGCTGGAGCGGACGTTCCCGCAATTGCTGGCAGCCGGCTCTCTCAGCGCT
ACCACGGCAATGGTCGAAAGCTCACGCTTCTGCGTCGAGACGACATTGCC
GACGAGGAGGGCAGGAGGCCAACTGCATCTCGCAACGCTCACCATGTTTG
CCGGCATCATCGAATGGTCAATGGCAAACGGCTACGACGAGATCGTCACC
GCAACCGATCTTCGCTTCGAGCGCATCCTGAAGCGCGCCGGTTGGCCGAT
GACACGACTGGGCGAACCCGTCGTGATCGGCAACACCGTCGCCGTCGCCG
GACATTTGCCCGCCGACCGAATGAGCTTCGAACGGGTCTGCCCGCCGGAA
TACCGTTCGATTATCGCCGACGACAACGGCCGCCCGTTCAGGAGCGCCGC
GTGA

>643641858 transcriptional regulator [Agrobacterium vitis S4 plasmid pTiS4: NC_011982] (-)strand
AGTCGCGCTGGAATGGGGCCGTGCCAGGGTCGATCGTGCGGCCTAACAGT
ATGTGAGTTGATAGGAGATGCGACCGCTCAACCGCCCGGCCAAGTGGGAT
ACATGAATATTCGAGCACCTGTTAAACCTGTTACCTTGGGTGAAATGGCC
CGCAGCCAAGACTATCCGTCTGATTGACCGATGTATCTGGTGCATATCCA
TAAAGAAAGGATTGTATCGCAAAGGACTTTTTTGTCGTTGTGGAAGAATT
GGTAGCCTTCTCTTCCTATCTCCATGCCTTAACTTGCAACGGTTTGCTTA
ACCGTCCTCTATTTATTTCATTCTGTATATCGCCCTAAGGGAGGGACAAT
GCTCAACTGTTCCATCTGACAAAATACGGAGATGAATAATGCAGCACTAG
CTGGACAAGCTGACTGATCTTGCCGCGATCGAAGGCGATGAGTGCATCCT
GAAGACCGGGTTGGCGGACATCGCCGATCATTTCGGCTTCACCGGCTATG
CCTACCTCCATATCCAGCACAGGCACATCACCGCCGTCACCAACTATCAT
CCCGAGTGGCAGTCGGTCTATTTCGACAAGAAGTTCGACGCTCTCGACCC
GGTCGTCAAGCGCGCAAGATCCCGGAAGCACATCTTCACCTGGTCTGGCG
AGCACGAGCGACCGACACTGTCGAAGGACGAGCGTGCCTTCTATGCCCAC
GCAGCCGATTTCGGCATCCGCTCCGGCATCACCATACCCATCAAGACTGC
CAACGGCTCGATGTCGATGTTCACGCTGGCATCAGAGAAGCCGGTGATTG
ATCTCGATCGGGAAATCGATGCAGTGGCAGCCGCGGGAACCATCGGGCAG
ATCCATGCCCGTATCTCATTCCTCCGCACCACCCCTACCGCGGAAGATGC
CGCATGGCTCGATCCGAAGGAGGCCACCTATCTGAGATGGATTGCCGTCG
GCAAGACGATGGAGGAGATCGCCGACGTCGAAGGGGTCAAGTACAACAGC
GTCCGCGTCAAGCTTCGCGAAGCCATGAAGCGCTTCGACGTCCGCTCCAA
GGCTCACCTAACCGCGCTGGCAATCCGACGAAGACTCATTTGA

>643641759 transcriptional regulator [Agrobacterium vitis S4 plasmid pTiS4: NC_011982] (-)strand
CACGATCGCCGCAGGCGAGTGCGATGTCTAAATATCAGCGAAAGATACTT
TCGAGGACCCGAGATTTTGGTTGTCGCACTGTTGGTGCAACATCTTACGC
GAGTAGAGACAGACGGATTGAGAGCGCTTTGAGGCCTGGTGCTGGCAAAA
AATTGAGGAGACGACCAATGGCTGAGCAAGCGAAAAACGGGTTCGACGAC
ATATGTGAAAACGACCTTCAAACTGCAGGCCGATGAGCATGAAGGCGGCG
CTTTCGGCTTGTTGTTCGCAAAAAAGCGCTTCGGCGATTGCCCCCGAACA
ACGCCACTGTCATTACCGCAACTGGCTTCCGGACGACCACTGTCGACAAT
AAAAATGACACGTCAAACGGAGGGCACGAATGCAAACTTGGTTGGAAAAG
CTGACCGATCTCGCCGCGATCGAAGGCGATGAGTGCATCCTGAAGACCGG
GTTGGCGGACATCGCCGATCATTTCGGCTTCACCGGCTATGCCTACCTCC
ATATCCAGCACAGGCACATCACCGCCGTCACCAACTATCATCCCGAGTGG
CAGTCGGTCTATTTCGACAAGAAGTTCGACGCTCTCGACCCGGTCGTCAA
GCGCGCAAGATCCCGGAAGCACATCTTCACCTGGTCTGGCGAGCACGAGC
GACCGACACTGTCGAAGGACGAGCGTGCCTTCTATGCCCACGCAGCCGAT
TTCGGCATCCGCTCCGGCATCACCATACCCATCAAGACTGCCAACGGCTC
GATGTCGATGTTCACGCTGGCATCAGAGAAGCCGGTGATTGATCTCGATC
GGGAAATCGATGCAGTGGCAGCCGCGGGAACCATCGGGCAGATCCATGCC
CGTATCTCATTCCTCCGCACCACCCCTACCGCGGAAGATGCCGCATGGCT
CGATCCGAAGGAGGCCACCTATCTGAGATGGATTGCCGTCGGCAAGACGA
TGGAGGAGATCGCCGACGTCGAAGGGGTCAAGTACAACAGCGTCCGCGTC
AAGCTTCGCGAAGCCATGAAGCGCTTCGATGTCCGCTCCAAGGCGCATCT
TACCGCGCTCGCGATCCGACGAAAACTCATTTGA

>643527670 transcriptional regulator, LuxR family [Methylobacterium chloromethanicum CM4: NC_011757] (-)strand
ATGAATGGTCGGAGTGGCCGGACTTGAACCGACGACCCCCTGTCCCCCAG
ACAGGTGCGCTACCGGGCTGCGCTACACTCCGACGCCCTTACGGCCCGCG
GCTCATAGCGGTCCGCTTCGGACAGCGCAAGCCCTTCCGCGATCGCCGAA
CCGCGCGGCGCGGGCCCGCACCCTGCGGATGAGACCTGTGCACGAGCGTG
CGCCGACCCTCAAAATTTGATTCAGCGCATTGCTCGGCCGTACGGCGTCG
CGCAGGACGGCAGACAGGGGCGCGCCGGCTCCCTGTGTCGTTGACTCCGC
GCAGGCCACAGTGAAGCAACTTCAACGAAATTTACGAGCGCCCTTCTCAA
AGGCGTAGCAACGACTTATCGTGATGAGAGTGCGATGATTTTGCCGGGCC
ATGTCTAGAAAATCACTTGACCTGACGTTGGAAATTCTGAAGTCGCTCGA
TCGAGCGCATTCGCGTGAGGATATTCTGCGGGCCATCATGCCGCGGCTCA
ACGCGCTGGGCATCGAATACGTCATCTCGGCCATGATTCCTCTGAAACGC
CTGCCAGCGCGAACACAGAAGAATTACCTTATATTAGAGAATACTTCCGA
CGAGTGGAACCGGCTCTACTTTTCGAAAGGCTATATGTATACGGACCCGG
TCGTGCAGGCGACTCTGTCCAGCACGACCGGCTTCCGCTGGTCGGAGATC
GAACCGGCGGGCGTGCTCGACCCCCGCTCGCGGCAGGTGATGAACGAGGC
CGGCGAGTTCGGCCTCGGCGATGGCTTCACCGTGCCGCTCGCCACGCTGG
AGGAGGAGCGCGGCGGCCTCACCTTCGCCGGTCCGCGGCTCGACATCAGC
CCGGGACAGCGCGGGATGCTCACCCTGCTCGCCTCCTACGTGGTCGGGCA
GACGCTGCTCATCGACAACGGCCCCAGCGAACGCCGGATGGGACTGACCC
CGCGCGAGCGCGAGAGCCTGCAATGGGTCGCCGAGGGCAAGACCGATTGG
GAGATCGGCGAGTTGATGGGCATCTCGCGGCACGGCGTCGATTTCCACCT
GCGCTCCGCCCGGGTGAAACTCGGCTGCGTGTCCCGTACGCAAGCGGTGG
CCGAAGGGTTCAGGCGCGGCCTGATCATCTGA

>643527669 autoinducer synthesis protein [Methylobacterium chloromethanicum CM4: NC_011757] (-)strand
GAAGCACCGCGCGCGGCGTGCTTTCGAAACAGGCAATGCAAGATTGCATG
CCCGGCGCATCGCGCCCGGTGCGATATCCGGATCGCTGCACGGGCGACGC
CGTCCGCCGGCGCTCGGAGCCGCGCGGACGCGGTGGAGGATCGCGCCTCA
CCGATCATGACCACGGTAATGTGAGCCGCTCCTCCGCCGGCTGTCGACAA
GTTCTGTATTGTTTTACACATTCAATCCAAGATAGAGACATGGGCCGCGC
GATTTGTGAGAGTGGCGGAATAATCGCTCGCGGACTGGCTTGATTCCCGA
ACGGCAAAAGGCCGACCGAACGAAACCCTACGGGTTCTCGTAGTGCCGCG
GCACGCCTGGATTTGGGACGAACACTTCAGGTTTCTGAAGAGGTGTTCCG
ATGATCCATGTCGTCACCGCTGAAAACATGCAGGACTATGCCGGTGCGCT
CGATCAGGCCTTCCGCCTGAGACACCGTGTCTTCGTCGAAGAACTGGGCT
GGTCCAACCTCGCCCGCCCGGACCGGCGCGAAATCGACGAGTTCGACGAC
GAGCACGCCATCCACCTCCTCGCCCTCGACGAAACCGAGTCCGTCATCGG
TTACTCGCGCCTGTTGCCGACGACCCGGCCCTACCTGCTGCCGATGGTGT
TGCCGCAGCTTTGCGAAGGGGCGGCGCCGTCGGGCGCGCATATCGTCGAA
TGGGGCCGCATCTGCGTCGCGGAATGCGCCCGGACTTCGGGCCGGCGGCT
CAACCCGACGGCCCTGGCCCTGATGACGGCCATCGTCGAGTGGGGGCTGC
CGCGGGGGATCACCAGCTTCATCTCCGAAATGCCGACGAGCTGGATCCTG
CGCCTCCTGCAACTGCACCTGCGCGCGATGCCCCTCGGCCTGCCCCACGA
AATCGAGGGCGAGGAGATCGTCGCGGTCGAGGCGGCCTTCGACGGCCGCT
CGCTGCGCCAGCTCCAGAACAAGCGCGGCGACATCCGCTCGGTGCTGGCC
CCGCCGCGGGTCAGCTTCGCCCGGCTCGCCTCCTGA

>643664312  [Methylobacterium nodulans ORS 2060: NC_011894] (-)strand
TGGACCTGTCGGACGATGCCCGGGCCGGGCTTCACCTCGTCGCGATCTAC
GCCTTCTCGGCGGCGCGGGCCCTCTCGGCGATGCCGTCGAACCCCGCCGA
TCCCGAGCGCCAGCCGCCGCGTTGCAGCGCCCGCGAGATCGAGTGCATGC
GGTGGGCCGCCGCCGGCAAGACGGGCTGGGAGATCTCCGAGATCCTCTCC
CTGTCTCAGCGCACGGTCGAGGCCTACCTCAACAATGCGGCCCGCAAGCT
CGGCGTCGCCAACCGTGTCCATTTGATCGCCGAGGCGATCCGGCACGGTC
TCATCGACTGATCGCCGGCTCAGTGCTACCGTAAATTTACAGTATTTTCG
CCCCGAGCAAGATCTTCCATTATCTGCCCGCGTTGGTCGGGGATAATGCG
ATGATCAAATTAATCGATCGCAGCAACTGCGACGATCATGCGGCGCTTAT
CGAACAGGTTTATCGATTCCGGCACCGCTTTTTCGTCGAGCATTTGAAGT
GGGAGGCTTGCCGCAAGCCGGACGGACGGGAGAAGGACCAGTTCGACGGC
CCGGACTGCATCCATCTGGTGGGTGTGGACGGAGGCGAGGTGATCTCCTA
TGCGCGCCTGCTGCCGACGACGCGGCCGCACCTGCAGAGCCACGTCTATC
CGGAGATCCTGCGGGGGGCGCGGGCCCCGACGGGGCCGCGCATCTACGAG
TGGACGCGCTGCGCGGCGGCGCCCTGGAAGCGCGATTCGAGCCGGGCGCT
CGATCCGATCGCCGGCTACCAGTTCGCGGCCGTCGTCCGAGGCGGTCGGC
CTGCTCGGCATCGAGGGCCTGCTGGTGCAGACCCACCCGATCATCGTCGA
GCGGCTGATCACGCTGGGCTGGCAGGTGGAGCCGCTCGGGCTGCCCTATC
CGTATGACGGCAAGCCGCTGGTGCCGATCTACGCCCGCTGGACGCCCCGG
ACGGCGGCGGCGAGCCTCGCCGCCTACGAGCTGCGCGGGCCGGCACTCTC
GCACGACGAGGTGGTGGACGAGCGGCGGCGGGAGATCGTGCTCCCCAGCC
ACTACGCCGCCTGA

>643599501 transcriptional regulator, LuxR family [Methylobacterium nodulans ORS 2060: NC_011894] (-)strand
CGGCATGGGCGGCATGGACTTCTGAGGTCCGGCCTCCTCGCTCGTACTTG
GGAAGGGCCGCCGCGAGGCGGCCCTTCTTCGTATCCGCTCCCGGACGGCG
GACATCCTGCGTCCCGCGCCACCCGCCGGCAGCACCGTCCCGCGGTCGTT
TCTCCGAACAAGGAAATCACTTTTCCGCCATCCGCGCGCATCATGTCCCC
AGCCGGCCAAGATTTCGGGCCTACCCGCGGGGCCTGACTTGAGGCAGGAT
CAGGCCACCGAGCTGCGCTGCTCGGTCTTTGTCACGGCTCTTGCGTCGAG
ATCTTGCGGCACGCCGAGGGTGTGGCGGGATGGCCGGCGGGACATCCTCC
CCGACCGGCGAGCGGGCCGCCGCGTGACCTCGCGCCGGGAAGGGGGCGTC
ATGTCCAGCAAGTCGCTCGATCTCTCCCGCGAGTTGCTTCAGTCGATCCA
CCGCACGGCCACGCCGGAGAACGTGCGCGACCAGCTCCTGAAGAAGCTCG
CGGGCGTGGGCGTCGAGCACGTGTTGCTGGCGACCCTGCGGATCTGCGAT
GCGGTGCCGTGCGACCGGCGCCCGACGGTGTTCATCGGCACCTACCCGGA
CGAATGGGCGCGCCGCTACTACGCGCGCAACTACATTCTCCACGATCCCG
TGGTCCGCGGCGTTGCCGAGCGGGCGAGCGGGTTTGCCTGGACGGATCCC
GACCTCATCGCCTCCGACGACCGCGAGGCCCGGCGCGTCCTCGACGAGGC
CGGCGAATTCGGCCTGCACGAAGGCTTCACCCTGCCCCTCCTGACGCTCG
AAGGCGATACAGCGGGCGTGAGCTTCGTGGGCGAGCGCCTCGACCTCAGC
CCCGCCGTGCGCGGAATGCTGACCCTGGTCGGCACCTACGCGCTCGGACA
GGTGCTCCTCCTCGCGAACGGACAGGCCGAGGCGCTGAGCGAGCCGCTCT
CGCCCCGCGAGCGCGAGAGCCTGCAATGGGCGGCGGACGGCAAGTCGGAT
TGGGAGATCGGCGAGGCGATGGGCATCTCCGAGCACGGCGCTATCCGGCA
CCTGCGCGCCGTGCGCCGCAAGCTCGGCACGACGAGCCGCGCCCATGCAG
TTGCATTGGGCCTGCGGCTCGGTATTATCAGTTGA

>643599500 autoinducer synthesis protein [Methylobacterium nodulans ORS 2060: NC_011894] (-)strand
GGGCGTGAGCTTCGTGGGCGAGCGCCTCGACCTCAGCCCCGCCGTGCGCG
GAATGCTGACCCTGGTCGGCACCTACGCGCTCGGACAGGTGCTCCTCCTC
GCGAACGGACAGGCCGAGGCGCTGAGCGAGCCGCTCTCGCCCCGCGAGCG
CGAGAGCCTGCAATGGGCGGCGGACGGCAAGTCGGATTGGGAGATCGGCG
AGGCGATGGGCATCTCCGAGCACGGCGCTATCCGGCACCTGCGCGCCGTG
CGCCGCAAGCTCGGCACGACGAGCCGCGCCCATGCAGTTGCATTGGGCCT
GCGGCTCGGTATTATCAGTTGAATTCCGAGGTACAAGATCTTGGACTAGG
ACTGTCTTGATCCGTGAGTAGAAGGAATTCCGTATCAGCGGAGTTCCCTC
ATGATTCACCTCGTCGACGCCACCAACATCCACCGCCATGCGGCCGAGAT
GGAGCAGGTGTATCGGCTCCGTCATGACATCTTCGTCAAGGACAAGGGCT
GGAGCGATCTCGCCAAGCCGGATCAGCGCGAGATCGACCAGTTCGATGAT
GAGCACGCCGTGCATCTGCTGGCGATGCGCGAGGATGAGCTTGTCGGATA
CTCTCGTCTTCTTCCAACGACACGACCCTACCTGCTCTCGACCGTGCTGC
CCGAGCTGTGCGACGGGCCGGCGCCGTCTGCGCCGCATATCTGGGAATGG
GGCCGGATCTGCGTCTCGGACCGGGCCCGGATCTCGGGCCGGCGCCTCAA
TCCGGTCGCCCTCGCGCTCACTACGGCCGTCGTGGAATGGGGCCTGCCGC
GGGGCGTCAACCGGTTCATCTCGCAGAACCCCACCTCCTGGCTCCTGCGG
CTGATCCAGCTGCACTTCCGGGCCTATCCACTCGGCCTCCCGCGCCTGAT
CGAGGGCGAGGAGATCATCGCCGTCGAGGCGCGATTCGACCAGCGCACCC
TGCGCCAGCTGCGCGCCGTGCGCGGCGAGGACCGCCCGGTCCTGGCGGTG
GCCTGA

>643598752 transcriptional regulator, LuxR family [Methylobacterium nodulans ORS 2060: NC_011894] (-)strand
GAGATCCGCATGCCTCATCGCGCGCTGCACCTGCGCTTTGCTGTCGGGAC
CGCGCTCCACGCCATCCGGCCGTCTCCTCGCGGCGGGCCTTGTCGCTGAA
GCCCGCTCGTCGGCCGATGAGGACGCAGGTCGGGGCGAGCGTCAATCCCG
ACCGCAGTCCAAGAGAAGGGATCCAAGAGAACACATGTTCGCGAGACGAA
CGGGCACGAGGGATGCGGGATCCGGGCCCGGGCACCCGTCAACGGCGCGC
CCATGCGGGCAGAGGAGCCGCGGCGGATCCGCCATGCGCCTCACGGCCGT
CTCCCAACACCATGGACTTGCCATGCATCGTCAGCGTAATCGAAGATAAT
TGACCGGTGGCATCCTCCCGCGCCGCCGCGTGGCGGAGTTCGTGACAGCG
ATGGATTCGGTCCGACAAGCAACGTTCGACGTGATCGGGCGGCTGCAGGC
CGCATCCTCGCAAACCGCGCTGTTCTCCGAATTGAAGGAAGCTGGGCGCT
ATTTCGGCTACGACTCGTTCATCGTGACCGGCCTGCCCCATCGCCAGGGC
GAGAACCTGAACGACTGCTCGCTCCTGGTGGGCTGGCCGATGGAATGGGC
CAAGCGCTACACCGAGCGGCGCTACATCCATGTCGATCCAGTGATCGCCC
AGATCCGCCGCACCCTCGATCCGTTCATGTGGGACGAGGCGCCTTACGAC
CGCAGCGATCCGGGCCCCGCGACGGTGATGAACGAGTCGCCGTCCTTCGG
GCTCAACCAGGGCTTCTGCGTGCCGATCCACCGGATCGACGGGCGCGAGG
CCGGCGTCTCCTTCGGCGCATCCCGGATGGACCTGTCGGACGATGCCCGG
GCCGGGCTTCACCTCGTCGCGATCTACGCCTTCTCGGCGGCGCGGGCCCT
CTCGGCGATGCCGTCGAACCCCGCCGATCCCGAGCGCCAGCCGCCGCGTT
GCAGCGCCCGCGAGATCGAGTGCATGCGGTGGGCCGCCGCCGGCAAGACG
GGCTGGGAGATCTCCGAGATCCTCTCCCTGTCTCAGCGCACGGTCGAGGC
CTACCTCAACAATGCGGCCCGCAAGCTCGGCGTCGCCAACCGTGTCCATT
TGATCGCCGAGGCGATCCGGCACGGTCTCATCGACTGA

>643598698 transcriptional regulator, LuxR family [Methylobacterium nodulans ORS 2060: NC_011894] (+)strand
CCGGTCCATGTGGCCGCCATCGGTGAGCAACCGCCAGTAATCGTAGCAGA
GACTGGCGGGCGGCAGATCCTTTGGCATGGCATCCCAGGGAATGCCGTAC
CGCTGCACGTAGCGGATGCCGTTCATGATGTCCCGAATAGGATAGGTCCG
GGGCCGCCCGATCCCCTCCGCGACAGGAAGCAGTGGCTCCAGGGTGAGCC
ACTCGTCGTTCGTCATATCACTCGGGTATCTCTGGCTGCGACGATCATAG
CGCGGCCGATTTGCAGCGGTCCAGACCAAGGAGGGGCCATTCATCCATTC
GAGACGAGCAGACATGCTCTATCATCCCGCATTTTCTCTTGGCCACCCTT
TCCCAACGGACTCTAAGCCCTAAGCTTGAGGGGTAGGCTGGGGATGGGAG
ATGGAAGACAGGTTCGGTTTCCAGAGGTTCGTTGACGAAATCCATGCGGC
CTCCGACGAGGGTGGACTTGTCGGTGCGGCAAGCCGTATGGCCGACCGCA
TGGGCTATCGTTGGATAGCCTATCTCAGCATGACCGATGCACAGGAGCAC
GAGATCACGAGCACATATGCGCCGCCGTGGGTAGAACACTATTTTGCGAA
TAATTATGAGCAAATTGATCCGTGTGTCTTAGCATCCCGTGAACAATCTC
AACCATTTCGGTGGGGGTCACTGGGGCCGCCGATCGAGATACCGGAGAAT
GTTTTGCGGCTCTACGATGACGCGCGCTCCTACGGCATCCGGGCGGGAAT
CACTATCCCGATCCTCGGGCCGAGCGGGCGCTGGTCGGCCTTCACCATGG
CCACCGACGAGTCGGAGACGGAAGCGCTCGCGCGGCAGACCGACTATCTC
ACCAGCATGATGACGATGATGGCGCTTCAGTTCCACGCGCGCCTGCTTAT
CACGGCGCCCCGGTTCTCGGCCGAGACCCGTCCGAAGCTCCTCACCGACG
TCCAGGCGCGCTGCCTCCAGGCGGTCGCGAATGGCGAGCCGATGAAGGTT
GCGGCCCACGAACTCGGGCTCACGCACCGGACGGTCATCCATCACCTCAA
CATGGCGCGTAAGCGGCTTGGCGCCAAGAATATAACTCACACGGTCAAGA
CAGCTTTCCATCTGGGTCTGATAAAATGA

>643598696 autoinducer synthesis protein [Methylobacterium nodulans ORS 2060: NC_011894] (-)strand
TTGTGCTTCTGCCGAAACGATGGCGGATTGAGCAAAGCATCGGCGCTCTC
ACGGTGTCGCGCCGTCTCAAGCTGGATTACGATACGCTGCTTCACATCTC
GGCGGCGGCTATGCTTTTCGCCTCTATAACTCGGCTTCTCGCGTCAATCA
CTATGAAATGACCCTTTCCCAACGGACTCTTAGAGCAACTTCCCCCCTTC
AGTACACGAAAAGCACTGCTAGACAAGCCAGCCTCCATCGAGTCAACAAT
TTGACGCATTCCGAAGCAGGGACGGTTTAAGAAGCGTGCTGATCTACAGC
AGCAGCTCGGACTGTCAAATTTGACAACTTCCCGACTAGGATTCTTTCGG
GTAATAGACTGACTCTGTTGCAGGGCAGTAAACCCTAAAAGGCACCAACC
ATGCACGCAATGGCTCTCACGCGCCACGCGTTTGGCGCGAACTTTGATCT
CGTGACGGAGATGCATCGTCTTCGCGCAAGAATTTTCAAGGGCCGTCTAG
ACTGGGATGTTGCCGTCGCGGGCGATATGGAGATCGACCGCTATGATGCC
CTTGAAGCGACCTACCTTCTGCTCCTGACGCCCGCGCGGAAGATTGCCGG
GCACGTTCGATTCCTTCCGACAACGGGCCCGAACATGCTCGCCGACACGT
TCCCGGACCTTCTCGACGGGGGTCCGGCGCCCAAGGCGGACGAAATTGTC
GAGAGTTCGCGGTTCTGTATCGACGGCGAACTCGCCTCGCCCTGTGGCGA
GAATGGGATTGCCCCAGAGACGCCCGCGCTGTTCGCCTTGATGCTCGAAT
GGAGCCTCATGCACCGCAAGCGATATGTCGCCACGGTCACGGATGCCGCG
GTGGAGCGCATTCTGCGGCGTTGTGGCTGGCCTCTAGAGCGTCTCGGTGG
TGTGCACAAGATCGGCAACTCCCGGGCCTTGGCGGGCCTCCTGCCGGTCA
CTGCGGGGCATCTGGCTGCCGTGCGCAAGGCGGCAGGGCTGACCGGTCCG
TTGCTGCTGTCCGAGAACGACCACGCGCAGGCAGCCTAA

>643598064 autoinducer synthesis protein [Methylobacterium nodulans ORS 2060: NC_011894] (+)strand
CCATCCTCGGCGTGTCTCACGAGACGGTCGCGACCCATCTCAAGAGCGCC
CGCATCAAGATCGGGGCCCGCAACACGACCCAGACCGTCGTCGAGGCGCT
GCGCAAGCGCGAGATCACGCTCTGACCGCAGCCGGTCGCGGTCCCCTGGT
TCGGCTCCAGTGCCAGGAGCGCCCGGCGGGCGCTTCGACCCGGTGGGCTG
TGCGGCAGGGGCCGGTCGAGGGGCCTGAGCAGGACGGCATTGGCAAGCCG
CCATGTCGCCCGCCGAGAGTCGCCCGCCGAGACTTTCGGGGATACGAAAC
CTGCTGAGCCGTATGAGAAGTTTGGCCGCCTCCCCGAAAACGGGGATACC
GGGCTCCCCACTCCTCTGTCCCAATGGGGTCGTGCCCCAGAGGGACAGGA
ATGATCCGGCTTCACGCCATCGACCACAGCAACCGCGAGCGCTATGCGGA
CGTGCTCCGCCAGCACGACCGGCTGCGCCGGCGCCTTGCCGCCGCGGGGC
GCTGCTGGAGCCTCGCAGCGGCATCCGATGATTCGGGCGCCGTGGCGGGG
CAGGGTGTCGATCTGGTTGCGCTCGCCCCCTGCGGGCAGGTCGCGGGCGG
CACACGCCTCATGCCCACGGAGGGGCCGACGCTCCTCGGGGACGTCTTCC
CGCATCTCGCGGACATGCGCGATGCCGCGCGCGGCCCGGGGGTCTGGGAG
TGGACCCACTTCGTCGTGGCGCCGCGCTTTCGCGGCGACGGACGACGCTG
CCACGTCAGCGGGGTGCTCGCGGTCGGCCTCGTCGAGCATTGTCTCGCCC
GCGGCATCACCCGGATGAACGTCGTCACCGAGACCTTCTGGGTACCGACC
GCCTCGGAGCTCGGCTGGCAGCCCCGGCCGCTCGGCCTGCCGGTCGAGCG
CGACGGCGTGTCGATCTGCGCCTTCACGGTCGCGATGACGCCGATGGCCC
TGCGCACCACCCGGGCGCTCTACGGCGTCGCCGATCCCTGCCTCTGGGCG
CCGGCCCATTCCGCCGGACGGCTCGCACCGCGCCAGACCCTTCATGCCTA
A

>643598063 transcriptional regulator, LuxR family [Methylobacterium nodulans ORS 2060: NC_011894] (+)strand
CGTCCGGGATGCCCGCGAAGCGCCACGGAGTTCCGTCGCTCTTGACGGAA
CCGGCGACCGTGTCGCCCGCGCTCAGGATCGAGGTGAAAGCGACCTTGTC
GGTGGTCGGGACGAGATAGGGCGATTGCGTAGTCGACGGTCCGGTCTGGT
TGGCTGCCATGGAAGCCCCCTGGTTGGAATGTTTCCAACGAGCCCATAGC
GACGCTTCAGCAACACTCGGATGACGGAGCCGCCTAAATATCCGCGCCGC
ACGGCGAGCCGGACGCGGCCTCTTAATCGCTGCGTTCTGGCAGTCCAGCT
TCAGTCCCGGCTACCAAGCGGCAAGGATTTCGTGCACTCTGGCGCTGGAT
GCGCGTGATGGACCACATCGGGCACCGTCGCACGGGGCGTAGAGGTCGGC
ATGTCGGGCATGGAGGACTTTTTTCTACGCGAGACCTTCGCGCTGATCGA
TGCGCTCGACGAGGTTCGGGACCCGTTCGAAGCGCAGACGCGGATTTTCG
AGCACATCCAGCACGTGGGCTTTACCTCGTTCACCATCACGCGGCTGCCG
CGGCCGAGTGACCGGCTGGGCCCGAACATGCTGTTCAACATGTGGCCGAA
GGATTGGCTCACGCATTATGACCGCGTCGGACATTACCGATTCGATCCCG
TGGTCCGGCAATGCTACCGGACGACCGAGCCCTTCGCGTGGTCGGAGGTT
CCCTTCGACGCCGACCAACCGGACCGCGCCCGCCGGGTGATGGACGAAGC
CGCGGCGTTCGGCTTAGGCTTCGGGTTCTGCATCCCGGTGCACGACGCGC
TCGGCTTCCAGGGCGGCGTGTCGCTGGCGGGCGAGCGCATCGACCTCTCC
CCGAAGATCCGGCGGGGCCTGCACATGCTGGGGCTCTACGCCTGGGGCGC
GGCGACGCGGACCACGGAGGATCGCCGCCGCAGCGAGCCGGGGCGGCTGC
TGAGCGCCCGTGAGCGCGACGTGCTGTCCTGGGCCGCGATGGGGCGGACG
CGCGAGGAGATCGCGACCATCCTCGGCGTGTCTCACGAGACGGTCGCGAC
CCATCTCAAGAGCGCCCGCATCAAGATCGGGGCCCGCAACACGACCCAGA
CCGTCGTCGAGGCGCTGCGCAAGCGCGAGATCACGCTCTGA

>643466655 transcriptional regulator, LuxR family [Methylocella silvestris BL2: NC_011666] (+)strand
GCGGGGTCGGCGAGGGCATTCCGTCCTGGCCTGCGGCTGCTCCGCTCTCC
TTCGACTGGCCTCCCGGCGTCACGTTGCCGCCAGCGCCGGCGTCATTCCG
GCTTTGACCGGTCGGGTTCGTATTGGAAGCCATGGCGAGCGGGGACAGAG
CGAGTAAGGCGGCTGAAAATACGATGGCGAGCCTCATTGATTCCTCCCTG
GCGAACAGCATTTGTAACGACCCGCGGCTTGAAAAGGTCCACGACCGTCG
TAACAAACAGGCGCTGTCGATCCATCGCGGTGATACGGCGGCGAGGGATG
CGCGAGGGGGCCGGCCGGGATCAATCCATCGTTGCGTTTATCTTGAGCCA
ATATAAACTTGCGTTTGTCGTCCGCTCCCTCGTGAATGGGATTTGCTGAC
GTGAATCATGATCTGATCGAGCAAATTGAGGGCTGTTGGGCCGATGGCGG
ATTAGAAGAGCTGCTGGAGCTCGTCTGCCGCAGCTATGATCTGTTTTCCG
TCATATATATCTGCCCGTCTTTCATCGGATTCAGTCTTTCCGCTCCGTTT
ATTGTTCAACCGCCTTGCCGAGGTTGGGCCGATCAGCAAAAAATCCAGTC
GCTCCTGTCGACGGATCCGATGGTTCGGGCGATGTCGCGCACTGTGCTGC
CGATGGACTGGGCCGCTCTTCGGCAAAAGAGCGCGCACGAAACCGGAATT
CACTTCCTGCCGGGCGAGGATGGCGCTCTGCGGCAAGGCCTGACGATCCC
TGTGCGTGGTCCCTCGAACAGTGTTTGGGGGCTTTTCATCGCTACATCGA
ACGAAAGCGAAATTTGCTGGGCGTCACGTCGGCATGAGCTGATGATCGAC
CTGGCTCATATCGCGCATTATGTCCATAAGCGCGCATGCGACATACATGG
CGAGGGGCACACGATCGATCTCAGCACGATCACGCGCCGCGAGATCGAGG
CGCTCGCGCTTGTGGCGCAAGGCAAAAAGCCTGGCGAGATCGCAATGCTC
ATGCGAATTTCGAACGACACGGTCAAGGCGCATCTCGATTCGGCCCGCGA
CAAGCTACAGGCGCTCAATCGCGTACATGCGGCCGCAAAGGCGCTGCGAG
CCGGGCTCATTTCATGA

>643464029 transcriptional regulator, LuxR family [Methylocella silvestris BL2: NC_011666] (+)strand
GCTATCGCCTTTTCCTCAGCGTCGGCTCCGCTGTTCACAAGCGCTCGGAT
AGCGTGTTTTTGACCACAGGTTCAAGATGGTCGCGCGTTTTCTTTCAGGC
GGATTTTTCAAGTCCTTGGCTATGTCTTGTAGCACTGCTGAAGCCTGCAA
AAGCTGCTCTGCTTGGATCGCCGGAGCATACCTCTACGGCCGCTTATAAA
ACTGCGCGCTCAGAGGCGCGCTACGCGTCCAATCAAGCTCGACAGTTTTA
GACGCCTGTAGGATACTGAATCAGGTGTTGAGAGTAAAAAACAGAAAGCA
GCTTCACATTTTACCATAAGAAATCGTCGTACGGCATTGTTGTATTTATT
AAACAACCAAGCCTCTGCGTCTACCCGCCGAATTTCACTAGGGGGTTGCG
ATGGCGAATCAGGAACCGTTGGAGCAAATTCAAATCGAAGTAGCCGAGAG
CCAACTGAATGAACTGCTCGGCCTCGTTCGTCGGATCTACGATCTACATT
CCCTCATTTATTTATGCCCTTCCTTCATGGGACATAGCCTCTCGGAGCCC
TTTATCGTTCAACCCACATGCCCCGGCTGGGCCGACCGACAAAAGATACA
GTCTCAGCTGCTGGTCGATTCAATGACTTCGGCGATAGCGCGCGCCGTGC
TCCCCATGGACTGGGCTCAGCTTCGTCGAAGGAGCGCGCAAAAAAGGGGG
ATACATTTTCTGCCGAACAGCCTCGGCAATAATCGGCAAGGGGTCACGAT
TCCCGTGCGCGGCCCGTCTGGCGGTTATTGGGCGTTGCTTATCGCCACTT
CGAATGAAACGCATCTTCAGTGGACGGCCCGCAGGCACGAACTCACGAAA
GACCTCGTCCAGATTGCCTATTACGTACACGCGCGAGCCTGCGACCTGCA
CGGTGTTTCATATTCAGCCGATGCCGCAGATGTAACGTCGCGCGAGATCG
AGGCGCTCCAATTTATGGCCGAAGGTAAAATGATTGTAGAAATAGCAACG
CGTATGCGCGTTTCACAATCGACCGTGTTGGCGCTTCTGGAGTCCGCGCG
AGTCAAGCTTCACGCGCTCAATCGCGCCCATGCCGCCGCGAAAGCGCTCG
GCGTGGGATTGATCTCGAAGGGGCGGTGA

>643463432 autoinducer synthesis protein [Methylocella silvestris BL2: NC_011666] (+)strand
CTCGATTTTGATGCGCATCTCGGTCGAAACCGTTAAGGCGCATCTTGATT
CGGCGCGCTACAAGCTCTGCGCGCTGAATCGCGTCCACGCGGTGACCAAG
GCGATTCGGGCCGGCCTGATCCGATAGACCACTCAGGGCTCGCGGGGTCG
AACTCGCAAGCCAGCCGCTGAGCGGAACAGGCTCGTTCGTTACGCGCCCT
AAGCAAATTGCCGCACAGGCGACATTTTCTTCGATCATCGAAGCATCCGG
TGACGCCTTCAGCATGAACTGGGGCGTGGGATCGGCGGGAGTCGGTTCAT
AACGCACGTCCTGTGTGCGCCGCATATCCCCGATCGGGGGAATATCCTTA
AACTCCTGCCGATAGCATAGTTGGGCATCCACCCGAACGGGAGCCCTGAT
ATGATTACTGTTGTTTATGGTTATGAGCGCGAAGAGCGACGCGATCTCTT
CGAGGAAATGTTCCGCCAGCGCAAGCAAGTCTTCGTCGACGAAAAGAAAT
GGGATCTAAAGATTACTGACGGAGAATTCGAGATCGACGAATATGACCGG
GACGATACGGTCTATGTCTGCAGCCTGCGGCCGGATGGTTCGCTCGCTGG
CTCGGTCCGTCTTTTGAATACGTTGACCGATCACATGGCCAACGGGCCTT
TCAAGGAGATGTTTCCGGAATTGACGGTTCGCTCGCCCACGATCTGGGAA
GCGACGCGTTTCGCCGTGCCGGACGACCCGCGCATCCAACCCAATGGCGT
GTCGCGCGCCGCCTGCGAAATCATGCTTGGAACATGCCTGTTCGGTCTCG
AGCATGGCGTGTCGCAGCTGATCGCGATCTATGAGGCGCCGATGGCGCGG
GTTTATCGCAAATGCGGCGTCCGCCATTATGTGCTCGGCCGTCATCGCAG
CGCGGAAGCCGGCTCCATCCATTTCGCTCTTGGCGAAGTTTCCCGCCAGC
TCGAAGCTTCGATCCGGGAGGCCACTGGCCTCACCCCCGTCGAAACCGTC
GTCGAAGCCGCGGAATAA

>643463431 transcriptional regulator, LuxR family [Methylocella silvestris BL2: NC_011666] (+)strand
AATTGACAGGGAGGACCTTACAACGCTTCGGCATGAAAAGCTTCACCTAT
ATGGGACACAAATGCACGTTAACGTAACCTTTGCAGTTTGACTTCCACAT
CTGCGCGAATCGTGAATTTCCGCCGTTATGCCCGTAAATAGCTGTTGCGT
CGAGCGTTTCGCGCTCGCGAAAGCCGCTTGTCAAAAGAATTTATTGTTTA
TTACAATATTCGCTACCGACTTGTTCTAGATAAGTATTTTACGCGCTATT
TTGTCACTGGTCAGTGCGGCTTCTTTAACGTTCACTTATCACAACAAGAG
AGCCAGCAATCCCGTCGCCGCGCATTTGACGGTTTTTTCTGGCGTTCGCG
GAGCGGCTGTGTGCAAATAGTCGTTAGATTAAATTCGGGAGCGGTGCGGA
ATGCAGGGATTAGAGGATGTCGACATCAGGACGTTGCTCCAGCTGGAGAC
CGACCTAAGCGACGAAACCCTGGATGGATTCATTGAATATATCCGTCACC
ACTACGGCTTGGCCAATATCGCTTATCTCTGCCCGTCCTTCCGCGGCCGC
TCGGTCGCCGATCCCTTCATGGCGCTGACATATCGCGAGGAATGGGTCGA
ACACTACAAGGATGAAGGCTACGGCCTGATTGATCCCGTCCATAATATAG
GCGCCCGCTCGGTTCTGCCGCTCGACTGGGCGCGGCTGCCGCGCGCCGAG
AAGAAAGTGCAGCGGATGTTCGGCGAAGCCGCCGACGCCGGGGTGGGCAG
GCAGGGGCTGACCATTCCCGTCCGCGGTCCGACCAATGGGCTCTGGGCTC
TGTTCAGCGTTACTTCGGACGAGGCCGATACAGAATGGGCGCGCCGCCGA
TTCGAACTGACCAAGGACATGGTGCATATCGCTCATTATGTGCATCAGCG
GGCCTATAAGCTGCACGCCAAGGAAGATGAGATCGATCTCAACGCCATCA
CCAAGCGGGAGATCGAGGCGCTCGAATGGTCGGCGGAAGGCAAATCGCTC
GCCGATATCTCGATTTTGATGCGCATCTCGGTCGAAACCGTTAAGGCGCA
TCTTGATTCGGCGCGCTACAAGCTCTGCGCGCTGAATCGCGTCCACGCGG
TGACCAAGGCGATTCGGGCCGGCCTGATCCGATAG

>643399376 transcriptional regulator, LuxR family [Rhizobium leguminosarum bv. trifolii WSM2304 plasmid pRLG204: NC_011371] (+)strand
ACCGTCTCCGTCTCCTCGACGTAGCGCCCTATCGTCCAAAGCGAGAGATC
GTCCGGCCGGTCGGAGGCGCCGGTACCGAGCTGGTCGAAAGCGACGACGC
GATAGCCCTTGTCGATCAGACAGGAATGCGCCTCGCGCAGGTAATCGCAG
GGCAGGCCCGGTCCGCCGTTCAGGCAGAAAACCGTCTCGCTGCCGGTTCC
GAAGCTGTAGGCAACGACGCGATAGCCATCGACATCGATCTCGAATCGCT
CGTCAGGCTGTATTTCACGCCACATTGATCGCTCCGCAAAAGATTTCGCT
TGCTCAATATTTGGGCATGGTTAATTTTTTATCGAAAATCGCGCGCCATG
CCAGCTATAAGAAGTGATAGGGTGGGGCGCATGGTATAGCGGAGCCGCCC
ATGATTGACGACATCGGAACGATCAGACGGCAGTTTACGGCGCACGAAAC
GCTGGATGGCCGGATCGACCAGGCTTTCGAGGCGATGAAGCAAATCGGCT
TCGAGGCGCTGATCTACGACTATACGCCGGTGCCCTACGATCTCGACGGC
GCGATCATGATACCGTCGCTGCTCAAGCTCCGGAACATCGCCGACGACAT
GCACGACTATTGGTTCGACCGCGGTTATTTCCGCATCGATCCGGTCCAGC
AGGTGGCGCTGCGCAGCACGGCGCCGTTCTTCTGGAACTACGACACCGAT
GCCGACACGCTGATCAACCGCTTCATGAGCGACGACACCGCGCCGGTAGC
GCGCTACTTGAACGAACGCGACATGTCGACCGGCGTCACCGTGCCGGTCC
ATATGCCGGGCGGCGACTATGCGACGGTGACCGGCATCCGCTTCGGTGGG
AACAGTGAGTTCGAACGGCATGCGCTGCGTTATATTGCCGACTTCAACCT
GCTGGCCCATGTCTTCCACGAGACGGCGTATTCGCTTTTCGACAAGAAGG
CGTTGAGCGTCGGCACGGTCCGATTGACCGAGCGGGAACGCGAGTGCCTG
CGCCATTCCGCGGAAGGTTTTTCCGCCAAGGAAATCTCCCGCATCATCGG
CCGTTCGGTGCCGACCGTCGTGATGCATCTGAACGCCGCGGCAAAGAAAC
TCGGTGCGCGCAACCGCACCCAGGCCGTGGTGCGCGCCACCCATTACCGC
CTGCTCGAGGACCGACCGGCCGATTAG

>643398562 transcriptional regulator, LuxR family [Rhizobium leguminosarum bv. trifolii WSM2304: NC_011369] (-)strand
CCACGACCAGGGATACGCGCAGCTTGTAGGCGCCAAGATAGCGCAGAGCT
CTTGCATAGACCTTGAATAGCGTCACGTCGAACCTCTTGTGCATCTGCGA
AAACGGGATGATGCCATGCTACAAAAGGCTACCTGAACCGGCGATTAACG
GAGTATTCAGGGTTCAATCCAGGCGACGATTCACCCGATCGTACTATCGC
AGGATGCGACGAGATACGCTATGGCGCTGAAATTGTTACTCGGCTATATC
CGCGCAACAATTTGCGCTTGCATTTTAATAAATTTTTAGCGCAGCATTGA
AATTAGAGACTGCATTTTTTGAGAAGACCGTTTCGCGACCCATTTGACAA
GCCGCCGACGGCCTCGGATGCGGGCGTCACGTCCGGGCAAGGGGCATTTT
GTGAATATTAATTTGTTAATTCAATTGCTTATAGTTCTGGAAGAATCGCC
GAACGCTCGGGCATTGGTGACCGAGTTCGAACGGGTGATCGACGATTGCG
GCTTCGAATATTACGGCCTGCTGCGCCATTTGCCGCAAAATCCGGCGCAG
CGCCATCCGGAACCCCGGGCCGCGGCGCTTGCCGATCGCTGGCCGGAACA
ATGGCCGCAAATCTATTCCGCGAAAAAATATGTCATGATCGATCCGATGG
TGCGCTATCTCGCCCATGCGCAGCGGCCTTTCCGCTGGCGGGAAAGCCTG
GCGGCCTTCGGCAAGGATGCGCAGCGCCGCCGCATGGAGCAGATGATGGT
CGATGCCTTCGGTCACGGACTGGAAGACGGTTATATCTTTCCCGTCCACG
GACGGAACGGCATTCTCGGCAGCCTGAGTCTCGCCGGCAAACCTGTCGAG
CTGTCGCCGGTGGAGATCGCCCTGTTTGAGGCGGTGGCACGCAAGAGCTT
CTGGCGAATGCTCGAACTGAAGGACGAGGCGCAGGCGCTGGAAACCGTGC
TGCCGGCCGACACGCCCCTGACGCGACGTGAAATGGAGATCCTGCATTAT
CTCGCCGAAGGCATGACCTCGATGGAAATCGGCAAGGTGCTGAAGATCTC
AAACCACACCGTCGACTGGTATATGAACGGCTTGCAGAACAAGCTGAAGG
CGAAAAACCGGCAACAGGCGGTGGCGCTTGCCTTCCGTCACCGGCTGATA
AGCTAA

>643397530 transcriptional regulator, LuxR family [Rhizobium leguminosarum bv. trifolii WSM2304: NC_011369] (+)strand
GTCAAAAATAATAAAACAAGTAGTATCGGGGAAAGCAGGGACTGCACGAA
AAAAGAAATCGCAGAGCGCACGATTAAATTGCCTCAATTATACATGGCAA
GATGCTTAGCAATTGCCGTGATCGCCAGCAAGCCGGTTTTCGGCACCTGT
TGCCGCCGCCTCTTCCAAAGTGATTCTCTCCGTGCATCACTGCGCAAGAC
CCGTGGCTAATGCGGCGCGAAGGAGATCAAAGATACCGTAACGGTATATC
CGCAAGTCAAAACTCAACTAAAGCGCGATCGCCCCTCAATAATTTTACAC
AATTCGAGTAAATCAGCTTGCGCTAAGTCAATTGGGACTAGCATCTGACC
GGCTTTCTGTGTTTGATAGCGTTAACATTGGGGCAGCCGGGGGCGTACAG
ATGTCTTATATGACTACCTCTGAAAGACAGTCATCGCTTTCTGTAGAGCT
TGCCACTGCACGAACGCGCAGCCTGTTTGCGCAGGCGCTCGGCAGGGTCT
CTGCCGCCTTCGGACTGTCGCATGCGACCCTGATGCATGCCCCCTCCCCG
GAAGACCTTCTGTTGAAACCCCTGCTGATCGAAAGCTCGCTGCCGGCCGC
CTATATCAAGGAGTTCGACCGCGCCCACATGATGCGTGGTTGTCCTTTCG
GCTTACGGCTGAGGGAATCCGCCGTCCCCCCGGCCTGGCATCTGAACGAC
GCCGCCAATGGTCAGGCCTTTCCCGCCGAACTGCGCGCCCTGATGCTGCG
CCATGCCATACCGGCGGGTGTTGCCATGCCGACTATTGCTGCGAATGGCC
AGCGCCTGGTCTTCTGGTTCTGTGGCGAGCGCGCCGCACTCGGCCAGAGC
GAGGTCAACGAGCTGGCTATGATCATTCTGCATGCACTCGATGCATATAA
TGCAGTCAAGCGGAATGAGGAATGCGCGCATAACGCGCTATCGACCAGAG
AACTGGAAGTTGTGCGCTGGACGGCCCAGGGCAAGACCTCGATCGAAATC
GGCCAGATCCTGGCGCTCTCGGATCATACGGTGAACGCCTACATGACCAA
CGCGATCAAAAAACTCGATTGTGTCAACCGTACCCAGTTGGTAGCTAAGG
CAATTCGATTGAAGCTGATCAACTGA

>643397380 autoinducer synthesis protein [Rhizobium leguminosarum bv. trifolii WSM2304: NC_011369] (+)strand
CGCCCATCTGATCCATCGCAAGGCGGTCTACGAGCTGCACGGCGAGAACG
ACCCGGTGCCGGCATTGTCGCCGCGCGAGATCGAGTGCTTGCACTGGACG
GCACTCGGCAAGGATTACAAGGATATCTCGGTCATCCTCGGCATTTCCGA
GCACACCACGCGCGATTATCTGAAGACCGCCCGCTTCAAGCTCGGCTGCG
CCACGATCTCGGCCGCCGCCTCGCGGGCCGTGCAATTGCGCATCATCAAT
CCATAGTCTTCGGCCGGCGCATCTCGTGACGTCAGTCGTCATACTTATGG
GCTAATCCCCTCATCTGAGGGGGCCCATCTGAGGGAATTTTCGATCGGGC
CGGCCTGAACCATTCTGCTCTCCACGAACTTGTAAACGCTGGAGGGCAAA
ATGTTCGTTATCATTCAGGCACATGAGTATCAGAAATACGCTGCCGTACT
CGACCAGATGTTTCGCCTGCGCAAGAAGGTGTTCGCCGATACGCTCGGTT
GGGACGTTCCCGTCGTCGGCCCTTACGAGCGCGACAGCTACGATGCGCTG
GCTCCTGCCTATCTCGTCTGGTGCAATGACAGCCGGACCCGCCTTTACGG
CGGCATGCGCCTGATGCCGACGACCGGCCCGACCCTTCTCTACGACGTTT
TCCGCGAGACGTTTCCGGATGCCGCCGATCTCATCGCGCCGGGCATCTGG
GAGGGCACGCGCATGTGCATCGACGAAGAGGCGATCGCCAGGGATTTCCC
CCAGATCGACGCCGGCCGCGCCTTTTCGATGATGTTGCTTGCGCTTTGCG
AATGCGCGCTCGATCACGGCATCCATACGATGATTTCCAACTACGAGCCC
TATCTCAAGCGCGTCTACAAGCGCGCAGGCGCCGAAGTGGAAGAACTCGG
CCGCGCAGACGGCTATGGCAAGCACCCCGTCTGCTGCGGCGCCTTCGAAG
TGTCTGACCGCGTGCTGCGCAAGATGCGCACCGCCCTCGGCCTGACCCTA
CCCCTTTATATAAGACATGTTCCGGCCCGCTCGGTCGTGACGCAATTCCT
GGAGATGGCAGCATGA

>643397379 transcriptional regulator, LuxR family [Rhizobium leguminosarum bv. trifolii WSM2304: NC_011369] (+)strand
TCTCGTCGTGGCCGATCCCGATGTCCCGGTCGGTGCTATAATATCGGGAA
AAGCCTGAAAGCCCCGCCGGGGCGGGCCGTGTCAGAAAACGTTATTATCA
ACGCTAAGCGCCCTGTGGACCTCGGTCCAGAACAGTGCCAGCGGGGTGTC
GCCGTTGCGTTCGGCAACGAGCGCGCGGATCAGCGCTTCGGAGCCTGCCA
TGTCCTGCCAGCTGGATTTCAGGCCCTTGGCGGCCTGTTGGCATTCGGCA
ATCTCGAAGGGTCGCTTGCTGTCCATATGAGGTCTCCTCGTGGAAAGGCG
CTAGCAGGCGGAGCCGGGATTGTCATTCCCCGCATATGTGGGGGTGCCTT
GTATTTGTGACGGTCCTCACGGTAGGATTGAGGGAATTGGGGCAGTGGAA
ATGATCGAGAATACCTATAGCGATAAGTTCGAGTCCGCCTTCGAACAGAT
CAAGGCCGCAGCCAATGTGGATGCTGCCATCCGCATTCTTCAGGCCGAAT
ATGGCCTCGGTTTCGTCACCTACCATCTCGCCCAGACGATCGCCAGCAAG
ATCGATTCGCCCTTCGTGCGCACCACCTATCCGGATGCCTGGGTCTCCCG
CTACCTGCTGAACAGCTATGTGAAGGTCGATCCGATCGTCAAACAGGGCT
TCGAGCGCCAGCTGCCTTTCGACTGGAGCGAGGTCGAGCCGACGCCCGAA
GCCTATGCCATGCTGGTCGATGCCCAGAAGCACGGCATCGGCGGCAACGG
CTACTCCATTCCCGTCGCCGACAAGGCGCAGCGCCGCGCGCTGCTGTCGG
TGAATGCCCGCATCCCGGTCGAGGAATGGACCGAGCTCGTCCGCCGCTGC
CGCAACGAATGGATCGAAATCGCCCATCTGATCCATCGCAAGGCGGTCTA
CGAGCTGCACGGCGAGAACGACCCGGTGCCGGCATTGTCGCCGCGCGAGA
TCGAGTGCTTGCACTGGACGGCACTCGGCAAGGATTACAAGGATATCTCG
GTCATCCTCGGCATTTCCGAGCACACCACGCGCGATTATCTGAAGACCGC
CCGCTTCAAGCTCGGCTGCGCCACGATCTCGGCCGCCGCCTCGCGGGCCG
TGCAATTGCGCATCATCAATCCATAG

>643396432 transcriptional regulator, LuxR family [Rhizobium leguminosarum bv. trifolii WSM2304: NC_011369] (+)strand
GCGCTGTGACGCTGCTGAAAGTCCCCTTCGTCTTCAGCCCAATGATGATC
GCCGTCGCCTTCCTCTTCTCCGCCGCAATCGGCATGATCTTCGGCTATTT
CCCGGCGAGACGGGCAGCGCAGCTGAACCCGATCGAGGCGCTGCGGCACG
AGTGACCCTGATGAATGCGTCATGGCAGGGTGCATGGGGATCTCATCATT
GGCTACGCTGGATGGATCGCTGTACGAGTGCTTGAGATCCCTCCGCGATG
TCGTGTGACAATTGTCAATTCTGCATCGCAATAATGCAGACTGGATAAAT
ACAACCCACACTGTAAAATCCTCGTTGTAATAAATGTATATCAAAAGCAT
GCGGGTCGCTTCGGCCTGCTGCTGATTAGAAATATTGATTTCGGAAGAAA
ATGTCTGTCGATCAGCGTATCCTGCCGGAAGCATTCCACTGCATCCGCAA
CCTCCATGAAATTGGCCATCTCTCGGCAATTGTCCACCAGCTGCGCGCAT
TGGTCGGGGCTGCCAATCTTGCCTATCAAGCTCTTTTCATTCCGGGCCGG
ATGGCCAATGAACGGCTCGTTGCAGAAACCTATTCCGACAGGTGGAAGAA
ACTCTATCAGTCGAAAAATTACCTTCGGACCGACCCCATCGAGATCGCCG
CACGCAAAACATCTCAACCGTTAGACTGGGGCCATTTGAGGTCTGCATCG
AAGGAAACAGCATCGTTCTTCGCGGAAGCAGAGCGCCATGGGGTCGGCAA
TAACGGCATCTCCATACCTCTTGTCGATGCCCAGGCGGGGCGGGCGCTTT
TCAGCGTCACATCAAATCTTGAGGGGGAGGATTGGGCGACTTTCAAGGGC
CGTGCTCTGCCATCGCTCATTCAGATCGGCAAAGCCATTCAGCTCCGGAC
GGCTGAGATCGAGACAAAACCCGCAGCGCAACCTTCTCGCGTTGCCGCAT
TGACCACCAAGGAAACGGACTATCTGGCGCTTTACGTTGCCGGTTATGCA
ATCAAACAAATTGGCGACATGCGGTCAGTTTCGGGCACCGCCGTGCGGGC
AGCCTTGAATTCCGCCACGGAAAAACTCGATGCTCGTGGACCGCGTCATG
CTGGCTATCTCGCAGTAGCACTCGGCATCATTCCGACTTCGGTCATTGTG
AGATAG

>643395508 transcriptional regulator, LuxR family [Rhizobium leguminosarum bv. trifolii WSM2304: NC_011369] (-)strand
CCCCTAAGCGAGTAACTACCGCGATCCCACGCGGAGGTTCCGCTGGCCGA
GCAATCTGAAGATAAAATCCTGTAAATTCTTTAAGTATCCATTAACCCGG
TCGTCCCCCAATACGGACTCCTCGAAGCAATCCGACGGAAGAGAAATGTG
TCAATAAAATCAGTTTGATGTAAGTCTCCTCTTTGAACGCATCGGTTCGC
TACAATATTTTCCAAAGCCGGTTTTCAAAGACGACATTGGTGATTTTTCA
GCGTTTTTACTGCCGAAAATCGGAGGACGCCTTTACCATTTGTTAAGGTT
CAGTTGTCTCGTAAGCTTACCTTCCCAGCGACGGGAGCCCTTGTATTTTT
CGCCCGCAGCTGCCAAGCGCCCGGATGCGAATTGCTGATCGGAGAAGGAC
ATGAAGCTCGAGGCCGAATTCAATCGAATTGAGGAAGTCGCAGCGGGCTT
CAACACGCATTACGAAGTTTTCAAATATATGAAGGGACTCACCCAGGATC
TTGGAATGACGGCTTTCCTGATCATGACGCTGCCCACGGTCGACTTCGCC
GAAATCGGCGCGACAAAGATCATCACCAACTGGCCGGCGGAGATGGTGGA
TTATTACGACGCCCATAACCTGATGGTCGACAGTCCGGTCATCCGCCGGA
TGCTGCGATCGACCAGCCCGTTCAACTATGATGTCGAAGCGATCAATACC
GATCGCGGCGAAGGCAAGAAGTCCACGGTCATCGAGTTGTTCAACCGTTA
TGGCATGGAAAAAGGCGCCTATTTTCCTGTTCACGATGCGGCGGGCGGAC
GCGGCGCCATGTCGATTTCGGGGTCCCGGAACTTCAGCATGATCGAAATG
GCGAAACTCCTGTTTATCGCCACACTCATCTATGACCGGCTCTCACAACT
CACATTGAACGAGAAACACAAGCCCATCGAGTTTACACGCAACGAACTGG
ACTGCTTGCGGCTGACCGCCGGAGGAAGGAAGGGCGCCGAAATCGCAAAA
CTTCTCGATCTCACGGAAAATGCAGTCAACAATCACATCGGCAGCGCAAT
CAAGAAGCTGGGATGTACGACAAGAACGCAAGCCGTCGTCAGCGCTCTCA
GACTCAACATCCTTCGTGTTTAG

>643395217 transcriptional regulator, LuxR family [Rhizobium leguminosarum bv. trifolii WSM2304: NC_011369] (+)strand
GAGGAGCATGAAGCCGGCATCCGCTGTGTCGCCGCCCCGCTCTGGTCGCA
GGATCGGGCCTTTATCGGGGGCATTTCGATTACCGGCCCGGCCTATCGTC
TGTCGATGGAACTTCTGCGCCAATGGTCCGTTCCAGTTCAGCTGGCAGCT
GGGAGGATCATGGACGACATGCGCATTCGGCTCGGCCCGCGCCGCTAAAT
GCAATCGGAGAGCATGCTTATGATGAGGGCGATATTGAGATTTTCCGGCG
AATCACGACAACTGTAAATAGTCCGCGAAATCGAAAACCACTCACCGGCC
CAACGCCTCTACGGCGAGGCCGATTCCATGTGATCCAATCAGCGATCGTC
ATTCCCCGAAGCAATCGAACCGGCCGTTGCGCCGAAGATGAAGAAATGTG
ATGGCACCCTTGTCGCAAACATCCCAGGAAGACGACGACTACATCAAGGA
AATAGCCGGCCTGAAGACCCAGTTCGATATTTTCCGGTTCCTGAAACGTG
TGACGGAAGCCTATCGCAGCCGTGCCTTCCTGGTTCTCAACCTGCCGCCG
ATCACCTCCCTGGATATCCAGGGCAGCACCGTGATCACCAGCTGGCCGGC
CGAGCTTCTGGCGCTCTACGACCAGGAGGGACTGCTGGTCAACAGCCCGG
TTCTCAGGCGGCTCAGAACATCGGCGCGGCCCTTTTTCTACGACATGTCG
CGTGAGAACTGGTCGCGCGACGACGGCAAGTCGATCCTCGTCGCCTCGCT
GTTTGAACGTTTCAGGATGATGCGCGGCGCCTATTTCCCGACGCATGAGC
CATCCGGCGTGCGCGGCGCCATCTCTTTCGCCGGCGACCGCGAGCCCTTC
AGCCCGGCGGAGATGCGTGAGCTCTGCTATATCTCCATCCATGTTTATGA
CAGGCTCGCCGAGATCCGCAACCTCGATACGCGCATCACGGATACGCTGA
CCGACCGGGAAATCGATTGCCTCAACTGGACGGCGGCCGGCAAGACCAGT
GCGGAAATCGCCGAAATCCTCACCCTCTCCGAGCACACGGTCAATCACTA
TCTCAACCGTGCCACCAAGAAGCTCGATACGGTCAACCGCACCCAGGCGG
TGGCCAAGGCGCTGCGGATCGGCCTGATCAAATAA

>643628003 Autoinducer synthase [Rhodobacter sphaeroides KD131 chromosome 1: NC_011963] (+)strand
TGATCTCACGCGCCCTGCGCCAGCCGAGGCTCTCCACGCGCGAGATCGAG
GTCCTTCAATGGGCGGCGGCGGGCAAGTCGCAGACGGACATCGGCGACAT
CCTCGGCATCTCGCACCGCACGGTCGAGGTGCACCTGCGCTCGGCGCGCG
AGAAGCTCGGCACCCTCTCGACGGTGCAGGCCGTGGGCCGTGCGATCGGG
CTGGGTCTGGTCTATCCGAGGTGAGAGTGCTCCGCCGGAAGGCGTATGAG
GCACTTTGAGCCCTTTCCCTGTCCCAGAGGACCGAAATTCAACCGGAAAT
TGCCAAAGGAAGCCTTCCGGCTACGGGATTCCCCTCATAGCCGAAACGGG
TCGGGATGCGCAACTATAGCCGTATGTTACGCAACCTTGGGGATTGAAGA
ATGATCTTCATTATCGACTCGCTCAACCTCCGCGAGCACGCAGACATCGT
GAAGGACATGTTCCGGTTGCGCAAGCGCGTTTTTGCGGACCGTCTCGGCT
GGGACGTTCAGATTTCGCAGGGCATGGAGCGCGACCGCTTCGACGACCTG
GATCCGGCTCACGTCGTGAGCGTGGATGACGAGGGCCGCGTGGTCGGCTG
CATGCGCCTGCTTCAGACGACGGGCCCGCACATGCTCTCCGACGTGTTCA
GCTCGATCCTGGACGGAGAGCCTCCGCTGCGCAGCGCAACCTGCTGGGAA
GCCACGCGCTTCTGTGTGGACACCGAGCGCCTGGTCTCGGGCCGCGCCCG
CAATTCGATCGCCTATGTCACGAGCGAAGTGATGATCGGCGCCTTCGAAT
TCGCCATGTCGGCGGGTGTGACCGATGCGGTCGCCGTGATCGATCCGGTG
ATGGACCGCGTGCTGAAGCGGTCGGGCAATGCGCCGCACGGCTATGTCGG
CACGCCGAAGCCGATGGGCAAGGTGACCGCTCTGGCCGCGCTGATGGACT
GCTCGGAAGAGCGTGTGAAGCGCATCCGCGATTTCGCCGGCATCTACCAC
GACGTGACGCAACCGCAGACGGTCATCGCCTGA

>643628002 Autoinducer-binding domain protein [Rhodobacter sphaeroides KD131 chromosome 1: NC_011963] (+)strand
AGAGCTTCGGCATCTTCGCCCGCGCCGACCGGGAGTTCAGCGACGCCGAG
ATCGTCGACCTGCGCGAGCTGCTGACCACGCTCCATGTCAACGAGCCGCA
GTCGCTCACCGAAAGCCAGGTCGAGGTGCTGCGGATGCTCTCGACGGGCA
TGCGGTACAAGCAGATGGCCTATGCGCTGGGGATCTCTGAGAGCGCCGTC
AAGGCCCGCCTGAAGGGCGCGGCCCAGCGGATGAACGCCAAGACCGCAGC
CCAGGCCGCCTCGGTGGCCGCGAGTCGCGGCATCCTTTAACGCGGCAGCA
ATCCGCAGGTGTGATGACGCAACGTCAGGCACGTCTCCCAAAGGTGTTTG
GAACGTGTTAAATAAGCAGGACGGCTGCGTGGTGGCCGGGGGGAGCCGGC
ATGGACATCATCGACCTCAGCACAGTTGCCACGGACGATGCGAGCTTCCT
CGACTACATCGATCAGCTCTGCCAGAAGCTGGGCTTCGACTATGCCTCCT
ATGCGACAACGAGTCCGATGACGGGCGCGGTCCAGGGCTATGCCAACTAT
CCCGACAGCTGGAAGATGCACTACATGCGGCGCAACCTGCACCGCGTGGA
TCCCACCATCCACAAGTCGGCGCTGAGCATCGCCCCCGTAGACTGGAGCC
GCTTCGAGCGCGACGAGCGTTTCCGGGCCGTGTTCTTTGCGGCCGAGGAT
TTCGGCATCACCCCTCAGGGGCTGACGGTGCCCGTCCGCGGCCCCTACGG
CGACCGGGGCCTTCTGTCGGTGACGCGCAACTGCGCCCGCCCGGAATGGG
AGAAGCACAAGCGCGCCGTGATCGGCGAGCTGCAGGTTGCGGCCGTCCAC
CTGCACGATGCGGTCATGCGGTCGGACGTGATCTCACGCGCCCTGCGCCA
GCCGAGGCTCTCCACGCGCGAGATCGAGGTCCTTCAATGGGCGGCGGCGG
GCAAGTCGCAGACGGACATCGGCGACATCCTCGGCATCTCGCACCGCACG
GTCGAGGTGCACCTGCGCTCGGCGCGCGAGAAGCTCGGCACCCTCTCGAC
GGTGCAGGCCGTGGGCCGTGCGATCGGGCTGGGTCTGGTCTATCCGAGGT
GA

>643628001 Transcriptional regulator, LuxR family [Rhodobacter sphaeroides KD131 chromosome 1: NC_011963] (+)strand
GCCGACGCTTCGCCGACCGAGACCACCAGCCCGTACCGCAGGCCATATTC
CGCAGCCTTTTCCATGACTCCCTGCTCGTCCATGTCGCGAAGCTCGCTCC
AGCGGCAGATGCCCGGATGTTCGAGACCCCACCGCACCGTCGGATCGACG
AAGATCATCGCCTTCTCCGCATAGAGGTTCACCCACTCCTGAGGGTAGGT
CTGGTAGAGCAGAGTCGGATTGGCAAAGCGGATCCGGACCCCGATGGCGA
AGTGCCAGTCGGAATGGGCGGCCACGGCGGAAAGTAGATCACGTACGCTC
GGAACGTTCACCATGCTTTGTATCGGCCCGCAGGTTGTGTATCAGAAAGA
GGCACGGCATCATGCCCCGCGACTGCTACTTTATGGTCTGTCGGATTACA
ATGGAACAGCACAAGCTTATGCATCTGTCAGACATGAAGGAAGCATTCCT
GCAGATCGCACAAGCGGGATTCTATGTGGCCCTCCGGCTCGGATTCTACT
CCCCCGAAGACGAGTTGAACACCTTCCCGGAGCAGTTCGTCGAACTTTAC
ACGGCTCGTGGCCTCGCCCTTCAGGACCCGCTGATGCGCTGGACCTTCAC
CAACCATGGCGCGCTGCGCTGGAGCGCAGTCGACCAGCCCGACCCGCTGG
GGGTGATCGCACGCTACCGGCAGTATGGGATGCGCTACGGGGCCACGATA
TGTCTTGCGGGGCGCGGGCCCGTGCCGAAGAAGAGCTTCGGCATCTTCGC
CCGCGCCGACCGGGAGTTCAGCGACGCCGAGATCGTCGACCTGCGCGAGC
TGCTGACCACGCTCCATGTCAACGAGCCGCAGTCGCTCACCGAAAGCCAG
GTCGAGGTGCTGCGGATGCTCTCGACGGGCATGCGGTACAAGCAGATGGC
CTATGCGCTGGGGATCTCTGAGAGCGCCGTCAAGGCCCGCCTGAAGGGCG
CGGCCCAGCGGATGAACGCCAAGACCGCAGCCCAGGCCGCCTCGGTGGCC
GCGAGTCGCGGCATCCTTTAA

>643628000 Autoinducer-binding domain protein [Rhodobacter sphaeroides KD131 chromosome 1: NC_011963] (-)strand
TACTGCCGGTAGCGTGCGATCACCCCCAGCGGGTCGGGCTGGTCGACTGC
GCTCCAGCGCAGCGCGCCATGGTTGGTGAAGGTCCAGCGCATCAGCGGGT
CCTGAAGGGCGAGGCCACGAGCCGTGTAAAGTTCGACGAACTGCTCCGGG
AAGGTGTTCAACTCGTCTTCGGGGGAGTAGAATCCGAGCCGGAGGGCCAC
ATAGAATCCCGCTTGTGCGATCTGCAGGAATGCTTCCTTCATGTCTGACA
GATGCATAAGCTTGTGCTGTTCCATTGTAATCCGACAGACCATAAAGTAG
CAGTCGCGGGGCATGATGCCGTGCCTCTTTCTGATACACAACCTGCGGGC
CGATACAAAGCATGGTGAACGTTCCGAGCGTACGTGATCTACTTTCCGCC
GTGGCCGCCCATTCCGACTGGCACTTCGCCATCGGGGTCCGGATCCGCTT
TGCCAATCCGACTCTGCTCTACCAGACCTACCCTCAGGAGTGGGTGAACC
TCTATGCGGAGAAGGCGATGATCTTCGTCGATCCGACGGTGCGGTGGGGT
CTCGAACATCCGGGCATCTGCCGCTGGAGCGAGCTTCGCGACATGGACGA
GCAGGGAGTCATGGAAAAGGCTGCGGAATATGGCCTGCGGTACGGGCTGG
TGGTCTCGGTCGGCGAAGCGTCGGCGCGGACGCTCGGCTTCTTCTGCCGC
AACGACCGCGAGCTCGACGATGCCGAAGCGCAGTTCGCGCTCGAGCATGT
GCAGCGGCTTCACGATCTGACCGACGGGATCGCCAAAAGCTCCGAAGCGC
AGCTCGCCGAGCTTCGCAACCTGGGCGCGACGCTGCGTCACTGA

>643626587 Response regulator receiver protein [Rhodobacter sphaeroides KD131 chromosome 1: NC_011963] (+)strand
GATGGCGATCATCGAATTCGTCGACCGCGATCCGAACGCGAAAGGCGCCG
CCGACAAGGCGCGCACCGCCGCCGAAGAAGCGCTGGAAGAATAAGACCGT
TTCCGGTCTTGGCGATTTGGGCCCGTCTCCTCGGAGGCGGGCCTTTTTCT
TTTTGGCGTCATGGACTTTTGTCCGATGGCCAAAGGGATGGGATTGCCGC
AAAAGGCAGTTGCAGACAGGCGGATTCACCATTGCCAAAAAACGTGTTTG
CTTCATGAGATGGTTGTCATAAAGCTAGCTTTGCGACGGCGTGGGGATCG
CCGAATATCGAGCTTGTCCATCCCGCGCGATTTGCTGTGCACTGTTTCCC
GAATGACGATAAATTCAAAAATCGATCTTGAAATCAGTCAACTCCGGCGC
ATGGCCACGGCAGGCTACTTTCTGGGCCTGCACGTCCGCTTCACCTCGCC
CCTTATCACAATGCAATCATACCGCGAGGACTGGATCGAGTATTACACGG
AAAAGGGATATGTCATATATGATCCCACCATCCGTTGGGCGCTGAGTGAA
ACGGGCCATCGCAGGTGGAGCGATCTGGCAGAGCAGGATTCGCGGGGTGT
CTTCGCGGCTGCTGCGCAATTCGATCTCCGCTTTGGCGTCACCTGCTCGT
GGGGAACGAGGGAATCGCGCAGTCTCGGGAGTTTTGCGCGATCGGACAGG
GAATTTACCGACCGCGAGGTCGAGCTGATCTTTTCCCTGTTCCAGCGGCT
TCACGAACTGACTCAGCCGCCTCAGGAATTGACGCAACCGCAGATCGAGG
CCCTGCGCTGCATCGCCGGTGGCGATCGCCATGCGGCGGCGGCGATGAAA
CTCGGCATTTCCGAAAGCGCGCTGAAGGCGCGGATTGCCAGCGCGCGCCA
GCGGCTCGGCGCTCGCACCACCGCCGAGGCGATCCAGCGGGCCAAGGAAT
ACCGGCTGATCTGA

>643622982 Response regulator receiver protein [Rhodobacter sphaeroides KD131 chromosome 2: NC_011958] (+)strand
TTGCCCGGCACAGGAGGGGCCGTCACCCCCTCCGGGGCACCATCGCGTCC
GCCTCGCTCCACGACGCCGGACAGCTCCACTTCACGCCGGTCGGGAAGAG
ACCGTGCCGGCCGCAGGAGGCGGCCCGAGCCCGAACCGCCATCGGCGTCC
GGCCCCTGCCGTCCGATGGCCGGATCCGCGACAGGAGAAGCCGCAGGCGG
CCGACCTGATCCGCTGCGCGCCACACCCGCCATCTGCACATTTTCGGTAA
CGGGCGCGAGTCGGGTCTCTCTCACCTCAACCTCAGGGTTTGTCCGCGGA
TTGAGCCGATCACCCACCAAGCTAATGTAATAACTTACTTTTTCGACCAG
ATGCTTAAAAGACGGGCCTTCCAGCGCCTTACCTTTTGCGCAACTTGAGA
ATGGGGCGGCAGCACGGTCTCCTCGCGCCGCAATCGGCTGCCCAGCGAAA
TGAGAAGATGAAGCGTGGAACCCTCTCGGCCCTGACGGATCAGGAACCTC
TGTTCCGTGATCTGGCTCCGGCCGGCTGCTATGTGGCGCTGAGGGTGGGG
TTCCTCGCGCCCGAGGACGAATGCAACTTCTTTCCGTCGTCCTGGATCCG
CCACTACACGGTTCAGGCCTTCGGCCTGCGCGATCCGCTGATCCGCTGGG
CGGCCTCCGCGAACGGGGCCGCGCGCTGGAGCGCCGTCCATCTGCCCGAC
GAGGCGGGGGTGCTCGCCGCCTACCGACGTCATGGGCTGCGCTTCGGTTG
CGTGATCGGCCTGCCCGCCCGCACCGCCCGCAGCCGCAAGCGGAGCTTCG
GCCTCTTCGCCCGCAACGACCGCGAGATGACCAACCACGAGATCGCGACG
CTCCGCGCGACACTGGCCGAGCTTCATGCCCCGAACCGCGACGCGCTCAC
CCCCAGTCAGGCGGAGGTCCTGCGGATGCTGAGCGAGGGCGTGCGCTACA
AGGAGATCGCGCACCGTCTGGGCATCACCGAAGGCGCGGTGAAGGCCCGC
TTCAAGGCCGCCTGCGATCGCCTGGGCGCCCGGACCGCGGTGCAGGCCGC
CAACATCGCCCAGCGCCGCGGGCTGCTCTGA

>643622960 Response regulator receiver protein [Rhodobacter sphaeroides KD131 chromosome 2: NC_011958] (-)strand
GCCGGGACGAGGGTTGCACCGAAGGCCGCGGCAGCGGCCGCCTTACGCGA
ATGTCTGGTCCACACAGCTTTGTCCCCGCCACCCGGTTCGTCTGGCCACG
GCGGCGGGCGCCATCGTGTGCGGGAGGAGAGTGTCGCCGGGGCGGAACAT
CTTCCCGGGCATCGGCAGGACGGGGTGGTTCAGAGAATTCGCCCTGCGGA
TGCGCGTAAAGCTGCCCATCGCAACAAATTGAGAACTGCTTCAACTGTTC
GATTGACCAGTTGACCCATGCGGATTAGCCCGAAACAGCCTGATAGAGCG
TGACACCCGTTGGAATGGATCCATGAGTCTTATTGCCGTAACCGCGAATG
CGGTTGGATCCATATCTCGCGCTGAGAGTAGGAGCGAACTGTCTCAAGCT
TTGAATGACGCGGTTGTAGGCCTCGGGTTCCAAACTTTTTCGCTGGCCTA
CCAGCGCCCTCATGCGCTGGAGGCAGTGACGGCGCCTTACCTCACCACCT
GGCCCTGCGAGAAGGACGGTGCTTGCGATCCCGCCTCGGCCCGGATCCGG
GATCCGCTGCTCGACTATGCCGTGACTGGCGTCAAGCCTCTGATCTGGCG
GTCAGGAAGCTGGAAGTCATTGAATCGGAAGGTTCGCTTCCCATGCTTGC
GCGGATCCGAGGCTCGGGCAGGGCTGATCGTCCCCCTTCCAGACCAGCGG
GGGCGGATCGGCGCCATCACCATGTTATCTGCCCAGCGGGAGGATTATCC
GGAAGATATCGCCGAGGCGGGGCGTATCGTGGCGCTGGCCGTGCTGGTGC
GCGCGGGCTCGCTCGCTCCCGCTGTCGGGGCGGTGTCGCCCGCCTTGGCT
AGCCTGGCGCAGTTGAGCCCGCGGCAGATCGAGATCCTCGACTGGATCGC
GCACGGCAAGAGCAACAGCGAGATCGCCCTCATCCTGGGGTTGTCGCGGC
GCAACGTGACCTACCACGTCAGCGAGATCCTGAAAAAGCTCGATGTGACA
TCTCGCACACAGGCGGTCGGGATTTATACCGGCCGCTGA

>643827471 putative transcriptional regulator, LuxR family [Rhizobium sp. NGR234: NC_012587] (-)strand
GCGCTCTTGCATACACCTGGAATAAAGACACTGTCTCACCCCTTCTGGGC
ATCGGATTCTTCGCCGCACCAGCAATGCGGCAATGCGTTGCGACTTTGGC
GATCAACGCAGGATTGCCCTGCAGGACCGACAAAGCCGCGCGAGACGACC
CTCTAGAAAAACCTGCGGAAAACGCGAAACGGGCAAATCAGACGGCTTGA
TCATCCGGGTCCAAGGGAGGAATTGGTGGACGATCCATCGTTCGCTATCT
CTTGCCACGACTCCGAATTTTTGCAGGTTCCGTACAGGACCGGGCGTGAT
AAGAAGAATTATCGCGGTTGCAACATGAATGGCTTCTGAACGGCGCGTTC
ATGGAAGAATTCGCAAGCGCTCGCCGTCCGTTCTGAGTTCAAGGTGTTCC
ATGAATATAACGTTGCTCGTACAGTTTCTGGCGCTTCTCGAGGAGATGAA
GACACGCGAGGAAATCCTGCCGGAGTTCGAACGGCTGCTCGATCGCTGCG
GTTTCGATTTCTACGGCGTGGTGCGCCAGCCCAAACCGCACGAGAACCCG
CTGAGGCTGCTGCTCGCCGGGCGTTGGCCCGAGAGCTGGCCGCAGATCTA
CATCCGCAAGAAATACGTCGTCATCGATCCGACGATCCGCTATCTCGGCC
ACGCCCAGCGCGGCTTCCGCTGGCGCGACACGCTGGTCGCCTTCCGCTCG
GACCCGCACCGCAAGCGCATGGAAAGCATGATGGTCGAGGCGCGCAATCA
CGGGCTTTTCGACGGCGATATCTTTCCGGTGCACGGCCGGCGCGGGCTGA
TGGGCAACTTGACCGTCGGCGGCCGGGTGGTCGATTTGAGCCCGGTGGAG
CTGAGCCTCTTCGATGCGATTGCCAAACGGCTGTTCTGGAAGCTGCTCGA
GCTCACCGATCCGGAAATCATGGCCGAGCTCGTCTCGCGCGTCGAAGTCC
AGATGACGCGGCGCGAAATGGAGGCGCTCAACTATCTCGCCGACGGCATG
ACCTCAAACGACATCGGCAAGGTGCTCGACATTTCGAGCCACACCGTCGA
CTGGTACATGAACGGCATCCAGGAGAAGCTGAAGGCAAAGAACCGGCATC
ATGCCGTCGCCATCGCCTTCCGGCTCGGCCTCATCTCCTAA

>643825891 autoinducer synthetase-like protein , NgrI [Rhizobium sp. NGR234: NC_012587] (+)strand
TCGATGCTCGAGCAGGCGATGGCAGATGCGATCGACGACCGCGACACGCG
ATTGACCAGCCGGGAGACGGAGGTCTTGACCTGGTCGGCGGCGGGCAAGA
GCTATTGGGAAATCGCGACGATCCTTGGCATTTCCGAACGCACGGTTCGC
TTCTTCATGAGCAATGCGCGCCGCAAGCTCAATGTCGTGTCCAACACCCA
AGCCGTTGCGCAGGCGGTCCGCCATGCGCTGATCCCCACCATCTAACGGG
TGGATTTCCCATCTGAGCGCGATCCACACGCCGGAACCCCCACAAATTTT
GTGGGAAAAATGCCCGGATTAAACTGTCACTACCGACAGTTACATGTGTC
GCCCGACCCTGACAGCATCGCTGCATCGCGCAAAAACGATGGAGCGAAAG
ATGATCAGGATAGTGAACGGAAACGCTCGCGGGCAACACCCGCAGGCCAT
CGACGAGATGTTCCGGCTGCGCAAGCGCGTCTTCCATGACTTCTTGAAAT
GGGACGTCAAGACCGAGGGCAACTGGGAAATCGACCACTACGACAAGGCC
AATCCACTCTATGTGATGTCCTATTCGCCGGAGACCGGAAAGCTGCGCGG
TTCGCTCAGACTCCTGCCGACGCTCGGACCGAACATGCTGGATGACACAT
TCCCGATCCTGCTCGGCGGAAATCCGGAAATCCGCAGCGCTTCGGTCTGG
GAATCGAGCCGCTTCTGCATCGAACCGGATATCTCCCAGGACCGGTCTTC
GAACCAGGTGACGGTCGCCGCCGCCGAACTCATGTGCGGTGTCGGCGAGC
TTGGCCTTGCCTCCGGCGTCAGCCACATCGTCACCGTCACCGACGTCTTC
CTGGAGCGGATGTTCCGCCGGATGGGGTGCCCCGGAGAGCGCATCGCCGA
GCCGCAGAGGATCGGCAGTGTCTACGCGGTCGCCATCGCCTGGGAAGTAT
CGAGAAGCCTGCTTCAAACAATGAAGGCCGTTGCCGCCATCGAAGGCACC
GTGCTCGAACGGCCGATGTCGCTCGAAACCGCAAGGGCGGCCTGA

>643825890 transcriptional regulator NgrR, LuxR family [Rhizobium sp. NGR234: NC_012587] (+)strand
TGCCGAACAGCACGCTGAAGGGCGAAGCCAACCTGCTCGTCTTCCCCAAT
CTCGATGCCGCCAACATCACGCTCGGCGTGGTCAAGACGATGACCGATAG
CCTCCATGTCGGGCCGATCCTGCTGGGTTCGGCGTTGCCGGCGCATATCC
TGTCGCCGTCAGTCACGTCCCGCGGTGTCGTCAACATGGCCGCTCTTGCA
GTCGTCGAGGCAAGCCATCCCGCTTGAGGGATGGCTTGCGGAACGATCGC
CCTTTAGGCGATTCCCCGGCCACCCACCCCGGATTTGCAACCATGGATTG
ATTAAGTCCAAAGAGTTGCACCGATTACGAAATATAGCACTAGACAAAAA
CCGCCAGGCTAAACCATGTTTATTCTAGGGGCATGAATCGGTGTTACGGC
ATGACTAATCAACAGGCTGTCCTCGATCTGCTGGATATCGTGGAATATCG
CGGGTGCGCGGACCCGCAACAGTTCTTCGCCTTGATGCGTCGCACGTTCG
ATATCGCGCATCTGCTCTATCTCGAAGCGGAGCCGACGGCCGAGGGGCTC
AAGGTCTGCCGCCTGCATCACACCTTCGGCGCCTATGCCGAGGAGCTCTA
TCTGTCCCGCGGTCTCCACCGTATCGATCCGATCCTCCGGCTCGCGCTTG
GCGGCGTGAGGCCCGTGGAATGGGCGACAGCGCGGCGCCGCTTCCCGGAG
TGCGAACCGCTTTACGAGGCTGCCGAGGATATCGGCTTGTCCACGGAAGG
CGTCGCTCTGCCGCTGCCCTCGCCGGCCGGACGCATGGCACTGCTGGCGA
TCAGTGCCAACATGTCGCCGCCGGAATGGGCCGAGTATCGTCGATGCCAT
CTGCGCGATTTCCAGCTGGCGGCCAATCTTTTTCATGCCTCGATGCTCGA
GCAGGCGATGGCAGATGCGATCGACGACCGCGACACGCGATTGACCAGCC
GGGAGACGGAGGTCTTGACCTGGTCGGCGGCGGGCAAGAGCTATTGGGAA
ATCGCGACGATCCTTGGCATTTCCGAACGCACGGTTCGCTTCTTCATGAG
CAATGCGCGCCGCAAGCTCAATGTCGTGTCCAACACCCAAGCCGTTGCGC
AGGCGGTCCGCCATGCGCTGATCCCCACCATCTAA

>643824648 putative LuxR/GerE family transcriptional regulator [Rhizobium sp. NGR234: NC_012587] (+)strand
TGAATTTCTGGGCAGGGCTCCTCTATAGCCGGCTTTCCGAAGTCAGGACG
CACGACCGACGCCGGCCGGGCAGCCTTTCGCGGCGTGAGATCGAATGTCT
GCGCTGGGCCGCGGCGGGGAAGACGACCGTGGAGATGGCGCGAATCATGG
CGCTTTCCGAATACACGGTGAACCATTACCTGAACCGGGCGACCCGCAAG
CTCGATTCCGTCAACCGGGTTCAGACGGTCGCCAAGGCGATGCGGGCCGG
CCTTATCAATTAGTAGAACAAGCCTCGCTGCGGCCCGCCAAGCGTCCGGC
CGCGCGAAACGAAATACACAGCCTTTTGCCGCCGACGGGAGATCCTTGCC
GATCAACTGTTGGCAATCCTGCGCGGCTCAGGCTATTTGATACATGATGA
ATGTCATGGAACGCGCGAATGCAAGATACGATGACGACCGGGATGACTGA
CGTCGAACTACCCCGGGGCGGTGATTTCGCGTCTGAGATCGCAAAGCTGG
AGACTCAGTTCGATATTATCCGCTACATGCGGCGGATTACGCATATTTTC
GGTTTCAAGACGTTCCTCATCTGCTCGATTCCGCCGATCGACATGGAGCG
GCTTTCCGCCGCCACCGTGATTTCCAACATGCCGGCCGAACTTCTCAACA
AATACGACAGCCTGTCGATGCTGCGCTTCAGCACGGGCGTTCGTCGGTTG
AGGGAGACGACGACCCCCTTCCAGATCACGCTTGAAGATTGGGAGAGCGA
GGGTGGCACGCCGGATTCCGCCGCGGATTACATTGTGATGCTGCGCGAGA
ACGGTATCTTCCAGGCAAACTATTTCCCGGTCCATGACGCCGAAGGCGGC
CGCGGCGCGGTCATTCTCATGGGTCCGGAGGCAGACCTGCCGATGACCGC
GGCGATGGAACTGCAGATGATCGCGATCCACGTCTACAACCGTCTCGCCG
AGATCGGCTCCGTCTGGAAGAGCAGCAGCACAACCCTCTCGGAGCGGGAA
ATCCAGTGCCTGAGCTGGACGGCCGCCGGCAAGACGAGCGCCGAAATCGC
GGGGATCCTCGGCCTCTCCGAGCATACCGTCAATCACTACCTCAACCATG
TCACCAAGAAGCTCGACGCCGTCAACCGCACGCAAGCGGTCGTGAAGGCG
ATGAAGAAGGGCTATATCAGCTAG

>643824647 putative LuxR/GerE family transcriptional regulator [Rhizobium sp. NGR234: NC_012587] (+)strand
TGAAGCCGAAATCTGTTGTGTGGCGGCGCCAATCGTCGTTCGCGAACACG
AGCTGGTTGCCGGCGTATCGGTGACCGGGCCTTCCTATCGCGTCACCATG
ACGCAATTGGCGGCTTGGGCCGCGGATGTGCGCAACGCCGCGGCGAAGAT
CGAAGAGGAGGCCAGAATCCGGCTGGGGCCCGGGCGCGGCGGCCGCTAGC
ATTGCTTTACGGTAAATTAGAAGTTTCGACTGGACGTGGAGACTATAGAT
CGCTAGCTTCAACTTTCCAGACCCGCTTCCACGACTGGTTGCAGACTCGC
GCGGGATCTGGTCCTTGGCGAAAGCGCTAAGAGAAGTTTATGACGGTGAA
CCAGCCGGACTCGCAACGGAGCGAGCAAGCTGCGGGAGGCGAGCGGAACG
ATGATGGATTTCAACGCGGACATTACTTCACTGGTCCTTCCCGACGGTCG
CTCGATCAATGACGCGATTGGCAATGAAGACGATGTCAAGCGCGTTCTCG
ACCAGATTTCGGACGCTTTCGGATTTCGCGGCTTCATGGTGCTGGCCATT
CCGGACTCCGGGTGCCACAGCCTTGCCGCGCAGGCGCTGCTCACCTCTTG
GCCGATGGAATTCCTGCGGCGCTATGACAGCGCCGGCCTGATCGAGGGAA
GCCCCGTGATCCAGCGGTTGCGCCGGAGTACCATCCCCTTCACCTATGAT
GCGCATCTTTTGGCGCGCAGGCGCGTGGACGGCAAGGGCGAGGCCGCGAT
CAGCGTCTTCGAGGCGGCCGGCATGCCGCGCGGCCTTTATCTTCCGGTTC
ACGACGCAAAGGGAGGCCGCGCCGCGATCGCCTTTGGCGGAGACAGGGAG
GTGGTTTCGAGCGACGAAATGCAGGCGCTGAATTTCTGGGCAGGGCTCCT
CTATAGCCGGCTTTCCGAAGTCAGGACGCACGACCGACGCCGGCCGGGCA
GCCTTTCGCGGCGTGAGATCGAATGTCTGCGCTGGGCCGCGGCGGGGAAG
ACGACCGTGGAGATGGCGCGAATCATGGCGCTTTCCGAATACACGGTGAA
CCATTACCTGAACCGGGCGACCCGCAAGCTCGATTCCGTCAACCGGGTTC
AGACGGTCGCCAAGGCGATGCGGGCCGGCCTTATCAATTAG

>643692274 Y4qH [Rhizobium sp. NGR234 plasmid pNGR234a: NC_000914] (-)strand
GCGGAAGGGGGTGGCGGCCGGATATCGTAGCGCGTTGTGAGCCGATGTGA
GCTTCTATGTCTGCGCCTCGTTCTGAAACTAGTTCGCAGTCGAGGCAGCA
GGCTGCGGCTCCCGCTTTGGATTGCCGAACGGCTTCCTGGACAAGCAAAT
GGCCGATGCGTAATGCATAGCCTCACAGTGCAACCACGCAACGGACACTA
CTGTCGCGTTTGTCGAGCCCACGACGTAGCGGCATGCGGCTGAGTACTGG
CTGCATGGTGTTCAAATCCCTGACAAACGAACAAGAATTTCGTTGACGCC
CCCTTTCTGCAAACTTGGCACGACTTTTGAACCTCATTGGCGACGCGAGT
AGGACTCGTCAACGATATACATTACTCAACGGACGAAGGAGGAGAGCAAG
ATGCCAGATCTCCATCGACTTGCATTGAGCGCCCTGCAATACCGGCCGGT
GGGGGCGCAGAGCGGTAATGCCTCATCGGCTGCCGCGTCGTGCACCGGTG
ACTACATGGCGGGCGATTCGTCACTCGAGCGAGACTGTGGAAGACTCGCG
GATGGCTGCAGTTTCCCTCAAGTCCGCGGATCGGCCACCGGAGTTTCTGA
TCAGTCCTTGGGAGGATCGATCCATTTCTCAAACGCAGGTAGGGACGAGT
ATGTGGTCGAGCTCGGCCGGCTTCTCGACCTGACAGATGGTGTCGCTCAA
CCAAAAAAATTGTTCGACCTTTTGTCGGCTTTTGCGTTTAAATTTGGCTG
CAAGTGGCTGGCCTATGGTCCGCTTACAAGCGACCATAAGGCTCTGAACC
GAGTGAAATGCGACTCGGAAGAGATTCTGAATTATCCTGATGGTTGGCGG
GAGCGATGTCTCGAAATGGGTTACGAGACGATAGCCCCTGTCATCAAAGA
GAGTCGAATGGGGGCTGGCCCGATTCGATGGAGCGACATGTACAGTGACG
CAAGCACCACTGAATACGAGCGGCGCATGTTTGACGAGGCTGCAATGTTT
GGCTTGAGGTCCGGCATTACTGTTCCATTGCGTGGCCCTAGAGGTAGCTG
CGCGATCATGAGCTTTGCTCGGCATTGCGAGCGTGAATTCCACGACAGAA
CAATCGCCTATTTACAACTTGCCGCGACCCATTTCCATCTGAGAGTCGCG
AAAATCGCGAATTTGAACGCCGTCCAAAAAATTCCTGCCCTTTCTTTAAG
AGAAAAAGAGTGTGTGTTGTGGGTGGCACGAGGGAAATCTTCGTGGGACA
TAGGGGTTATTATGCGGATTTCCGAAAATACTGTGAACTTTCACATTAAG
AACGTGATGCGGAAGTTGGGTACTTCGAGCAGAACCGTCGCAGCGATTAA
AGCAATAAGCCTTGGAATTATCGAATTGTAA

>643692056 hypothetical protein [Rhizobium sp. NGR234 plasmid pNGR234a: NC_000914] (+)strand
TGAACGTCCAGCCAACAATCCGCATCCGACCCGGCTATAAGTTCAATGTC
CTCGTTGACCAGGACATCATCTTTCCGTCCGCCTATCGTGACAATTAGCG
GCGCAGGGCCCACAGATCTGATCTCCGTATCTGCCGCTGGTTGGCGCGCG
GTGTGGCGCTACAATCACTGCAGCGCAAAACCTTTCCTCACTTGTACTAT
TTCTAGGCCGACGTGGCTTGAAAGCTGCATCTCCACAGGTAGTGCTAATG
TACACGGTCCGAGGGAATACTCCGCATGCTCTATTAACCTGCGGTTGCCG
CAAAAAGTAATTGTGTGCGTAAATCGCAGTCATGACCCGATTGCCCAAAC
GGCCGCTCGTTTCGCAAAGGACGAGCTCGGCGGTCAAGAAGATAGGAGAG
ATGTCCGTGAACGGAAACCTTCGCTCGCTCATCGATATGCTGGAAGCCGC
GCAAGATGGGCACATGATCAAGATTGCTCTTAGAAGCTTCGCGCATTCCT
GCGGGTATGACAGGTTCGCCTACCTGCAAAAAGACGGCACCCAGGTTAGG
ACGTTCCATTCCTATCCCGGACCATGGGAAAGCATCTACCTCGGTAGCGA
CTATTTCAACATCGATCCCGTGCTGGCGGAAGCAAAGCGCCGGCGGGACG
TTTTTTTCTGGACCGCCGACGCTTGGCCTGCCCGAGGATCGTCTCCTCTT
CGGCGGTTTCGTGACGAGGCAATCAGCCACGGCATTCGCTGCGGCGTCAC
CATTCCCGTGGAGGGAAGCTACGGATCCGCGATGATGCTGACCTTCGCAT
CGCCGGAAAGGAAAGTGGACATTTCGGGCGTGCTCGATCCCAAAAAGGCA
GTTCAATTGCTGATGATGGTGCACTACCAATTGAAGATCATTGCGGCGAA
AACGGTGCTTAATCCCAAGCAAATGCTGTCGCCGCGCGAGATGCTTTGCC
TGGTGTGGGCTTCGAAGGGAAAAACTGCGTCCGTAACCGCCAACCTCACT
GGAATCAATGCCAGAACCGTGCAGCACTATCTCGATAAAGCACGTGCAAA
GCTTGACGCGGAATCAGTGCCGCAACTTGTTGCAATTGCCAAGGATCGCG
GCCTGGTCTGA

>643692043 putative autoinducer synthesis protein [Rhizobium sp. NGR234 plasmid pNGR234a: NC_000914] (+)strand
GTTCTGCTCGACTTGCTTTCACCATCTGTCCCTCTCTGCGGCGTACTGTC
CGTTACAGGCCATGCCCCGCAAAAATAGAAGGTGATTCTTCCTGACCGTC
CAGAAGATTGGGATTGACAATGGGTTGAAAAGACCCTGCTTGGCTCAAGT
GAGCCGAAGGATTACTTTCGCAAATTTGTATTTGTCCGCTGAGGGTTAGA
CGCGGATCACGGCCGTCTATGGACACGAATTGTTCTCCTGTGAATCCTAC
AAGACGCAAGGGGGCCTTCGGGTCTGCAAAGGCAGACGTGACGCGACGCA
ACGCCCAACGCGTTCCAGGGAACCTTGTAGGATCCTACAACTGCCACCCG
ATTCCGATTTGTGCTGATTTCCCCGCGGTCCAACAACGACGGAGAAATTC
ATGCAGATTCTCGCGATCTCAAAGCCGCGAAATATCGAAGAAGCCCAACT
TCTCCGCAGCCATCACGAACTGCGCGCCCGCGTCTTTTCCGATCGTTTGG
GCTGGGAAGTCAATGTCGTCGGAGGCTGTGAGTCAGATACTTTCGACGAT
CTTCAACCGACCTACATCCTAGCCGTATCGAGCAACGATCGAGTGGTTGG
ATGTGCTCGCCTACTGCCTGCGCTCGGCCCCACGATGGTGGCCAACGTTT
TCCCCTCGCTCCTTTCTGCCGGTCACCTCAACGCTCATTCCTCTATGGTC
GAGAGCTCGCGCTTTTGCGTGGACACCTTCCTTGCTGAGAGCAGGGGAGA
CGGCTCCATTCATGAGGCGACGCTCACAATGTTCGCGGGGATCATCGAAT
GGTCGGTGGCTAACCGCTACACCGAAATCGTCACGGTGACGGATCTTCGG
TTCGAACGGATCCTCGCCCGCGTCGGTTGGCCGCTTCAGCGCATTGGCGA
GCCAAGGCCGATCGGAGCGACCGTGGCCGTGGCGGGCACTCTGCCGGCAA
AGGCAGACACATTCATGAGGCTCCGCCCCGCCAACTACCGCTCTCAAATC
ATCAGCACTTTTGGCCAATCAGCGTAA

>644903786 N-acyl-L-homoserine lactone synthetase-like protein [Hirschia baltica ATCC 49814: NC_012982] (+)strand
ACCATCCAACATTTGAACAAGTCAGCAACACCCCTGGCTTGGATCAATTT
AGAAGTGTTTCTATTGGCGGCGCTAAATTGATAGGCACAAGTTATGATCT
CAATGGAGAAATCATAACTGAATCAGAATCAAGGCTGTTTTCTAGCTCTA
TACGTGACGCTAGACATGGATCAACTTGGAGCGACGCAAAACGCGCCTTC
ACGGCCTTCTCCAGACGTCTCAGTAAAGACGTTCGCGCCAGTTAAGTAAC
TTTCATTTCGAACTGATTGAATCCGCCCGCTCTAAGTTGGGCGGATTTTT
TTATGCACGCTCAAAAATACAACCATAAGTATAAATAAAGTGTTGATTAA
CCACTAATGCATGCTTAGGTTGTTTTTATCAACCCAAAAGGAATAGTGAA
ATGATCCACGTTGTTACAGGTGAAAACCAACATCTTTATGGACCGCAACT
CGATGAAATGTTCCGTATGCGCCATGAATATTTCGTACAAGCAAAAGGCT
GGGACGCCCTACAAAGTATCAATGGTAAAGAAACAGATGAATTTGACGAT
GGTGACGTCGTTTATCTTATCAATTTGGATTTTGATGGACGGGTTGCCTC
TGCATACCGCCTCAATTCTTCAACTGGCCCCAACCTTCTTGCCGATAAAC
TCTCGAACTTTGTAGATGGCGAATTACCAAAACGAGAAGAGGTATGGGAT
TTAACTCGCTGGATAATGGCGACGCGATATCGCCGCTCAAAGGATTTTTC
AAAAGCAATTCAAATTGCCCGCGAAACAATCATAGGTGTCCATGAATTTG
CCGTATCGAGAGGTATTTCTCACCTAACAACCGTATGTGATCCATCTTTC
GTGGAAAGAATGGCGCGCGTGGATATGCATTATTCACCCTTGGGGCCTCC
AGTTGAATTTGATGAAGGCAAAGGGATTGCTCAGGCTTTGCTTCTTGAAA
CAGGTCCAACAGCCTTAGCCAGAGCACGAGCGGCCACTGGCATTACCCAA
AAACAACTATTTGAAGTTCAGCCTAAACCATTCTACCTCAGCCCAGATCA
AATAGAGAATGAAGCCGCACAAGAATTAGCCGCCGCAAAAATGAAATTAA
TGTCGAAAGTGAATGCGCAAAAAATCGTTCAATCTCTTGCCGATGAAATG
GCTCAAAGAGCAATAGCCAATCCAGCCGGTGCCATCGCTCTTATCCATTC
ATTTAATGAGATATTGCAATCGCGATTGCATGAACACTCAATTTCAGATT
TTCAATCAATAGAAACACTGCAAATGCAAGCCAATAATGACGCTCCAGCG
ACAGATCTGTCGCAAAAAGCGTCTTGA

>644902740 transcriptional regulator, LuxR family [Hirschia baltica ATCC 49814: NC_012982] (+)strand
CATGATGTGACGGTAGAGGGTGTGCGTCCTCAACCGGATGGATCAGTGTT
TGTGGATGGATGGGCACCTATTCGGGATTTGAACCGTGCGATGGATTGGG
ACTTGCCCGATGAGGAAGCCGTGACTGTCGCTGGACTGGTGATTCATGAA
ACGCAATCTATTCCTGAGCCAGGACGGAAATTCGTGTTTCACGGTTACCA
ATTTGAAATATTGCGTAAACACCGCAATCAGATTACGGGCTTGAGAGTCA
GACGCGATCTGGGACTGTAGTTTTATCCGTATACTGTTTTTCCAACACAA
CTTTAGACGTGTTTTAAGCACGTGCTATTTGTGACAAAATGTGGCTAATT
GTGGCGAAATGTGGCCAAATTGAGGAGACCGATTGATCTGAGGGGTGGTT
ATGGTGTCGGATAATATTGCAAATAGTTTATTTGTATTCGCGAGAGAAGC
GAAAGAATGCACAGATGTGCCGGCTTTGGGGCGACTTTTTCAAGACTTAG
TTGCGCCTTATGGTGTCACTGCAAGTTCCGCATGGGCGGTCATTGGCGGT
GATGTGAAGCTAAGCCGTGGTTTTGGTGAATGGCCGAAAGTTTGGGCGCG
CCATTATGCCGATCAGAGATATTTTGAAGTCGATCCGGTATTTGAATCTT
TATTGAAAGGTTTTGATGCTGGGTATTGGGATGAGTTGGTGTCTAATTTG
CCTGTAAGCCAAGCCGGTTTGAAGGTGATGGAAGATGCTGCTGCTCATGG
ATATGCTGATGGGTATAGCCGCCTGATACCAACATTAAATGGGTCTTATT
ATCTTGTGTCGCTTTATGGGAAGACATTAGTACGTGATCCCAATGTGCGC
ATTCTTTTTGATCTTGCGAGTATAAAATTTGTGCATGAAGGTGTGATGCT
ACTGAATCGGCGTGTTGGAACACCGCTTAAAGACCATGATCTGACAAAGC
GTCAAATTGAGGTGCTGCAAGCCAAAGCAAATGGACAAACAGACAAGCAA
ACGGCGGACCGTCTAGGCGTTAGCGTTAAAGCGGTGGAGGGCCATTTGAC
AAAAATTCGCAAGCAGATGAATGCACGCACAACTTCCCAAGCGATTGGTC
TTGCGCGCGGTAAGGGCCTTATCCCGCGAAGTTATAATTCAAAATAG

>644902465 transcriptional regulator, LuxR family [Hirschia baltica ATCC 49814: NC_012982] (+)strand
AGCAGCATTATCGCCGGGTGCCCACGGGCGCTCAGGTTCATCAGAACCTA
AGTTGTTCAGGTAATCATAGGCTGCGTCTACTTCTTGATCATTGATTGTT
TGATCAGCTTTGATCAAACCCATGAGAAGGGTAGCTGCAGACATTCTAAA
TTTAGATGGTAGCATCTAATGGAACCTCAATAGTGTGTGTGCCTATGACC
CTAATTTGCATCAGACTCTTTAATGCTCGCTTAATTGAAGAAAAAAGAGT
TTTAATTTTTTTGCTAAAAATGAAGATGATGTTTTTATCGCAGCTGCACA
GTGTGTGACTTTGATGGAAATATCGAATTGAGTTTATTCATTTTTGAGCT
AGTCTATTTGGTATTCGACGTCTGTTGTTGTGAAGAAGGCCGTGAATACC
ATGTTTAGTCAAACTTTCATGGATGGTTGTGATCGTTTGCAGTCCGCCAA
AAGTCAGGAAGAAATAACGAAAGCTATTCAAGGTTTTGTTGAGAATAAAG
GATTCTGGTCTTTTAATTTTGGATATCTAGACACGTTGAATTTCTCTAGA
GCTGATGCCCCGCTTAAATTCATTTCGACAATGAGTGACGATTGGGCTGA
GCACTATATGAATGAAAAATATGAAGAAGTTGACTTTGCTGTTCGGGAAC
TACGCAAAGAAAGACCAACGCCAATATTGGTCGGATATGAACTCCAAAAA
AAAATGCAAGTGCTTACCAGCGATGAAGAAAAATATTTAAGAGACGCTGC
TGAGGCAAATTGGCAAAATGGGTGTGTTATTCCTTTAGGGTCTTTGCCGA
TGGATAATAAGCCACCGGCGGGTATTGGGGTTGCATCAGAGTTGCGTGAG
AAAGAGTTTCTGAAGGTCTGGGAAGCTGGGGCGAGTGAAATATTGGTTTT
TATGAACTTCATGAACCAAGTTCTGTCCCAATCCATAGCTGATCTATTAT
ATAGCATAGAACCACTAACTGATAGAGAGAGAGATTGTCTGGCATTTCTG
GCGCGAGGACTGCGGCCGGATCGAATTGGAGATGAACTTTCAATCGCGAC
AGTCACGGTGAATATGCATATTCGAAATGCTAGATATAAGCTCAAAGCGA
CAACAAACGCTCATGCTGTCGCAAAAGCGATCCGATTGAATTTTATATAA


>644816140 hypothetical protein [Methylobacterium extorquens AM1 megaplasmid: NC_012811] (+)strand
GACGAGCGATTGCTGCCGGAGGTGTCGCGTCGCTACGGGCACTACCTCCA
CATGCTGGCGATGCTCTGGGAGCAGAAGCTCCAGGATCTGTCGCCTCAAC
TCTCGACCGGTATGCTGGGCAGCATCTCCGTTCTCGGCAACGCACGCTCC
ACGAAGGCGCTTTCGGGACGCGAGCGCGACGTGCTGGCCTGGGCGGCCCA
CGGGAAGACGGCTGGCGAGACCGCCCTGATTCTCGGGCTCTCGATGGAGA
CCGTCAACCATCATCTGGGTAAAGCACAGAAGAAGCTCATGGCTGCGAAC
AAGACGCACGCCGTAGCCATCGCGATCAACAGAGGTGTCATTTCGGTATG
ATACCTGTCGACCACCTGCTGTCCTACGCCATTACCTTCTGGTTGTGATC
ATGACCATCAACTTCGGCAACGACTTCTTCGACGGGCTCGCAGCCATCGA
TGCCGCCAAGACGTCCGCCGACCTGCCGGGCATCCTCCAGGCGACCGCCA
GCAAGGCGGGCTTCGACTCGTTCGCCTTCCTCGACGGCCGCGCGGAGACA
TCCGTGGGCGGGCGCATCATCACGACCGTCGCCCCTGCGTGGCAGGAGAC
CTACGCGCGCGAGAATCTGGCGGCTCACGATCCCTGCGTTAGACGCGTAG
CCGAGTCGAATTCACCCTTCTTCTGGAGCGACATCGTTCTGCCGGAAGAC
GACAGGCGCCCGGACTTGACCCGCATGACCATGACGGCTGCCCGGGACAT
GGGGTACTACGATGGGCTCGTGATGCCGCTTCACATGGCCGACGCCAATG
GCGTGCGGATGCTGAGCAGCCTCAGCCTGTTCTGGGCCGACGGCTCGGAA
GATGTGCGCAGGGTCATCGGTCCGCGTGGGCCTGCGGTCGTCAAGATGCT
GGCCGCGGCATGGGCCCAGAAGCTGTCCGATCTCGGCGAGGCCGAGGCGA
AGCCGGTCCAATCACCGGCAAAGGTTCTGACCGGGCTGTTCGGCCGACCG
CCCAAGCTCACCAGCCGCGAGGTCGACGTCCTGAGCTGGGCTGCGAAGGG
CAAGACCGCCGACGAGACATCCGTGATCCTCGCTCTCGGGCGCGAAACGG
TCCACACGCATCTGTCGAACGCCTGTCGAAAGCTGCAGGCCTCGAACAAG
ACCCATGCGGTCGCGATGGCAGTTCATCGTCGCCTCATCCGTCCCTAG

>644816139 hypothetical protein [Methylobacterium extorquens AM1 megaplasmid: NC_012811] (+)strand
CTCGGCGATCGCCTTGGCGAACCGGGCCAAGCGGACCGGGTCGTCCATGA
AGAAGTGGGCGGTGGAAAGTCCCTTCAGCTCGGTCTCGAGGAGATCGGGG
TGGACGGGCGGTGCGACCGACGCCACCATCATCCCGGCGGTGCCGTTGCG
GAAGGTCGTGACCGAGTAGACCATCGTGGACTCCTGTTCGGCGAAGACTG
ACCGCGGCTCCTGCAAAGGGCAACGCCGGTTCCGACGTCCCACCCGAGCA
GGATCGCATTCGGAAGGCCAAGCTTTGATCGGCCCATTGCAGGATTGCGT
GCAGATGCCGCGGCCCGTGCCCGCCGGAATGCGCGATTCCTCTTCACCCT
GTTGCCCGAATGCCTGATCCAGGCGCTGTCCGCGCGACCGCGCCCGCGCT
ATGGACGAGACGCCCTGGCAGATCGTCGGACACCCTTCGACGAACTGCCA
AGCTGTAGGAACGACGGGCGGAGGCCGCGGAGGCGGGGAAGGACCATTGA
GTTCGTTGGTGCTGCAGGATCTCGACGACGCGATGACGGCGGTCGACGGC
GCGCGATGCGTTCAGGATCTCGGCGAAATTCTGCATTTGACGGCGACGAA
GGCCGGGTTCGAGTCCTTCTCGTTCCTCAACGGCGCGACGGTCGCCAGCA
CGTCCGAGAGCATCATCATGACCGTCTCGAAGGACTGGCAGGACACCTAC
TTCTCGGAGGGCTTCCTCGACGTCGACCCTTGTCTGATGCGGGCTCTCAC
CTCCAACTCCTCCTTCATGTGGAGCGACATCGAGCTGCCGCCGGTCGTCA
ACGGCAAAGTCCCTGGCGCGCGCAGGACGATGGAGGCCGCACGGGACCAC
GGATACGTGGATGGGTTGGTCCTGCCGCTTCACCTTGTCGACACCAAGGG
CTCTCCCTACAACAGTTTCTGTTCGCTGTTCTGGAAGGAAGACGAGCGAT
TGCTGCCGGAGGTGTCGCGTCGCTACGGGCACTACCTCCACATGCTGGCG
ATGCTCTGGGAGCAGAAGCTCCAGGATCTGTCGCCTCAACTCTCGACCGG
TATGCTGGGCAGCATCTCCGTTCTCGGCAACGCACGCTCCACGAAGGCGC
TTTCGGGACGCGAGCGCGACGTGCTGGCCTGGGCGGCCCACGGGAAGACG
GCTGGCGAGACCGCCCTGATTCTCGGGCTCTCGATGGAGACCGTCAACCA
TCATCTGGGTAAAGCACAGAAGAAGCTCATGGCTGCGAACAAGACGCACG
CCGTAGCCATCGCGATCAACAGAGGTGTCATTTCGGTATGA

>644815929 LuxR type transcriptional regulator [Methylobacterium extorquens AM1 megaplasmid: NC_012811] (-)strand
GCCTTCGCGGCTCCCGCCACCAGGGACGCGGAGAACGCCGCCCTGAGGCG
CGTCCTCGCCTTCGACACGACCGAGTTTCCCGCCATGGAGGCGGAGGCGA
TACGCCGGGTGGAGACCGGAATCCGCTGTCCCGTAACGCTGCTTGAGGCC
TGCGAGGCGGTCGCCGCCGCAGGCGCTTCCGAGGTAGGCATCGATCTGCG
CCCGTAGCGCGCGAGTGACAGGATCCCGCAACGCAGCATGTATCTTCGAT
GCAGGGGATGACGTACTACCGGCGTGGGTATACGTAGACTCCCGTCGGCG
GTCATGGCACTACCGAAGAATTCATCATTGCGGACTGCGGCCTCTGTGAC
TGCGTCCTGCGGCTTCGCCGTTGCCGGCTGAAGGGGTCGCTTTGAGCGGT
GTGTACGACGATTGTGCGGCGCGTGCTCTCGACTTCGTCGAGGGGCTGGA
CGACTGCCATGATCATGACCAGGTCGCCCACTCCGTCGAGAGGATACTGG
CGGAGTTCGGGTTTGAACATTTCGTCATCACAGGACTTCCCAACCCAAAC
GATCGTCTCGACCAAGTGCTACTGATCAGACGGCTTCCGGCCGGATGGTT
CGAGCACTACGCGCGCCACAACTACATGTACTTGGATCCGGTCTTCCGGA
ACTGCCGGGCGACCACCAGCCCCTTCGACTGGGGAGAGGCCCCCTACGAC
CCCGAGACCGAGCCGGGCGCCATCGAGGTCATGCAGCGCGCCACCGACTT
CGGCATGGCCCGCGGATTCAGCGTCCCGATCCACGGCCCCGAGGGCTGCG
AGGCCTGCTTCTCCATGAGCGGCCGCAACCCGGATCTCACCGGCCGCACG
AAACCTGCCGTGCACATGATCGCGATGTACGCCTTCGAGCGTGCGAGGCA
GGTCGGGCGCCGACCCGCCAAGCCCCCGTCGAACCCGTTGACCCAGCGCG
AGCAGGAGGTCCTCACCTGGGCCGCGCTCGGGAAGTCCTCGCGCGACACG
GCCGAGATCATGCAGATCACGGAACGGACGGCTCTCGCCCACGCCGTCAA
CGCGACCCACAAGCTCGGGGCCGCCAACCGGACCCAGGCGGTCGTTCGGG
CGATGCAATCGAAGTTCATCCGGGTCTGA

>644815928 N-acyl-L-homoserine lactone synthetase MsaI [Methylobacterium extorquens AM1 megaplasmid: NC_012811] (-)strand
CAGGTCGGGCGCCGACCCGCCAAGCCCCCGTCGAACCCGTTGACCCAGCG
CGAGCAGGAGGTCCTCACCTGGGCCGCGCTCGGGAAGTCCTCGCGCGACA
CGGCCGAGATCATGCAGATCACGGAACGGACGGCTCTCGCCCACGCCGTC
AACGCGACCCACAAGCTCGGGGCCGCCAACCGGACCCAGGCGGTCGTTCG
GGCGATGCAATCGAAGTTCATCCGGGTCTGACGCACGGCCGGCGGCTGCG
TGCGACGGCGCGGCGCTCCTTCGGCATCCGCCAACGAAACGTGGCCTGAC
AGCCACATCCGCACAGGGAAACCCTGTAGGAAACTGCAATAACAGGACGT
GCGCCGCGGACGGTAGCTTCCGGTCAGAAGCTGGAACCGAGCCGAGCGCA
ATGACCGACATTCACGTCATCACGAACGAGAACCGCGCCCGCTACGCAGA
TCTGATCGAGCTGCACCATCGGGTCCGCCACGACATCTTTGTCGGCGAGA
AGGGCTGGGAGGCCCTCAGGAAGCCCGACGGCCGCGACGTTGACGCCTAC
GACGACGAGCACGCGGTCTACCTGCTCGCGGTCGATGGGAGCAAACTCGT
CGGCGGGCAGAGGCTCTACCCGACCACGCGCCCCCATATGATCTCGGAGG
TGTTCCCCCATCTCGTCCATGGCAGCCGGGGGATCCCCACGGGACCGGAC
GTCTGGGAATGGACGAGATACTTCGTCGTAAGAGAAAGGCGGTACGGTCG
CACCGACTGCCGCCTCCTGGCGGCCATGCAGCAGTACTGCCTGGACGAGG
GCATCGAGACCGTGACGGCAGTGGCCGAGACGTGGTGGCTGCCACGGGTG
CACAGCGTGGGCTTCAAGACGAGACCTCTCGGGGTCCCGCAGATGATCGA
AGGTCAGCCCACGATCGCCGTGAAGGTCCCGATCTCCGAGGACAGCCTCG
CCAGCGTCCGCAGGCATGCCGGCCTGCGCGGCCACGCAATCCTCCCCCGC
CACTTCGCCAAGGCGGCCTGA

>644814891 N-acylhomoserine lactone transcriptional regulator, LuxR family [Methylobacterium extorquens AM1: NC_012808] (-)strand
GGCCGTACGGCGTCGCGCAGGACGGCAGACAGGGGGCGCGCCGGCTCCCT
GTGTCGTTGACTCCGCGCAGGCAACAGCGAAGCAACTTCAACGAAATTTG
CGAGCGCCCTTCTCAAAGGCGTAGCAACGACTTATCGTGATGAGAGTGCG
ATGATTTTGCCGGGCCATGTCTAGAAAATCGCTTGACCTGACGTTGGAAA
TTCTGAAGTCGCTCGATCGAGCGCATTCGCGTGAGGATATCCTGCGGGCC
ATCATGCCGCGGCTCAACGCGCTGGGCATCGAATACGTCATCTCGGCGAT
GATTCCACTGAAACGCCTGCCGGCGCGGACACAAAAGAACTACCTTATTT
TAGAGAATACTCCCGACGAGTGGAACCGGCTCTACTTTTCGAAGGGCTAT
ATGTATACGGACCCGGTCGTGCAGGCGACCCTGTCCAGCACGACCGGCTT
CCGCTGGTCGGAGATCGAACCGGCGGGCGTGCTCGACCCCCGCTCGCGGC
AGGTGATGAACGAGGCCGGCGAGTTCGGCCTCGGCGACGGCTTTACGGTG
CCGCTCGCCACGCTGGAGGAGGAGCGCGGCGGCCTCACCTTCGCGGGTCG
GCAGCTCGATATTAGCCCAGGACAGCGCGGGATGCTCACCCTGCTCGCCT
CCTACGTGGTCGGGCAGACGCTGCTCATCGACAACGGCCCCAGCGAACGC
CGGATGGGACTGACCCCGCGCGAACGCGAGAGCCTGCAATGGGTCGCCGA
GGGCAAGACCGATTGGGAAATCGGCGAGTTGATGGGCATCTCGCGGCACG
GCGTCGATTTCCATCTGCGCTCCGCCCGGGTGAAACTCGGCTGCGTGTCC
CGTACACAAGCGGTGGCCGAGGGGTTCAGGCGCGGCCTGATCATCTGA

>644814890 MlaI; autoinducer (N-acylhomoserine lactone) synthase [Methylobacterium extorquens AM1: NC_012808] (-)strand
AGCACCGCGCGTGGCGAGCTTTCGAAAACAGGCAATGCAAGATTGCATGT
CCGGCGCATCGCGCCCGGCGCGATATCCGGATCGCTGCACGGGGCGACGC
CATCCGCCGGCGCTTGGAGCCGCGCGGACGCGGTGCAGGATCGCGCCGCA
GCGCTCATGACCACGGTAATGTGAGCCGCTCCTCCGCCGGCTGTCGGCAA
GTTCTGTATTGTTTTACACATTCAATCCAAGATAGAGACGTGGGCCGCGC
GATTTGCGAGAGTGGCGGAATAAGCGCTCGCGGACTGGCTTAATTCCCGA
ACGGCAAAAGACCGCCCGAACGAAACCCTACGGGTTCTCGTAGTGCCGCG
ACACGACTGGATTTGGGACGAACACTTCAGGTTTCTGAAGAGGTGTTCCG
ATGATCCATGTCGTCACCGCTGAAAACATGCAGGACTATGCCGGTGCGCT
CGATCAGGCCTTCCGCCTGAGACACCGTGTCTTCGTCGAAGAACTGGGCT
GGTCCAACCTCGCTCGCCCGGACCGGCGCGAAATCGACGAGTTCGACGAC
GAGCACGCCATCCACCTCCTCGCCCTCGACGAAACCGAGTCCGTCATCGG
CTATTCGCGCCTGTTGCCGACGACCCGGCCCTACCTGCTGCCGATGGTGT
TGCCACAGCTTTGCGAAGGGGCGGCGCCGTCGGGCGCGCATATCGTCGAA
TGGGGCCGCATCTGCGTCGCGGAATGCGCCCGGACCTCGGGCCGGCGGCT
CAACCCGACGGCCCTGGCCCTGATGACGGCCATCGTCGAGTGGGGGCTGC
CGCGGGGGATCACCAGCTTCATCTCCGAAATGCCGACGAGCTGGATCCTG
CGCCTGCTGCAACTGCACCTGCGCGCGATGCCCCTCGGCCTGCCCCACGA
AATCGAGGGCGAGGAGATCGTCGCGGTCGAGGCGGCCTTCGACGGCCGCT
CGCTGCGCCAGCTCCAGAACAAGCGCGGCGACATCCGCTCGGTGCTGGCC
CCGCCGCGGGTCAGCTTCGCCCGGCTCGCCTCCTGA

>644810241 TslI [Methylobacterium extorquens AM1 plasmid p1META1: NC_012807] (-)strand
ACAGCTCCGCAAAGGTACCACGGCCGAACTCAACAAGGGCGAGCGCCGCA
ACGGCCTCGTGCGCGCCGTCAACCTGCATCGGCTCGGCCGCTTCCGCGAC
CGCAGCCAGGACAGCCTGGCGATCCGGGCCTCCGCCCTCAACCTGGTGGT
CACCGCCATCATCTACTGGAACACGATCTACACGGGCCGCGTCGTCGACG
CCTTGCGAGCCAGGGGTGCACTCCTTCCCGACCACCTCCTCACCGGCCTG
TCGCCCCTCGGCTGGGAGCATATCGGCCTCACCGGCGACTATCTCTGGGA
GGAAACGCCCGGCATCGATCAGACCGGGTTCCGGGCTATCCCGATCACAC
CCTGAGCGCATTACCGTATATCCGTGCCCCTTTAATGTTCAGGGGCCACC
GTGGGCAGCGCGCAGAATGAGCGTGCTGATCGCCCAGAGCGGATCGCGGG
CGGCGGCGCTCATCATGTTGCGGAATGCGCGGATGGCGAGCATCGGGCCT
GTTCCTCCTCAGTGCCATTTCCGGAGAGGGTTCCACGTGCGGGACGCGCT
GTCCTGGATCGCGTCACGATGTGGTCGGATTGTGCTCTAGGCTCCTGCGG
CTCCGTCACAGATCTGGAGCCTGGCATGCGGGTGACTGCCATCTATCCCT
TCGAGTACGAAACCAAGTCCGCGCGTCTGCACGAGGAGCATGCTCAAGCC
AGCGGGGAGAACGGGTTGCGCGTCATGACGCATGTCCTGTTCGCGGGCAT
GATTGAGTGGGCGTTGACCTTCAAGGCAAGTCGGATCGTGACCGTGACGG
ACACGCGCTTGGAACGGATCGCCGCACGGGCAGGCTGGCCGCTCATGCGG
ATCGGACAGGCGCGCCGGATCGGCAAGACCAACGCCGTGGCCGGCTACCT
GGAGGTGAGTGAGGCAGCCGCGCTGCGCGTGCGCGAACGTGTCGGCCTCA
CTGGGGCCGTGTACGACGACGAAGATCCGGATGTGACGAGGCACTAG

>644914778 N-acylhomoserine lactone transcriptional regulator, LuxR family [Methylobacterium extorquens DM4: NC_012988] (-)strand
GGCCGTACGGCGTCGCGCAGGACGGCAGACAGGGGGCGCGCCGGCCTCCT
GTGTCGTTGATTCCGCGCGGGCAATAGCGAAGCAACTTCAACGAAATTTA
CGAGCGCCCTTCTCAAAGGCGTAGCAACGACTTATCGTGATGAGAGTGCG
ATGATTTTGCCGGGCCATGTCTAGAAAATCACTTGACCTGACGTTGGAAA
TTCTGAAGTCGCTCGATCGAGCGCATTCGCGTGAGGATATCCTGCGGGCC
ATCATGCCGCGGCTCAACACGCTGGGCATCGAATACGTCATTTCGGCCAT
GATTCCTCTGAAACGCCTGCCGGCGCGAACACAGAAGAATTATCTTATTT
TAGAGAATACTTCCGACGAGTGGAACCGGCTCTACTTTTCGAAAGGTTAC
ATGTATACGGACCCGGTCGTGCAGGCGACCCTGTCCAGCACGACCGGCTT
CCGCTGGTCGGAGATCGAACCCGCGGGTGTGCTCGACCCCCGCTCGCGGC
AGGTGATGAACGAGGCCGGCGAGTTCGGCCTCGGCGACGGCTTTACCGTG
CCGCTCGCCACGCTGGAGGAGGAGCGCGGCGGCCTCACCTTCGCGGGTCC
GCAGCTCGATATCAGCCCGGGACAGCGCGGGATGCTCACCCTGCTCGCCT
CCTACGTGGTCGGGCAGACGCTGCTCATCGACAACGGCCCCAGCGAACGC
CGGATGGGACTGACCCCGCGCGAACGCGAGAGCCTGCAATGGGTCGCCGA
GGGCAAGACCGATTGGGAGATCGGTGAATTGATGGGCATCTCGCGGCACG
GCGTCGATTTCCACCTGCGCTCCGCCCGGGTGAAACTCGGCTGCGTGTCC
CGTACGCAAGCGGTGGCCGAGGGGTTCAGGCGCGGCCTGATCATCTGA

>644914777 autoinducer (N-acylhomoserine lactone) synthase [Methylobacterium extorquens DM4: NC_012988] (-)strand
AAGCACCGAGCGCAGCGTGCTTTCGAAACAGGCAATGCAAGATTGCATGT
CCAGCGCATCGCGCCCGGTGCGATACCCGGATCGCTGCACGGGGCGACGT
CGTCCGCCGGCGCTCGGAGCCGCGCGGACGCGGTGGAAGATCGCGCCGCA
ACGCTCATGACCACGGTAATGTGAGCCACCCCTCCGCCGGCTGTCGGCAA
GTTCTGTATTGTTTTACACATTCAATCCAAGATAGAGACATGGGCCGCGC
GATTTGTGAGAGTGGCGGAATAAGCGCTCGCGGACCGGCTTAATTCCCGA
ACGGCGAAAGGCCGACCGAACGAAACCCTACGGGTTCTCGTAGTGCCGCA
GCACGCCTGGATTTGGGACGAACACTTCAGGTTTCTGAAGAGGTGTTCCG
ATGATCCATGTCGTCACCGCTGAAAACATGCAGGACTATGCCGGTGCGCT
CGATCAGGCTTTCCGCCTGAGACACCGTGTCTTCGTCGAAGAACTGGGCT
GGTCCAACCTCGCCCGCCCGGACCGGCGCGAAATCGACGAGTTCGACGAC
GAGCACGCCATCCACCTCCTCGCCCTCGACGAAACCGAGTCCGTCATCGG
TTACTCGCGCCTGTTGCCGACGACCCGGCCCTACCTGCTGCCGATGGTGT
TGCCGCAGCTTTGCGAAGGGGCGGCGCCGTCGGGCGCGCATATCGTCGAA
TGGGGCCGCATCTGCGTCGCGGAATGCGCCCGGACCTCGGGCCGGCGGCT
CAACCCGACGGCCCTGGCCCTGATGACGGCCATCGTCGAGTGGGGACTGC
CGCGGGGGATCACCAGCTTCATCTCCGAAATGCCGACCAGCTGGATCCTG
CGCCTCCTGCAACTGCACCTGCGCGCGATGCCCCTCGGCCTGCCCCACGA
AATCGAGGGCGAGGAGATCGTCGCGGTCGAGGCGGCCTTCGACGGCCGCT
CGCTGCGCCAGCTCCAGAACAAGCGCGGCGACATCCGCTCGGTGCTGGCC
CCGCCGCGGGTCAGCTTCGCCCGGCTCGCCTCCTGA

>644827661 transcriptional regulator, LuxR family [Rhizobium leguminosarum bv. trifolii WSM1325 plasmid pR132503: NC_012853] (-)strand
GAGGGCTGAGCGTTTCTGGTGCGGCGGGACGAAGAGATTTCGGACTGCTG
AAAAGACTGAGATGAAACGTTGCAAGCCGCCGGTATATCGAAATCCCTGT
ATCATTCGTTCTCGTTTTCGAAGTGGCACGTGAGAATTTTCAGAGGACGG
TGCTGTCCGCGGGCGCCGCAAGCTCGTCGCGGCCTGCTTGGGGCGAGACA
GCGACATTATTAAGTTTTGTTGCTCGGGGCGCCAACAGGTTGCAGGACAT
TTGTGACACATCTAAACCGATCAGCGCAGACGTCACGCAAATACGTCCAG
TTTGAGTTTGAAAATCACCAAGGAACATACTCATTGCTGAACGCCATCGC
CGATGCCTTGCCCGGGCCGCCAGTCAGATTTCCAGGGAGCACGTGATCCC
ATGCATGGAAGTTCGCTTTTCGACAGATTGATCGACGCGACGGTCGCCGC
CGCCAACGAACATTCCCTCAAGACGGCATTGAGCGACGTTGCCCGAGCGC
ATGGATTTGAGCGGTTTGCCTACCTTAATCTCCATACCGCAAAGAGCTTT
GCCGTTTCAACCTACCAAAAGGAATGGCAATCGCTCTATTTCTCCCGTTC
TTATATGGCCATCGATCCTGTGGTGACCGCAGCCAAGCGACTGAGGCGGG
CTTTCAGGTGGTCAGCCGATTTCGAACGCCGGCGCGCGGACGATGGCATC
AAGGAATTCTACGATACCGCGGCTGAATTCGGGATTCGGTCAGGTCTGTC
GATCCCCATCTGGACGGGGTTTGGCCAGTTTGCCATCTTGACGCTGGCCT
CAGCCAGGCACCTGGAGACCTCGGGACCGGACGATCTCGACACGGTCGGC
GCAGCTGGCGCGGCGGCACTGATCCATGCCCGGCTCCAGGGTACGACCAC
GCCGACCCAAAGACCGGACTTCATCTTTTCCGATCGCGAGGCGCTTTGCC
TGCGATGGGCGGCCGAAGGCCTTCCGATGCACTCCATCGCCGATGTGACG
GGCCTGACCTATCACACCGTGCGCTGGGACCTCGATCGGGTAAAGGCCAA
GCTTGGCGTCTACACCCAGAAACAGGCCGTGGCGGTCGCAAGCCGGTTCG
GGCTGATCTGA

>644827649 autoinducer synthesis protein [Rhizobium leguminosarum bv. trifolii WSM1325 plasmid pR132503: NC_012853] (+)strand
TTCGCTCGTTGGCTTGCGGGTCGTCATCTGATCCATTTTCACCTCGCGAC
GGTTTTTCACCGATCATCGCGCATTTTCCGTCGCAAGGGTTGCAGTTCTC
GCCTGAGTCGTCAAATGTTCTTTGGTTAACGAAAACTTAACGAATGACCC
GCTGCCGGCAACCTGTTGCTGGCCTTCACCATATTTTTCATATGCTTAAG
ACGATCCCGCGGCCTCCAGCGCCCGTCTCTGTACCCGCAGTTTTGCGGGT
GCGGCCCAATATGGGCCGATCGTCCCGGCGCCCAACCCGGCGTCACCATC
GGCCCTGACCGATGCGCGACTCGCAGATTTGCGACTGGAACCAACCCGCC
GCTTTCCGCAAACCAGCATCCGCAGACCAGCCTAATTGCGGAGTGGGATG
ATGAAGCTGATAGCACTCAAGACGACAAAATCGCGCAAGGACGCAGCACT
TCTCGATCAAATGTACCGGCTGCGGTCGCGTGTTTTCGCCGACCGTCTCG
CCTGGAACGTGTCCAGGTCCAACGGGCGGGAGCGCGATCAATTCGACGAA
TTCGGGCCGACCTATATTCTTGCCCTATCGGATGGCGATGTGGTGATCGG
CTGCGCACGGCTGCTGCCGGCCATCGGTCCTACCATGCTGCAGCAGGTCT
TCCCGCAGCTTCTTTCGGCAGGACGGCTCGACGCCGATCCGGCCATGATC
GAAAGCTCTCGTTTTTGCGTCGATACCGCGGGTTCCCGTGGGGCCGGGGA
AGGGGGCCTGAGCGACGTCACGTTCGGCATGTTCGCAGGCATCCTCGAAT
GGTGCCTCCATCACGGTTACCGCGAAATCGCAACAGCCACCGATGTTCGC
TTCGAGCGAATCTTGCGGCGCGCCGGCTGGCCGATGCAGCGCCTTGGTCA
GCCGATCATGATCAACGAGACGCTGAGCGTGGCCGGCATCCTGCCGGTCA
AGTGGGAGAACTTCGAACGGGTCCGACCGCACGCCTACCGCTCCGCATTC
GGTGCGCGGCGCCAGCATGCGGCATAA

>644827502 transcriptional regulator, LuxR family [Rhizobium leguminosarum bv. trifolii WSM1325 plasmid pR132504: NC_012852] (+)strand
CTCCGTCTCTTCGACATAACGGCCGATCGTCCAGAGCGAGAGATCGTCCG
GCCGGTCGGAAGCGCCGGTGCCGAGTTGGTCGAAGGCGACGACGCGATAG
CCCTTGTCGATGAGACAGGAATGCGCCTCGCGCAGGTAATCGCAGGGCAG
ACCCGGCCCGCCGTTCAGGCAGAAAACCGTCTCGCTGCCGGTCCCGAAAC
TATAGGCAACGACGCGATAGCCATCGACATCGATCTCGAATCGCTCGTCC
GGCCGTATTTCACGCCACATTGATCGCTCCGGCAGAAGATTTCGCTTGCT
CAATATTTGGGCACGGCTAAATTTTTACCTTAAACCGCATTCAGTGCCAG
CTATAAGAAGTGATAGGGTGGGCCGCAATGCCGAACCCCGGGAGCAGCCC
ATGCTTGACGACCCCATTCGTGACGACCCCATTCTTGACGATATCGGAAC
GATCAGACGGCAGTTTACAGCGCACGAAACGCTTGATGGACGCATCGACC
AGGCCTTCGAGGCGATGAAGCAGATAGGCTTCGAGGCGCTGATCTACGAC
TATACACCGGTGCCTTACGATCTCGACGGCGCGATCATGATACCATCGCT
GCTGAAGCTGCGGAATATCTCCGACGATATGCACGATTACTGGTTCAATC
GCGGCTATTTCCGTATCGATCCGGTGCAGCAGGTGGCGCTGCGCACCTCC
GCGCCCTTCTTCTGGAACTACGACCCGGACGCCGACACGCTGATCAACCG
TTTCATGACCGAAGACACCGCGCCGGTGACGCGCTATTTGAGCGAACGCG
ATATGTCGACCGGCGTCACCGTTCCGGTTCATATGCCACGCGGCGACTAT
GCGACCGTCACCGGCATCCGCTTCGGCCGGAACAAAGATTTCGAGCGGCA
CGCACTGCGCTATATCGCCGACTTCAACCTGCTTGCCCATGTTTTCCATG
AGACCGCCTATTCGCTTTTCGACACGCGGGCGAAGAGCGTCGGCACGATC
CGCCTGACCGAGCGGGAACGTGAATGCCTGCGCCATTCGGCGGAAGGTTA
CTCCGCCAAGGAAATTTCCCGCATCATCGACCGTTCGGTACCGACCGTCG
TGATGCATCTGAACGCCGCGACAAAGAAACTCGGCGCCCGCAACCGAACC
CAGGCCGTGGTGCGCGCCACCCATTACCGCCTGCTCGAAGACCGGCCTAC
CCATAATTGGCCACCCTATAACTTGTGA

>644826738 transcriptional regulator, LuxR family [Rhizobium leguminosarum bv. trifolii WSM1325: NC_012850] (-)strand
GAACAATGTTTGCGACAACGACTAGGGATACGCGCAGCTTGTAGGCGCCA
AGATAGCGCAGAGCCCTTGCATAGACCTTGAATAGCGTCACGTCGAACCT
CTTGTGCATCTGCGAAAACGGGATGATGCGATGCTACAAAAGGCTACCTG
AACGGGCGATTAACGGAGTATTCAGGGTTCGATCGATGTGATGATTGCCG
CGATCATATTATGGCAGGATCCGACGAGTGGCCATGACGCCGAAATTGCC
GCCTGACTATATCTCGCAACAATTTGCGCTTGCATTTTATTAAATGTTTA
GCGCAGCATTAAATTACAGACTGCATTTATTGAATAAGACCGTTTCGCGA
CCAGTTTGACCAGCCGCCAGCGGCATCAGGTCCGGGCAAGGGGCATTTTT
GTGAATATTAATTCGTTAATTCAATTGCTTGTAATTCTGGAAGAATGCTC
AAATCCTGAAGCTGTCATCACCGAACTGGAGCAGATCCTCCGCGGTTGCG
GCTTCGAATATTACGGCTTGCCGCACCATTTGCCGCAGAGCCCGCTGCAG
CAGAATCCAGAGCCTTGGGCTGCGGCGCTTGCCGGCCGCTGGCCGGAACA
ATGGCCGCAAATATATGCCGCGAAAAAATATGCGCTGATCGATCCGATGG
TGCGCTATCTCGCCCATGCGCAGCGGCCTTTCCGCTGGCGAGAGGCGATG
GCGGCCTTCCGCAAGGACGCCTATCATCGGCGCATGGAGCAGATGATGGT
CGATGCCTTCGGGCACGGGTTGGAGGACGGCTACATCTTTCCCATCCACG
GACGCAGCGGCATTCTCGGCAGCCTTAGTCTCGCCGGCAAGCCGATCGAG
CTGTCGCCGGTGGAAATCGCATTGCTGGAGGCGGTGGCGCGCAAGGCCTT
CTGGCGGTTGCTCGATCTGAAAGGTGAGGCGCAGGCACTGGAAACCGTGC
TGCCGGCCGATACGCCGCTGACACGGCGCGAGATGGAAATCCTGCATTAT
CTCGCCGAAGGCATGACTTCGATGGAGATCAGCAAGATGCTGAAGATCTC
AAACCACACCGTCGACTGGTATATGAACGGCCTACAGGACAAGCTGAAGG
CGAAAAACAGGCAGCATGCGGTGGCGCTTGCCTTCCGTCATGGCCTGATA
AGGTAG

>644825890 hypothetical protein [Rhizobium leguminosarum bv. trifolii WSM1325: NC_012850] (-)strand
TTGGACTCTCTACACAACGCAAGACCACGAACCCCACTCTAGCCTGCCAC
ATTTAAAAATTGCCTAAACCCATCGTAAGACTTTGATAACAAATTTAGAC
GCCCGCCCGGCTGGTGACGTCGGGCAGCGGCATGCTGCTACGTCAATTTG
CAGCGCCTGCATGGGAGCCATGCGGAATAAATATTAGCTGATTTCCCGGG
ATGATCTGATACGTGCGGCAACATAAGAATGAGCGCAAGACGTCGTCTAC
GTTCGTCCCGCTGTATCGGTCCAGTTCGCGCTTTTGAGGCTTCGTGTCCT
CGGGATGCGGCGAAGAAGCCGTCTTTGCTGATGCCCCGACCCGAACTTTT
CGCCGCCGGCAGCAAGGCTGAGCCGAAGCTGGCTATACGAGGATACAAAG
ATGAAAAGACGTGGACGCGCAGTCGGCGACTGCGCTGAGGATGCTGCATT
TTCGCCTTCGCAGGCCGATGGCGTCGGGGTTTCGTTTAACGACGGTAAGG
AACGGCTCGGGGTGATGGCGAAGCTTGTGGGCTTCGATTTCTATCTGCTC
TCGGCTTTCCCGCGGGGCGACCGCACGGATTTCGCCGAAAACCGGTTGAT
CAGCAATTGGCTGCAAAGCCTTGTCGGCTTTTATGACGCTGCCGATCTCT
TCTATTGCGGCAGACTGGTGACCGCGATGAAGCGGGCGATCATGCCGGTC
TTCTGCGAGGAGGGGTCTTTTGCGGGCAGCGCCGCCAATCAGGAAAACCG
CAAACTCGACAGGCTCTTTCAGATGCACGGGCTGAAGAATACCTTCGCCT
TCGCGCAGCATGATGCTGACCTGAAACAATACACCTTCGCCTTTTCAGGC
AGCTGTCCTATGCCCACGCGAGAGCAGGCGATGGCGCTGCTCTCCGGCTG
CATGGAGCTTCTGGATAAGGTTTCGCGTAGCGGCGGCGTGGAGGATGGTC
CGTTGGAGACGCTCACCCGGCGCGAAATCGAATGCCTGCCACGAATTGAT
TTAGGGAATCACGCAGCAATTCAAAGTGCTACAGCGTCCTTTGCGCGTCT
AAAAAGACGAGCGGCGCTGTCGGCAAGAGCAGCGACGAGATCGCAATCAT
TCTCGATCTCTCGTCGCATACGGTGGCGGGTTATCTGA

>644825654 transcriptional regulator, LuxR family [Rhizobium leguminosarum bv. trifolii WSM1325: NC_012850] (+)strand
CTGCGGTCCTCTTATCTTTGTTCTCTCATCGCAATCCGGCTGAGATGGCG
TCCCGCTGCGGCCGTGTTCGCGCAGATCACCCGCGCCGCCGCCAAGCGTT
GCAGGTAGGCCGCCCCACCGCCTTTGCGCCGGTGCCGGAGAGATCCGAGC
TCTTCCCCGAAACTCTCCCAAGTGATTCTCCCCTGCCCGGCTGCGCGAGA
CCGTTGCGATGCCGCCATGAGGGAACTCAACGATACCGCAACGCTATGTT
TGCAACTCGAAACTCAACCGAAGCGCGAGCTACTGTGGCTAATTTTTCAC
AATTTGAATGAATCGGCTTGCGTTAGGTCAATTGGGGCTAGCATCCCGCA
GATTTTCTGTATTTGATAGCGGTAACATTGGGGCTGCCGGGGGCGTACAA
ATGTCTTACATGACTACCTCTGAAAGACAGTCATTGCTTTCGGCAGAGCT
TGCGACCGCACGAACGCGCAGCCTGTTTGCGCAGGCGCTCGGCAGGGTCT
CCACAGCCTTCGGATTGTCGCATGCGACGCTAATGCACGCTCCCTCCCCC
GAAGACCTCCTCCTGAAACCCCTGCTGATTGAGAGCTCGCTTCCTGTCGC
CTATGTCAGGGATTTCGACCGCGCCCACATGATGCGCGGCTGCCCTTTCG
GCGTAAGGCTGAGGCAGTCTGCTGTGCCGCCGGCATGGCACCTCAACGAC
GCCTCCAATGGTCAGGCTTTCCCCGCCGAACTTCGTGCCCTGATGCTGCG
CCATGCCATACCGGCAGGCGTTGCCATGCCGACCATTGCAGCCGACGGCC
AGCGCCTGGTCTTTTGGTTCTGCGGCGAGCGCGCCGCACTTGGCCAGAGT
GAGACCAACGAGCTGGCAATGATCATTCTCCATGCACTTGATGCATACAA
TGCAGTCAAACGTAACGAGGAATGCGCGCATAACGCGCTATCAACCAGAG
AACTAGAAGTTGTTCGCTGGACTGCCCAGGGCAAGACCTCGATCGAAATC
GGTCAGATCCTCACGCTCTCGGACCATACGGTGAACGCCTATATGACGAA
CGCGATCAAAAAACTCGATTGCGTCAACCGGACCCAGTTGGTAGCTAAGG
CCATTCGATTGAAGCTGATCAACTGA

>644825499 autoinducer synthesis protein [Rhizobium leguminosarum bv. trifolii WSM1325: NC_012850] (+)strand
CGAGATCGCCCATCTGATCCACCGCAAGGCCGTCTACGAGCTGCATGGCG
AAAACGATCCGGTGCCGTCATTGTCGCCGCGCGAAATCGAGTGCCTGCAC
TGGACGGCGCTGGGCAAGGATTACAAGGATATTTCGGTCATCCTCGGCAT
ATCGGAGCACACCACGCGCGATTATCTGAAGACTGCCCGCTTCAAGCTCG
GCTGCGCCACCATTTCGGCGGCCGCCTCCCGGGCCGTTCAATTGCGCATT
ATCAATCCCTAGCGCATCGGCCCGCAAAACCGCGGCTTTGCGCGACATGC
TCTGCCCCCCTCATCTGGGGGGGCCCATCTGAGGGAATTTCCGATCCGGC
CCGCATGAACCATTCTGCTTTCCACGAACTTGAAAACGCTGGAGGGCAAA
ATGTTCGTTATCATTCAGGCACATGAGTATCAGAAATACGCTGCCGTACT
CGACCAGATGTTTCGCCTGCGCAAGAAGGTCTTCGCCGATACGCTCGGCT
GGGACGTTCCCGTCATCGGCCCCTACGAACGCGACAGCTACGATTCGCTC
GCCCCCGCCTATCTCGTCTGGTGCAACGACAGCCGCACCCGTCTTTATGG
CGGCATGCGCCTGATGCCGACGACAGGCCCGACCCTTCTCTACGACGTCT
TCCGCGAGACGTTTCCTGACGCCGCCAATCTTATCGCCCCCGGCATCTGG
GAAGGCACACGCATGTGCATCGACGAGGAGGCGATCGCCAAGGATTTCTC
CAATGTCGACGCCGGCCGCGCTTTCTCCATGATGCTGCTTGCGCTTTGCG
AATGCGCGCTCGATCACGGCATCCATACGATGATTTCCAACTACGAGCCC
TACCTCAAGCGCGTCTACAAGCGCGCCGGCGCCGAAGTGGAAGAACTCGG
CCGCGCAGACGGTTACGGCAAATACCCCGTCTGCTGCGGCGCCTTCGAAG
TATCGGACCGCGTGCTGCGCAAGATGCGCGCCGCCCTCGGCCTCACCCTA
CCCCTTTATGTCAGGCACGTGCCGGCCCGCTCGGTCGTGACCCAATTCCT
GGAGATGGCAGCATGA

>644825498 transcriptional regulator, LuxR family [Rhizobium leguminosarum bv. trifolii WSM1325: NC_012850] (+)strand
CGGTGGGATTTCCCTGCCGACTGGCGCGGGTGCCCCGCCCAGATTGCGGA
GAAAAGGCTGGTCGTTCGGGGAAGGCCGATCGTCAGAAAGCGTTGCTTTC
CTGGCAGAGCGCCCGGTGGACCTCGGTCCAGAACAGCGCCAGCGGCGTGT
CACCGTTGCGTTCGGCAACGAGGGCGCGAATCAGCGCTTCGGAGCCTGCC
ATGTCCTGCCAGCTGGATTTCAGGCCCTTGGCGGCCTGTTGGCATTCGGC
AATCTCGAATGGTCTCTTGCTGTCCATATGAGGTCTCCTCATGACAGGCG
CTAGCAGGTGGGACCCGGATTGTCATTCCCCGCATATGTGGGGATGCCTT
GTATTTATGACAGCGCTCGCGGTAGGATTGAGGGGATTGGGGCAGTGGAA
ATGATTGAAAATACCTACAGCGAAAAGTTCGAGTCCGCTTTCGAACAGAT
CAAGGCCGCGGCCAATGTGGATGCCGCCATCCGCATTCTCCAGACGGAAT
ATGGCCTCGATTTCGTCACCTACCATCTCGCCCAGACGATCGCGGCCAAG
ATCGATTCGCCCTTCGTGCGCACCACCTATCCGGATGCCTGGGTCTCCCG
CTACCTCTTGAACAGCTATGTGAAGGTCGATCCGATCGTCAAACAGGGCT
TCGAACGCCAGCTGCCCTTCGATTGGAGCGAGGTCGAGCCGACGCCCGAG
GCCTATGCCATGCTGGTCGACGCCCAAAAGCACGGCATCGGCGGCAACGG
CTACTCCATTCCCGTCGCCGACAAAGCGCAACGCCGTGCGCTCTTGTCGC
TGAATGCCCGCATCCCGGCCGAGGAATGGACCGAACTCGTCCGCCGCTGC
CGCAACGAATGGATCGAGATCGCCCATCTGATCCACCGCAAGGCCGTCTA
CGAGCTGCATGGCGAAAACGATCCGGTGCCGTCATTGTCGCCGCGCGAAA
TCGAGTGCCTGCACTGGACGGCGCTGGGCAAGGATTACAAGGATATTTCG
GTCATCCTCGGCATATCGGAGCACACCACGCGCGATTATCTGAAGACTGC
CCGCTTCAAGCTCGGCTGCGCCACCATTTCGGCGGCCGCCTCCCGGGCCG
TTCAATTGCGCATTATCAATCCCTAG

>644823138 transcriptional regulator, LuxR family [Rhizobium leguminosarum bv. trifolii WSM1325: NC_012850] (+)strand
GGACCTTTATGGGGGGCATTTCGATTACCGGCCCGGCCTATCGGTTGTCG
ATGGAACTTCTGCATCAATGGACCGTTCCCGTTCAACTGGCGGCTGTCAG
GATCATGGAAGGCATGCGCGTCCGGCTCGGTCCGCGCCGCTGACAGAAAA
AATCGCCGTCGGCTGCTGCTGCTGGACGTAATCGCAGAGCATGCTTATGA
TAAGCGCGATATTGAGATTTTCCGGCGAATCACCACAACTAGAACGGTCC
GCGAAATCTACAACCATTCACCGGCCGAACGCTCGACGCTGAAGCCGATT
CCAACCAGCGATCGTCGTTTCCCGATGCAATCGAGCCGGCCACGGCGGGC
AGGTTTCGCAAACGGTTTGCCGGCCGCTGTGCCGAAGATGAAGAAATGTG
ATGGCACCCTTGTCGCAAACATCCACGGAAGAAGACGACTACGTTCAGGA
AATAGCGGGCCTGAAGACCCAGTTCGATATTTTCCGTTTCATGAAACGGG
TGACGGAAGCCTATCGCAGCCGTGCCTTCATGGTTCTCAACCTGCCGCCG
ATCACCTCCTTCGATCTTCAGGGCAGCACCGTCATCACCAGCTGGCCGGC
CGAGCTTCTGGCGCTCTACGACCAGGAAGGCCTGATGGTGAACAGCCCGG
TCCTCAGACGCCTCAGAACATCGGCGCGGCCCTTCTTCTACGACATGTCA
CGGCAGAACTTGTCGCGGGACGACGGTAAGTCCATTCTCGTCGCCTCCCT
GTTCGAACGTTTCAAGATGATGCGCTGCGCCTATTTCCCGACGCATGAGC
CCTCCGGCCTGCGCGGCGCCATCTCTTTCGCCGGCGACCGCGAGCCCTTC
AGTCCGGCCGAGATGCGTGAGCTCTGCTACATTTCCATCCATATCTTTGA
CAGGCTTGCCGAGATCCGCAACCTCGATACGCGCATGACGGATACGCTGA
CCGACCGCGAGATCGATTGCCTCAACTGGACGGCGGCCGGCAAGACCAGT
GCTGAAATCGCCGAAATCCTCACCCTGTCCGAGCATACGGTCAATCACTA
CCTCAACCGTGCCACCAAGAAGCTCGACACGGTCAACCGTACCCAGGCGG
TCGCCAAGGCGTTGCGCATCGGCCTGATCAAATAA

>646553984 transcriptional regulator [Azospirillum sp. B510 plasmid pAB510a: NC_013855] (-)strand
TCGTTGGCCTTGTCCGGCATCAGCGGCTCGACTTCAGCGGCCCGCCTCTA
TACCCGCTCGCCTTCCTGACCACCAGCCCGGGCTTTGTGGACCAACGTCC
ATCGGATCGGCCATATGCTCATTACAGTAGTACAAAAGTATTCAGAGAAC
CCCTCAGAATTGTTAATGACGATTCATTATCAACACTTCACGTGGTTGAT
AATGAACGGCTCAGTTGGGTTCCGGCCCCCTATCAAAGGCAGCCATTGCT
TCCGCAAAGAGCCTATCCTGAGTAAATACACATAAAAATTTGCTTTGAAG
GTTCCCGTTCCCCGCATTCATAGGCATGAATTTATTCCAATGGAGCGCGC
TAGCCAAGATAAGTAGTGCTTTCTATGAAACTCCGCCATGTTGACAGGTA
ATGCCTCCGTCAGTAGTTTCTGTCTCCGATCATACCGATCCGGGTTGCAC
TCTCATGGGGCAAGAGCCTCCGACAGCTTGGGAGGGTGGGATGAGACAGG
GGAAATTCAGAATATTAAGCAGGAGTGGCCGATTACCGAGACAGGATTCG
GTCCTTTATTGCCGATTCATGGATTATTTCGATGACTTCAAGAGAAGCAA
GGACAAATCACATTTTCTAAGCAGGATCATAGACAGTGTGGGGCCGTTCA
ATGTCACATATTTTGGTACGCAGTGCACGTCTTCTCCCGACCGTCACGTG
AATCTTCTGACGACATACAGTGAAAAATGGCGGATGCGCTATTTTGACCG
TCGCTATGAAAACATCGACCCGGTGCTCAGCGCGGCGCGGCGCGCGACCA
TGCCGGTGGACTGGGATCAGCTTCCCAAAACCGACTCGGGTGTCGAGGAC
TTCATAGCCGATGCGCTCTGCTATGGCATCCGCCTCCAGGGCGTGACGTT
TTCCTTGCGGGACATGCATCAGCGGCTTGCCATCGTCTCGTTGCAATCCA
ATGACGATCCCGCGGTCTGGCGGGTGCGCCGGCCGAGGATCATCCCCGAT
TTCATTCATTTCTCCCTCGCGCTGCACAGTGCGATGGTCAGCTCCGAACC
CGACGATGCGGAAGAGGTTCCCTGCAAGCTCAGCCCCCGGGAGCGGGAGG
TTCTGGACTGGGCATCGCGCGGCAAGACCAGCTGGGAAACCGGCATGGTT
CTCGGCCTGAGCGAGAAGACGGTGAATTTCTATCTGCGCAATGCTTGCCA
GAAAATGAATGCCGCGACCAAGGTCCAGGCCGCGGCGCAGGCGGTCCGTG
AAGGGCTGATCTGA

>646553970 acyl-homoserine-lactone synthase [Azospirillum sp. B510 plasmid pAB510a: NC_013855] (+)strand
AGGACAAGCGACGGCCGTCAAAGCGCCCGATCACCGGCTTTCCGGCCAGA
GGGGGACAGGCCGGGCAGCGGCAGGAGTTGGCGTCAGCACCCAAATCCTA
CGGCCGCTCCACGGATGCCGCTACACCCGCCAACCCACATGAATTTTCCC
GGCTAACTGACTTTGATGAGACCGATCGCAAGATCCGACATTGAGGGAGG
CTCCTCATCCGGCCAGCGCTGCGGTGCGCAGCCAAAGGGAACCGGGCGGC
GAAGAAATCAAAGGTTGCTCTTCTTTCGTGTTAAACTACTTCCATGGGGA
TTTGCCGCCGGCTCAATACCGGATTTCTGCCGTAATGGCCAATCCGGCGA
GCTTTGGCACAATCCCCGCCGATTTCCAGAATCGGTTTGGGGGTTTCCGG
ATGATCACCGTCTTCAGCGGCTCCGATCGGACCCGGCATGCAGAACTCTG
CCGCCAGATGTATCGGCTGCGCGCCCAACTCTTCCTCAATCGCCGGAAAT
GGTCCGTAAAGGTCCGGGACGGCGAGGAAATCGACTGCTTCGACCTGCAG
GACCCGGTCTATGTCTGCGTCACGGATCCAGATCAGCGACTGATCGGGTC
GCTGCGGCTCCTGCCGACCATGGGGCCGCATATGCTCTCGGACGTCTTTC
CCGAGGTCATGGGCGACGCGCGGCCCATCCGCCGTGCCGACACCTGGGAA
AGCTCCCGCTTCTGCGTCGACACGCAGGCGGCGCGCGCCTTCCATCCCGA
CGGGATCAACGAGGTGACGCGCGCACTCCTGGGCGGGCTTTTCGGCTCGG
CACGGGCACTCGGGTTGCAGTCGATTGTCTCCGTCTACGACATCTTCGTC
GAACGGATCCTTCAGCGCGCCGGCTGCCGCTTTACGCGTCTCGGTCCGGT
TCACGCCTATGACGGCCTGAACACGGTCGCCGGGCATTTCCCCGTCGAGA
TGAATCTTCCTTCGCGCTTCGTCGCCCCCGGCGCGGTGAAATCGACCTTG
ACGGAAAGCGACGCCGCGGACGGGGCGCCGATCGCCGGCACTCTGTCGGC
AATCCTGCCGGCAAGATCGCTTTCCGTCGCCGCCGCGACGGCTGCTTTCC
CGCAAGGCCGCGCCTGA

>646739847 LuxR family autoinducer-binding transcriptional regulator [Rhodobacter capsulatus SB1003 chromosome: NC_014034] (-)strand
CCGATCTGATCGCCGCTTTCGAAGCCGCCCTTGCCGCGGCCGAAGCTCCG
GTTCTGGCCTGGTGCCGGTCCGGGACGCGCTCCTCGCATCTGTGGGCCCT
GAGCCAGGCCGGACGACGCCCCCTCGACGAGATTTTGCAAACTGCCCAAA
ATGCGGGCTATGATCTGTCTGCCCTGGTGCCGATGCTGCGCGCCAAGGCC
GCCAACAGCGGTTTCGCCGTGTGAAGGTCGAAACTTAAACGCTTGGTAAA
AAAGCATAATTGCACAGATCCTTTGGGGATGGTGCAGTCTGCGACCTTGT
GACATGCCCTGCGCCGCGGGGCGGAACACACTTGCGCCAAGGGGGCGACA
CATGGCAAAACCGTGATCTGTGCAAGCTTGCGAGGTGTGAGACGCGCGCA
ATGCTGGATCATCTTGAACAACTTCTGGTCGCCGATGATGTCGCGACCAT
CTGGAGCATGCATTGTGCGCAGATGGCCAAGTTCGGCTTCGACCGTCTGA
TCTACGGGTTCACCCGGTTCCGCGCGACGCAGAATCTCGGCTCGCTCGAT
GATACGCTGATCCTGTCCAACCACGATCCGGCCTATCTGAATTCCTTCCT
CGGCGCCGGTCTCTTTTCGGAGGCGCCGATGGTGAAATGGGCCCTCGACT
CGGTGGGGGCCTGTTCGTGGCGCGTCGTCGCCGAACGGATGGCCGCGGGC
GAGCTGACCGAAGGCGAGCGCAGGGTGATCGACCTCAACCGCCGTTTTCA
GGTTCTGGCGGGCTATTCGATCGGCTTTCCCGACACCTCCGCCCGCGCCA
AGGGGGCGATCGGCCTTTGCGCGCAGCCCGGCCTGACCCAGGCCGATGTC
GACGCGATCTGGGAGGAGCATGGGCGTGACCTGCGGGTGCTGAATTCGAT
CATGCATCTGAAAATCAGCGCCCTGCCCTTTTCGACCACCCGTCGGCCGC
TGACCTCGCGTCAGCGCGAGGTGCTGGAATGGGTCGGCGACGGCAAGACC
TCGGCCGATATCGCGCAGATCCTCGGCCCGACCACGGCCACGGTCGAGAA
ACATCTGCGCCTCGCCCGCGAGGCGCTCGAGGTCGAAACCACCGCGCAGG
CGCTGCTCAAGGCGTCGATGCAGAAGCAGCTTTTCATCACCTCGGCCCCC
TGA

>646739115 LuxR family autoinducer-binding transcriptional regulator [Rhodobacter capsulatus SB1003 chromosome: NC_014034] (-)strand
TGCCGCCGCGATGCGCGTCCTCGGCCTGCGCCAGCGTCGGGCCCAGCGCC
GCCAGAAGCGCGAGCATCGCAACGGGTCCGGCCCGGCGTGCCGTCCTTGC
GGGGGGAAGCTTGGGGATCATGGTCTACTCCTTGCTGGATTTCCGGATGT
CCGGGGCGGGCGCCCCGGCGCGGCAGAACGGGAAGTCGAATCGAGTCTCG
CGGTGCCACTGTGCCAGACCCGCCGCAAAACGGGGCGGGTCGCAGCGGCA
GATTGCTCGATTTTCGGGCTTTTCTTCACGCCTCGGCATCGTTTCTCTGA
TTTCGGGCGCATCGGTGCCTTCCCATCGGCCGATATTGTGGCAAGGTCCC
GTCCTGCGTAACCTATCAAGATTGATAGTGGGCCGCTGGGGAGGAAGCAC
ATGGCATCATCTGCCGCGCATCACGCGACACCCCGTCCCGGCCCGGAGGC
CGCCGGGGCTTCCGGGCTCGGGCGGGAGGTGGACCGCTTCTTCGAGATCG
CCCGCGGCTTTGGCGCCTCGGCGCTGATCTACGATTACACCCCCCGGCAT
CGGGAAACCGATGGCACGGTGACGGCGCCCGCGGTGATGATGGTGCGCAA
CCTTGATCCGGGGATGATCGACTACTGGTGCGGCCGCGGCTATGCCCATG
TCGATCCGGTGCAGGCGGTGGCGGTGAATTCGGTCGCGCCCTTCGTCTGG
AGCTATGACGCCGAGGCGGGCGATCTGAGCGCCAGCTTCCTGACCCGCAA
TTCCCGCCCGGTGGTCGAATTCATCTCGGCAAGCGGCTTCGTCAATGGCA
TCACCGTGCCGATCCACCTGCCCGGCGGCGGCTATGTCACGGTGAACGGG
CTCTGGAACGGGCCCGGCCGGGCCTTTGCGGCCGTTGCGGCGCAGGTTCT
GCCGGGCTTCGCGCTGATGGCGCAGGCGTTCCAGAACGACATCGGCGCCC
CCGCGCCCGCCGATCCCGCACCGCCCCAGCCCCAGCCCCGGACCCCGGCG
CTGAGCGCGCGGGAACGCGAATGTCTCGATCATGCCGCACAGGGCCGGTC
CGCCAAGGAAACCTCGCGGCTGATCGAACGCTCGGTGCCGACGGTGGTGA
TGCATCTGAACGCGGCGGTGCGCAAGCTTGGCGCGCGCAACCGCAGCCAT
GCGGTGGCCGAGGCGGTCCGGCGCGGCCTGATCTGA

>646738352 autoinducer synthesis protein [Rhodobacter capsulatus SB1003 chromosome: NC_014034] (+)strand
CGGCGATTCGGGCTCAATTACGGGGTGACCGTGTCTTGCGGTCCCGTCAC
CTCGCGAACGATTGCGTCTTTTACCCTGCGGGACCGCGAGTTCCGGGACG
ACGAGATCGATCTGATCTCGCAACAGATCCGGCGTCTGCATGACTTGGCG
CAGCCGCCGGAGGGCCTGACCAAGGCCCAGATCGAGGCCCTGCGGTGCAT
CGCTGCCGGGGATCGACATGCTGCTGCTGCTGCGAAGCTTGGCATCACGC
AGTCTGCGTTCAAGGCGCGTCTTCTGTCGGCACGCGAACGCCTGATGGCC
AGAACCACGGCCGAAGCAATCCAGAGAGCGAAGGAGTACCGGCTGCTGTA
GGTCCTCGCAGCGGTCACTTCCGGGCCGTTTCCCAACCCGGAGTAGACCG
ATGCAGACCACCACACTTTCCTTTGCCAACATGCACAACCACGGCGAGCT
TTTCGCCAATATCCTTCGCGCAAGGCGGCAAAGTTTCATCATTCAAAACC
GCTGGGAGCTTCCCGAGGCTCTTGGCATGGAATTCGACCAGTATGACACG
CCGCAAAGCCGCTGGGTTGCGGTGCATGACGACGGTCAGGTTCACGCCGG
GCTCCGGCTGACCCCCTCCACCGCGCGTTGCGGCATTTACAGCTACATGA
TTCGCGATGCCCAGAAGGGCACATTGGGCGGATCGATCCCGCAGGACCTG
CTTTGGGAGCCCGCACCTGTCGATCCGCAGGTCTGGGAAAACTCGCGCGT
GTTCGTCTCGCATGACATCCCGATGCAGGACCGCCGCAAGGTGCATTTCC
AGCTGGTCGAGGCGATGGTGCAGGCGGCGCGCGATCAGGGGGCGACGCGG
CTTCTGGCGATCAGCGCGGCAAGCTGGCCGCGCTGGTATCGCCGCTGCGG
GCTGGTTGCGCAGCCGATCGGGCCGGTGGTGTTCATCGGCGACGGCGATT
ACCAATGCGTTTCGATCGACCTGATGGCGAAGCTGCACTGA

>646738351 LuxR family autoinducer-binding transcriptional regulator [Rhodobacter capsulatus SB1003 chromosome: NC_014034] (+)strand
GCGATGCTGAAGCAGGACAAGGACGTGGCCAAGCTTTTCGACGTGCTCGG
GCCCCGCTACAAGGACCGTCAGGGCGGCTACACCCGCGTCCTGAAAGCCG
GTTTCCGCTATGGCGACATGGCGCCGATGGCCTTCATCGAATTCGTCGAG
CGCGACGTTTCGGCGAAGGGCGCGGCTGACAAGGCCCGTGAAGCGGCTTT
CGAAGCGGCCGACGAATAAGCTTTCCGCAAGGGAAGCCGGAAGCCCGCCC
CTCGGGGCGGGTTTTCGTTTTTGCGGGCGGCGCAACCGCAGGGCGAGACT
TGGCGGCAATCTGCCCGTAATGGCGCCGATTTCAGCAAAAACCACCCCGC
CGGAGGCAATTCCCGGTTGATCTTTTCCGGTGGCACCTGTCTAAAAAGAC
ATGTCCATACACACCGAAATCAACAAGTGTCTGCGGGAAATCGGTCGCGT
CGCGACGGATGGCTATTTCATCGGCCTGCATATCCGTTTCGCCGCCCCGA
TCATGCAATTCCAGACCTATCCCGAGGCGTGGACAGATCACTACACCCGG
CAGGCCTATGCCCTGCGCGATCCGACGATCGCCTGGGGCTTCTCCGAAGA
GGGGGCCTGCCGCTGGAGCGAATTCACCCTGCCGGACCCGTTCAACATTC
TGGGCGAGGCGCGGCGATTCGGGCTCAATTACGGGGTGACCGTGTCTTGC
GGTCCCGTCACCTCGCGAACGATTGCGTCTTTTACCCTGCGGGACCGCGA
GTTCCGGGACGACGAGATCGATCTGATCTCGCAACAGATCCGGCGTCTGC
ATGACTTGGCGCAGCCGCCGGAGGGCCTGACCAAGGCCCAGATCGAGGCC
CTGCGGTGCATCGCTGCCGGGGATCGACATGCTGCTGCTGCTGCGAAGCT
TGGCATCACGCAGTCTGCGTTCAAGGCGCGTCTTCTGTCGGCACGCGAAC
GCCTGATGGCCAGAACCACGGCCGAAGCAATCCAGAGAGCGAAGGAGTAC
CGGCTGCTGTAG

>646724992 putative autoinducer synthesis protein TraI [Sphingobium japonicum UT26S chromosome 2: NC_014013] (+)strand
CGACGCTCTACCTCTGCCGGGGCATCGCCCTGCTCGATGCGCGGGACGAT
CTGACCGCCTCTTCCCTGACGGAGACCGAGCAGTTCTGCCTCGACCAGCG
GCAGGCCGGATTGTGCGACCTCGACATTGCCGAGGCGCTCGACCGATCCG
TCCAGGCGGTGAAGGTGCATGTCCAGCGCGCCCGGCGGAAGCAGGCCGCC
TGAGCGCCCTGCATCGAGGGTTCCCTTACGGCGCGCACGGCCTTTCGCGC
TGCAACTTTCCGATGACCTGCCCCGTATAATATGTTACAGGCGCTGCCGC
TGCATGCGGGGGGCGAACGGATTTGATTCATCTGATTTCGAAGAACAATT
CCGCACTTTACCAGGACGAGATCAGAGATTTGCACCAAGTCCGCGCGGAG
GTGTTCGTCAACCAGCTCGGCTGGGATCTCAGGGTCAGGGACGGGTTGGA
ACATGACGAATATGATGATGCGCGCGCGAGCAACATCATCGGCTTTTCGA
CCGAGAACCGGGTCGTCATGGGGCTGCGTTTCCGCCCCACGGACGACTGT
TCGATGCTGCTCGACCATTTTTCGCATGTGCTGCCGGCCGGCATCCGTCC
CATCGACGACGGGCGCACCTGGGAACTGAGCCGGGGATTCTGCATTGAGC
GGGGCATGCGCCGCCACAATCTGCGACGGAAGGCCGCGTGCATGATCGCG
CCGCTGGAACTGGCCTATGAGGCGGGGATCGACCGTTGCGTGGGCTTCAC
CGACGTCCGCATGCTCAGCTTCTGCTACGGCGTCGGCTGGAAACTGACCC
TGCTCGGCTCCGCCATGGACTATGGCCAGGGGGAGGCCGTCGCCTATGAG
GTGGAGGTGTCGCAGGCCGCGCTGGACGAGATGCGTCAGATGTGGGGCCT
GCCCAGGCCTTCGCACGTCACCGTCGACCGGCTTCTTCCAGGGGAGGAGA
ATGCGCATGTCGCCGCGGCCCGGCTGGCGCGGGAGCATCCGGAACTGCAA
AAGATCGCCGCCCAGCCGGAGATCGGTTCCGCCACGCACCCGTCCGCCAC
CACAGGGGCGGACGTCTATTATGGCAGATTCGGGACAACTCGTTCGGCTT
CAGGGGGACATTGA

>646712069 conjugation factor synthetase TraI [Sphingobium japonicum UT26S plasmid pCHQ1: NC_014007] (+)strand
GGCGCGCGCGAAGGCGATCACCGGCGGGCCAGAGCGACGGCCGGAACCGA
GTGATTGTCGAGATGGACTATTTTGAGCCGAGCGACGAAGACGGTGGGCA
ATGGCGCGAATCAAGCGCGCGAGCGTGAGCCATGACATAAGCTGTTCCTA
GGCGGGGCCGAGCTTCCAACGACCAGCGCAGGAAGATCGAACGGGGGAGA
CTGCCCCTCTCCCACCCTCTTCCCTCCTCAGGCTTCCCTCCTCAGGCCAT
TATGCGCCTCAATCATGCCCGGTGGCATTTGCTTGCGGGAAAATCTCGAT
TCGACTCGGCGAAATGCCGGCGAAACCCTCTTTGTAGCGGGATGAACGGC
GACGATTTCCCGGTGACGATCCCTGTCTTCTGAACAGGGAGTGCCGAAGC
ATGATCCAGATTTTCCAAGGTTCGCTCGCGCTGGGAACCAACGCGCTGTT
TGATGCGATGCATCGCGATCGCAAACGGATCTTCGTTGATTTGCTAAAGT
GGGATGTACCCGTTGTCGAGGGTAGATACGAGGTCGATCAATTCGATGAC
GAGCGCGCGGTCTATCTGGTGGCGCCCGACTCCGATGGCGGCCATCGTGG
GTCGATCAGGCTGCTGGCCAGCGACGGGCCGCACATTCTCGGCTCGGTTT
TTCCCTGGCTTTGCGAGGATGACGTTCCCCGCTCACGACACGTGTTCGAG
ATCAGCCGGGGATGCCTTTCCCCCCGATTGCGGGCTGCGGAGCGACTGCA
GGTCCGAAATGCCCTGACTACCGCTGCCGTGGAATATGCGCTGCTCCATG
ACATCGAGAGCTTCACCTGCATCGCTGACTCTGGCTGGCTGAGCCAGATT
CTCTCACTCGGATGGGACTGCTGGCCGCTGGGTCTTCCTGTGAAGATCGG
CCGCGTTCTGACCGGCGCTCTCAAGATCGACATCGGCTCGGACACGCTGC
GAAAGTTGCGCGAGGCGGGGACCTACGCACCGGCACAGCTCATCTTTGCG
GTACAGGCCGAAGGAGTCGCGGCATGA

>646711453 N-acyl-L-homoserine lactone synthetase [Sphingobium japonicum UT26S chromosome 1: NC_014006] (+)strand
ATCGCCCCCTGCGCGAGGACAGGCTTCTCCTGGCGCAGCTGCTTGGCAAT
TATGCGTTCGATGCCGCCCGGCGACTCTGGTCGATGCCCCGGCGGGCCAT
GACCGCGCCGCTCATCACCGACCGGCAGCGCGACTGCGTGCAGTGGGCGG
CGCGAGGCAAGAGCGACTGGGAGACCAGCCAGATATTGGACATCAGCAGG
GAAACCGTGACGAGCCATATCAAGGACGCCTGTGCACGCTACCAGGTCAA
CAAGCGGATATTGCTCGTCGGCCGGACGCTGGGTGACGGAACCCTGACGA
TCAGCGACATTGGCGGCTGGAGCCATCCCCATTTCTGGGAATAGCGGCGA
CTCAGCCTCCGAACCGACCCTTGATCGCCTACGACCAAGGGAGCTTATCC
ATGTTGCACATCGTGAAAGAACCGTTCCGGCCGCTGCCGGACACCGTGTT
GCGCGCCATGTTCGCGGCCCGCAAATCCGTCTTCGTCGATCTCCTCAAAT
GGCAGATTCCGGTTCTCGACGGCCGGTTCGAGGTCGACCAGTTTGACGAT
GAACATGCGCGCTACATCATCCTGTCCGAACCCGACGGCACCCATCTCGC
CTCGGCGAGGCTGCTGCCGACCCAGCGCCCCCATATTCTCGACAGCTTCT
ACGCCAGATTATGTGACGCGCCACCGCCGCGCGGCGGGGACATTTTCGAG
ATCACCCGCTTCTGCCTCGACCGGAACCTGCGGGCGGCCGAACGGCGGGT
GGTCCGCAACCGCCTGGTGACCGCGATCGCGGAGCATGCGCTGGAGAACC
GCATCAGCCGCTACGTCGCCATCGCCGAGATGAACTGGTTCCAGCAGATC
CTGGCCTTTGGCTGGCAATGCCGGCCATTGGGCGCGCCGCAATGGCATGA
GGGCTCGCTGCTCGTCGCGTTGGAGATAGAGATGGGCGCGGACACGCTCG
ACCGGCTCGCTGAGGCCGGGATCTATGATCAGGCACCGATGGCAGCGTGA


>646711452 LuxR-family transcriptional regulator [Sphingobium japonicum UT26S chromosome 1: NC_014006] (+)strand
TGCGCATGCCAGGCGACATAGTCCGGATCGCGGCGCAGCCATTCCCACAT
CAGTCCCGCGCGATCGATTCCGTGCAGCCCGGCATAGCATGCCGGATCCT
GCCAATTTTCGGCGGCAGGACCCGCGGCGCTCCGTCTCACCGCTCGCTTT
CCGGGCGGACCGGCGGCGCTTTGGCTGCTTTGAATGATCGAAGTCGGCGA
TCTTTGCTGCACGGCAGCAAATATGTCCCCGGACAGGAAAAACCATGATA
TGTCAGTTTCATGACAAAACCTGCCGGTCGGCGGCATGAGGCCCCGCCTT
TCGGCCACAACAATGAGGAAAGGCCGACTGCAGGACGCGCGGCAGCTTGA
GATGCCGCCTGCGGCCGGGACGCGTGCGCATGAGCATGCATCAGGAAGCG
ATGCATTTCCTCCAATGCATCAACCAGGTTCGGACGCGCGACGACATGGG
GTCCGTCATGCGCGTGATTGCAGAGCAGCTGGGCTTTCAATATTTTGCCC
TGACCCAGCATGTCGATGTGGTCGCGGCGGGCAGCGGCGTGATCCACATC
CACAATTATCCCGACCGTTGGGCGGATTTCTATGCCGCGAACGCGCTGGG
CATCACCGATCCCGTCCACAGGGCCTGCCATATGACCAGCTGGGGGTTTC
GCTGGACACAGATGCCGACGCTCATTCCCCTGACGAGCGGCGACCACAGG
CATCTCGCACGCGGAAGGCAGGCGGGGATCGGCGACGGTTTTACCATTCC
CTCCAATATCGGCGGGCAGCCCCCAGGATCCTGCACCTTCGCCAATGAGG
GCGATCGCCCCCTGCGCGAGGACAGGCTTCTCCTGGCGCAGCTGCTTGGC
AATTATGCGTTCGATGCCGCCCGGCGACTCTGGTCGATGCCCCGGCGGGC
CATGACCGCGCCGCTCATCACCGACCGGCAGCGCGACTGCGTGCAGTGGG
CGGCGCGAGGCAAGAGCGACTGGGAGACCAGCCAGATATTGGACATCAGC
AGGGAAACCGTGACGAGCCATATCAAGGACGCCTGTGCACGCTACCAGGT
CAACAAGCGGATATTGCTCGTCGGCCGGACGCTGGGTGACGGAACCCTGA
CGATCAGCGACATTGGCGGCTGGAGCCATCCCCATTTCTGGGAATAG

>646708887 LuxR-family transcriptional regulator [Sphingobium japonicum UT26S chromosome 1: NC_014006] (-)strand
AGCCCATCGTTCCGCCTGACCCAGGGACCGGCGCTTCCATCTGGCCCCGC
CACCTGGGCGATCAGGTTGAGCAGCATGAAGGCATAACGGGGCCGGCTCG
ATACGGTCGCCAGCGTCTCGAGCACGGCCGCGACATCACAGCCAATGGAG
GGTTCAAGAGGCTTGCCTGCATGAAACATAACATGATGGAATCAAGCACA
AAGCAGGATCAATGTGAATCCCAAATCGGCGGCCACAGACGGGTTGTCAG
CTATGACACTTTGCCGGCGGATAAAGTGTCATAGGCGATCCATTCTAATC
GTAGATTGTTGCGAATCGTTCTCAACTCATCCTGATAATCATGGCGCTCG
CCGCTTAGGTGTGGACGAGCCGTCTCCTCGCGAACGAGCTTCCGTCGCCT
ATGGCGAACAGGATAAAAGACTGCGGCCGCCTTGATGATCTCACGCGCTT
TGCGACAGACTGTCAGCGTGCTGAAACCCTTGGCGATCTGCATGGCACGA
TCGATGCCGCCGTGCGCGATCTTGGCTTCCGCTGGTTCACGCTGCTTCAC
AATATCGACCTTCGGCGCGGCGACGAGCAAAGCCTGTTCCTCACAACCTA
TCCGTCGGCCTGGCTCGAGGAAGTTCTAGAAGAACGCCACTATATCGAAG
ATCCCATTCATGCGGCCTGCGCACGTACGCCCTCTGGACTGGCCTGGGAC
CGTGTCGGCGACATGCTGGAGCTCACGCCGCGCCAGCGAGGCATCCTTGA
CCGCGCCCGGGATCATGACCTTGCATCGGGCTACAGTTTGCCGATCCGGA
CTCCGGGCGAGCCCGAGGCGATCTTCACTGCGGCCCGATCACGCGACGAG
CCGCTGAGTGCAGAAGAGGTTCTGACCGCCCGTCTGCTCGGCTCGGTCGC
TTATGATCGGGCGCGCGAGCTGCTTGGCGAAAGGGCAGGGCCATTGGCCT
GCGTCCCTCTCAGCCCTCGCCAGGTCGAATGCATCGCGCTCGTCGCGCAA
GGCAAAAGCGACTGGGAGATCGGCCAGATCCTCGGCCTCAGCCGCGACAC
CGTGCACGAATATGTTGAATCGGCCCGCAGGCGTTATGGCGTGCGACGAC
GCACGCAGCTGGTGCTGCGCGCGGTTCGCGATGGTCATCTCAACATGGAA
GCGCTGCTCTGA

>646708886 LuxR-family transcriptional regulator [Sphingobium japonicum UT26S chromosome 1: NC_014006] (-)strand
TCGGGCTACAGTTTGCCGATCCGGACTCCGGGCGAGCCCGAGGCGATCTT
CACTGCGGCCCGATCACGCGACGAGCCGCTGAGTGCAGAAGAGGTTCTGA
CCGCCCGTCTGCTCGGCTCGGTCGCTTATGATCGGGCGCGCGAGCTGCTT
GGCGAAAGGGCAGGGCCATTGGCCTGCGTCCCTCTCAGCCCTCGCCAGGT
CGAATGCATCGCGCTCGTCGCGCAAGGCAAAAGCGACTGGGAGATCGGCC
AGATCCTCGGCCTCAGCCGCGACACCGTGCACGAATATGTTGAATCGGCC
CGCAGGCGTTATGGCGTGCGACGACGCACGCAGCTGGTGCTGCGCGCGGT
TCGCGATGGTCATCTCAACATGGAAGCGCTGCTCTGATCTCGCCGGCCAT
ATGATGATCGGGCTTGGGCAAGTTCAGGATTTCTGCGCTGTCGCTGGCGC
GATCAAGGACGCTACGGCCTTGTCTGACCTGATGGCCGAAATCACGAAGG
CCATGGGCTTTCGGCACTATGCCCTGGTCCATCATGTCGACCTGAAGCCT
GCGGTTCGCTCGGTCCACATCGTCGACTATCCGCAAGACTGGGTGGAGCG
CTTCCAGGCGAGACGCCTCTATGCGAGCGACCCGATCCACCGCGCCAGCC
ATCGCACCAATGTGGGCTTTGCCTGGTCGGCGGTTCAGTCGATCATCTCT
CTGACGGCCGCCGATCGCTCGATCCTGGCAGAAGCCTACGAGGCCGGGCT
GGGCGACGGCTTCACCGTTCCGGCCCATATTCCTGGCGAGCTCAATGGAT
CCTGTTCCTTCGCGATGGCGGCGGGCGAGATGCTCGACCATCGGCAGCTG
CCGTTCGTGCAGCTCGTCGGCAGCTTCGCGTTCGAAGCGGCACGCAAGAT
TTCCCGGATCCACGCGCCGCAATCCGAATGGCCGAGCCTGACCGAAAGGC
AGGCCGAATGCGTGGCGCTGGTCGCGCGGGGCAAGACCGATTGGGAGATC
AGCCAGATCCTCGGCATCGGCCAGGAAACGGTGATCCAGCATGTGAAGGA
TGCGCGCGACCGCTATGGCGTCACCAAGCGCACCCTCCTCGCCATTCGCG
CCTTGTTCGACGGGCAAATCAGCTTTGCCGATGTGTTCGGCCGATGA

>646708885 N-acyl-L-homoserine lactone synthetase [Sphingobium japonicum UT26S chromosome 1: NC_014006] (-)strand
CGGGCGAGATGCTCGACCATCGGCAGCTGCCGTTCGTGCAGCTCGTCGGC
AGCTTCGCGTTCGAAGCGGCACGCAAGATTTCCCGGATCCACGCGCCGCA
ATCCGAATGGCCGAGCCTGACCGAAAGGCAGGCCGAATGCGTGGCGCTGG
TCGCGCGGGGCAAGACCGATTGGGAGATCAGCCAGATCCTCGGCATCGGC
CAGGAAACGGTGATCCAGCATGTGAAGGATGCGCGCGACCGCTATGGCGT
CACCAAGCGCACCCTCCTCGCCATTCGCGCCTTGTTCGACGGGCAAATCA
GCTTTGCCGATGTGTTCGGCCGATGATCTCCCCAGAACTGGGGATAACGC
AAGAAAGCCGCCTCTGATCGACTGACAGGCCTCACCAAAAGGAGGCTGTC
ATGCACATCGGGACCGGCTTTTCGCAAGCCATGGAACACCGCCTGTTTCG
CTCCATGTTCGAGGAGCGCAAGCGGGTCTTCGTCGATCTTCTTCGCTGGG
ACGTTCCGGTCATCGCCGGTCGCTACGAGATCGATCAGTTCGACAATGAT
CGCGCCGTCTACATCGTTGTTACCGGGGACGACGGGGAACACCGGGCATC
CGCACGGCTTCTGCCGACCACGCACGAGCATATTCTCGGCACGATCTTCC
CGGATCTTTGCGAGGAAGCGCCGCCGCGCGGCAGTGCTATCCTGGAAATC
ACCCGCTTTTGCCTTGCGCGAAAATTGCGCGCCCGGGAGCGTCTCGAGCT
GCGCAATCAGCTGGTCACCGCGCTCGTCGAATATGCCCTCGCCAACCAGA
TCCACAGCTTCACCGGGGTCGCCGAGTGGCCGTGGTTCCAGCAGATCCTG
GGTTTCGGCTGGACTTGCCGACCATTGGGTCTTCCCACGTCCGAGCAAGG
GCGAAGTCTCGTCGCCTTGCAAATCGATGTGGACGACCGAACGCGCGAGC
AGCTGCGCGCGAGCGGCATTTTCCGCCCTGTCGGCCTTGCCGATCTTCCC
GCCGCAGCATGA

>648068795 autoinducer synthesis protein [Hyphomicrobium denitrificans ATCC 51888 chromosome: NC_014313] (+)strand
TCGGTGATGTCGCTGGCTATAATGTTCGCCAGATGTGGCGCGAATGCCGC
GGCCATATGGCCTGCCCCGGTAGCGACGTCGAGGCCCTGCCAGTGGCGCT
GCGGCCGAGCCAGTTCCACGATTCGCGCGAGACTTTCGCCTTTAGCGTGC
ACATCCGAGGTCGCATACGCGGCGGCGGACGCGCCGAACTGCGAGCGGAC
GAGGTCGGTGCCGTCTTTCGTCATGATGAGCTCAATTAAGCATTAACCGT
TTGCTAAAATGTCTTTTCTACTCAGGAGCCTCGGCGCGTGTTCTTAACAT
CTCGCAAGAATATATGCCGCATCGTCGCGCATCGGTTGCATGCCTATGTT
CCGCACCACTTTTCTGTGGGCCGTTTGCCATAACTGGTTGAGAGAATTTG
ATGTCGAAGACGCTCGCGTTTCGCCCACGGCAGGAGTCTATGCCGATCGA
AGAGGGCTCGTGGCACGGTAACAGCAATTCCTTCGAACTGCGCATTCTCG
AAGACGAAAAAGACATTCGCGAAGCTCTACAGCTCAGGGGCCGCGCTTAT
ACGGCCATCGGCTACGACATCGACAAGGCCGACGGCGAATACTCGGATCA
CTTCGATACGCTCGCGACGACCGTGTTGTTCGGCGTCTACGATAGCGGAC
GTATCGTGGGGACGGTGCGCCTCTGCTTCTCGCTTCCACAGTCCGTCGCT
TCGCTTCCCTGCGCCTCGCACTATCCGGCGCTGAGGGATATGCATCGCTC
GCAAAGCCACGGCTTCGTTGAAATTTCGAGGCTCTCGATCGAGCCGGACA
TCGCCAATGTGTCTTACCGGACGACGCTTTATGCGTTTCTCGTCCGGGCA
TCGCTGACGGCGGCGCTGGCGACGGGTGTCTCGATGCTGCTGATTGCGAC
GCGGCCCGATTGGGTCAAGTTCTATCGCTATATGCTGGGCTTCCAGCAGA
TCGGCGAGCCGGCGTTCTATCCGCCCGGCGATTTCAAGATCACGCTGCTC
GGCGGCAGCCTGGAGCAGGCGCGCATGCGCCAGCGGCTGCAGAACCGCTT
CTTCAAGATCACGGAAGAAGAGGTCGCCAGCATGAAGAACTCGATCGGAC
GGACGCTGGGCCGCGCCGATCAGGCCGAAGAGATCAAGATCGCGGTGTAG


>649819796 regulatory protein luxr [Asticcacaulis excentricus CB 48 chromosome 2: NC_014817] (+)strand
GTCTATCCGGCGGGCAGCACGCCCCCCGCCGAAGACGCTTCGCCGATGCA
AGCCGATCTGAAAGGCCTGCCCGCCACGGTGGTCGTCACTGCCGGTTTCG
ATCCGCTGAAAGACTCGCAGCGCGCCTTTGCCGATAAGCTGAGCGGGGCG
GGGGTGGCGGTCAAACGCTTGCACTACCCCAGCCTGATCCACGCCTTCCT
GCAAACCACAGCCTACGTGCCCGACGCGCAAAAGGCGCAGACGGAGTCGG
CGACGCTGTTTGGGCAAACCCGGAAATAGCTCTGACGTCAGAGTTTATTC
CCGCGGGATAGGATCGTGGATTTGATGGCGCTGACGATTGCAAAGTCGTG
TTCGCGGTATAAGTGTAACCGGACTGGTTTTTCTTCGAATCGGACAGGAC
ATGCCTAGCTATATTTCAAAGCGCGTCGCGGACCCTGCCCGGCAGGCGGC
GATGGAAGTGATCGCCAATCAGTTCGGGCGCACCCACGCGCGACACCCGC
TCATGGAAATCCTGCGTCAGATTGTACCTTTCGACAGCTTCGCCATGTCC
GGTCTTGCCTTTTTCGGGCTGGGGGTCGGTCGCGGCGTTATGCTGGCTTC
GGATATGCCGGAAGAGTTTATCCGTTTGTTCCTCACTGAAAAGCTCTATC
ATCAGGACCCGATGTCCTACCTGATGACGGCGGAGCGGCATTGGGGCAGC
TGGCATGATCTGGGGCCGGATGTTCTGACCGGCCCCGGCGTCGAGCGCAT
CCGGCAACTGGAGCGGCGGTTCGACATCACGGCGCGCAGTGCCGTTGGTT
TCTTCAATGGCGAACAGCGCTTTGGTGGCGTGACCTTCTGCCGGAGCACG
CCGTTTAGTGATCACGAAAAATTCATCCTCGAAATGACGACGCGCGTGGT
GCATGCCGAACTGTCGGATCAGCTTCTCAGGGCCATGAATCAGCATTTGG
GCCTGTCCGATGGCGAACTGGCCTGCCTCAAACACTTTGCCGACGGCCTT
GAAGTGCCCGCCATTCATCAGGTGACTGGCTATACCACCGATACCATCTA
TACCTATGCCAAGTCGGCGGCGAAGAAGATGGGCGTGCGCGGTCGCACCC
ATGCGGTGGCCGAAGCCTTACGCCGTAAGGTGATCGCCTGA

>649818777 autoinducer synthesis protein [Asticcacaulis excentricus CB 48 chromosome 2: NC_014817] (+)strand
ATGTCCTTGCGGCCTACTGCCATCACTTTTACGCCGTCTATAAGCGCCTG
GTGCCCCCGGGACTGAGGCTTTCCCCCGCCGCCGCCTCACTCACCCGGAC
TGAGCAGGAGGTCCTGTTCCGCCTGGCCCACGGCCTGTCGAACGAAATCA
TCGCTGATCGCCTGAGCATCAAGGCCGGATCGGTCGATTTCCATGTGCAG
AACATTTTCCGCAAGTTCGGCGTCAATAACCGCACCGCCGCAGCGATGAA
GGGGCTGATGGGTGGGTATATCGAGCTTTGAAGTGGGCGCTGAAGAGCGA
GCGATTTTGTCATTTCTGCGAAACCCTGGGAATATGCCTAGTGGTAACGG
GTGGAGGGCTGTGGATAACTATTAACCATCCGTAGAAGGAGGGTTTGGGG
ATGCTAAAGCTCATTTCCTACAAAGAAATATCCACGCACAGCGATCTGTT
TTTCAGCCAGTTTCAATTGCGCCATCGCGAGTTCATTGATCGCCAGAGCT
ACGAAGTCAAATCAATCGACGGCATGGAGTTCGATGAATACGACTCGCTG
GCTGCCCACTACCTTGTCTTCACCCAAGACGGCCGAACCGTCCTCGGATG
CAGCCGTCTCACACCCATCGGGCTCGGTTGTATGCTCGCCGATCACTTCC
CGGATCTGGTCGAGGACAAGTCGATCTTTACGGCACCCCGAGTGTGGGAA
GGGACCCGCTTTTGTATTGACCGTCGCCTGCCCGCTGAGACGCGTCGCGT
TATCTGCCAGTCTCTGGCGGTCGGCTATGTCGAGTTTGGTCTCGCGTACG
GCGTCGATCAGATCATCGGGCTGATGCCGACCCTGATCCTGCGCTCAGTG
TTTGAGCGCGCGGGGCTCACCCTTGAGCGATTAGGGTCGCCCCGCGCCAT
TGGGGCACATGCCCGCATACAGGCGGCCGCCATCCCCATCCGACCGTGGC
AGCGTGATCAGGCCGATGCGGCCACAGGCCTGCGCAATCTTCTGATCTCA
GACATTCGACCCTTTCGAGACCATGTCGCCTGA

>649818776 transcriptional regulator, luxr family [Asticcacaulis excentricus CB 48 chromosome 2: NC_014817] (+)strand
CACGAAGCAGGATGGGGCGTGGCAGATCACCAGCTCAGCTACTCATCGTG
TCGCGACACCGGAGGAACAAGCGAAGGCAGTCAGCCAGTAGCAAGCGGTA
ATCTTCTCGTCTGTAGCCGAGCGCAAGAAGGATGTTGTAAAAGGTAGGTT
TTTACCAAAGCCCTTACTAGGCCGAAATAACCTAAACCAGAGGCGCCAGC
TGGCCATCACAGACGAACAATCTGTAGCGCGAAATCCTCACTCGATTGCA
ATCCTCGCGTTTATTTTTGAATCCGCTTCTCATTTTCAATTAAAGCGGGT
AGCGTTGTGCCAGTACCGCCGGTAGTGCGCCGGGGCGTGGGAGACCGAAA
AAGCCACTCCGGACAGTTGCGTTGGACATCCAATGGCTACGGAGACGGTC
ATGCTTTATGCAAACGGTCAGTATTCCCTTGAGCAGTTTATCGACGACAC
AAGCCGCGTCCGCTCCGTTGAGCGCTTGTTCGTGGTCTTCATCGAGGCCA
TGGCGCATCTTGGCTTCGACCGGGTGAATTTCTCCGTCATGCGCGACATG
GATCTGGACGCGTCTGCGCAGGGCTTCGGCCTTATCAGCACCTATCCTAC
CGTCTGGCAGGACTACTATGCCCATAACGGCCTGGCGCGTATCGATCCCG
TCGTCAAATGGGCGGTGGGTTCCGTGCGCCCCTTTCGGTGGGCGGATATA
GAGCATGAGGCGGAACTCACCCGTCGTCAAAGGCAATTCCTGCGCGAAGC
CGAAGCGGGCGGATTATACAATGGCATTGGTGTGCCGTTCCCCGGCCCGA
AGACCCTGAGGGGTGGCATCGCCCTGGCGACCTCTGTCAGAAAGGCCAGA
CCGATGGAAAACCTCGATGTCCTTGCGGCCTACTGCCATCACTTTTACGC
CGTCTATAAGCGCCTGGTGCCCCCGGGACTGAGGCTTTCCCCCGCCGCCG
CCTCACTCACCCGGACTGAGCAGGAGGTCCTGTTCCGCCTGGCCCACGGC
CTGTCGAACGAAATCATCGCTGATCGCCTGAGCATCAAGGCCGGATCGGT
CGATTTCCATGTGCAGAACATTTTCCGCAAGTTCGGCGTCAATAACCGCA
CCGCCGCAGCGATGAAGGGGCTGATGGGTGGGTATATCGAGCTTTGA

>649700416 transcriptional regulator [Ketogulonicigenium vulgare Y25 chromosome: NC_014625] (-)strand
GCGCAGCAGACCGCGCCCGTCTGGAAGCCGAAGACATCGTCGAAGCATAA
AAGCTTCGCCCTTGTGGCAAATCAAGGCCCCGCCCGCGATCGCGCGGCGG
GGTTTTCTTTTGCCAATTTCTGTTTTGGCTTTATTTTGGGCCTTATTTTA
AACATTATGTCGCGTGATTATTCACACGTTTGACTGGAATTTATTCACAC
CCATTGACGTTGGGGCCATGCGGCCCGACATTCATCAACAGGGCCATCCA
CCAGCGACGACGGTGTGTTGACTGCGCCCTGTGTAACCTGTCTAAAAAGA
TATGTCCCTGCGTATAGGTATTGATAAGCACATAGCCCAACTTGAAGCAC
TTTCGCCGGGTGGGATCTTCTACGCACTCCACATCCGGTTCGGAATGCCA
ATGCTGCATTATCAATCTTTCCCGCGGGGCTGGACAGAACGTTACACAGA
GGAGGCCTTTGCACTACGCGATCCGATTATTGCTTGGGGGTTCAGCACGA
TCGGCACCGCGCGTTGGAGCGAAATCGACCTTCCCGACCCGTTCAATATT
ATGGGGCAGGCGCGGGAATTCGGCATGATCTATGGCCTGTCTGTTTCGGT
CGGGCCTATGAAATCACGCACGATTGCATCGGCGACCCGCGGTGACCGCG
AGTTTTCCGATGACGAGATCGCCCAATTTTCCGGTCTTATCAGCCGGCTT
CACGACTTTACCGAGCCCCCCCGGTCATTGACCGAAGCGCAGATCGAGGC
CTTGCGATGCATCGCTGAGGGAGATCGTCATGCAGCCGCTGCGGCACGCC
TGAATATTTCTGAAAGCGCCTTGAAAGCGCGGCTGACAGCCGCACGGACC
GCATTATTGGCCCGCACAACGGCCGAAGCCATTCAGCGGGCCAGAGACTA
CCGACTGCTGTGA

>649700415 N-acyl-L-homoserine lactone synthetase-like protein [Ketogulonicigenium vulgare Y25 chromosome: NC_014625] (-)strand
TGATCTATGGCCTGTCTGTTTCGGTCGGGCCTATGAAATCACGCACGATT
GCATCGGCGACCCGCGGTGACCGCGAGTTTTCCGATGACGAGATCGCCCA
ATTTTCCGGTCTTATCAGCCGGCTTCACGACTTTACCGAGCCCCCCCGGT
CATTGACCGAAGCGCAGATCGAGGCCTTGCGATGCATCGCTGAGGGAGAT
CGTCATGCAGCCGCTGCGGCACGCCTGAATATTTCTGAAAGCGCCTTGAA
AGCGCGGCTGACAGCCGCACGGACCGCATTATTGGCCCGCACAACGGCCG
AAGCCATTCAGCGGGCCAGAGACTACCGACTGCTGTGAATCCTCTCTTGT
GACGGTGTGAGCCGGGCCTTGCCCCTCAACCACCTCACCAGAGAGAAACC
ATGCAAAGCACAACGCTTTCCTTCGCCAATCTTCACAACCATGGCGAGCT
TTTCGTTAATATTTTGCGCGCAAGACGCGAATCGTTCATTATCCGCCGCC
AATGGGACCTTCCCGAAGCGATGGGAATGGAATTTGACCAATATGACACG
CCCGCCTCGCGCTGGGTGGCTGTGCATGATGACACGGGCCGCGTCATGGC
GGGGGTGCGCCTGACACCATCGACCGCGCAATGTGGGATCTATACCTACA
TGATCCACGACGCACAGCGCGGCCTGCTCGAGACGATCCCGACCGACCTG
CTCTATGAGACCGCCCCGATCGAGACCGGGGTGTGGGAGGTCAGCCGCGG
CTTTGTCTCGAACGATCTGCCCGCGGGCCTGCGGGCGCGGGCGCGTGTGC
AATTGGTGCAGCAGATGATGACCGCTGCCCGCAGCGAGGGGATCAGCAAA
ATGGTGGCGCTGCTGCCGTCGAACTGGAACCGCTGGGCGGCGCGCTGCGG
CCTGAAGATGAGCGCGGCAGGCCGCAATATGAATATGGGCGGCATCGACT
ATCAGGCGGTCTGGATCGATTTCGCGGATAACCTGCACTAG

>649875761 Autoinducer-binding domain protein [Mesorhizobium ciceri biovar biserrulae WSM1271 chromosome: NC_014923] (-)strand
GCCGGGGCAGCGTCGAAAGGTCCGGCTTGGGCAGCCGCTCCTTGGCATCC
CACAGCACCGGAACCTGAGGCGCCGCGGCGCGCGCACCGTCGGCGAACGA
CAGCAACCCGATCAGCATCGCAAAGGCGAAGGACCTCCACCGGAACGCCA
AGATAAAACTCCGCCACAGTCGTGCTCGCACCGGTTTTGGTACGAAAATG
GTACAGGCACAATGGTTTTTGATTTCAACCCGCCGATTTCAGGATATGAT
TTAGCCGGTTTGCAAATCAGCTTCGGTCGCCTCGGTGAGAGGGAGCCACA
AAATAAGTATGCGATTTGCAATCCGTGGTCGGTGGCGAAGTGTAAATCAG
GCACGCATCATTGGCCGCAATGCACAAGGCAACATGGGGTTGATGTTGCG
ATGGGTCAGTTCGATCGCACGCTGGAATACATAGACCAACTGCAGCACGC
CGCAACGGCGGCGGCGGTCTGCGAAAGGCTGCTGGGCATAACATCGGATT
TCGGTCTCACCGCACTGATGGCGGGAACCGTCCCGCAGCCAGGCACGCCG
GCCGGCCAGCAAAAGCAGCATGTGCTTCTCTGCGATTGGCCTGGCGAGTG
GCTGGAGCGCTATGTCGCGCGCAACTATGTCGATCATGACCCGGTCGTCA
GCCATATGAAACAGTTGCAGGCGCCCTTCCAGTGGCACGAGGCGTCCCAA
GGCATCCGCATAGACAAGAGCAGCGGCGAGGTGATGGGCGATGCCGGCGC
CTTCAAACTGCGCGATGGGTTGGCCTTTCCGCTGATCACGCTCGACGGCC
AGATCGTCATGGTGTCGCTGGGCGGCGAGGCCGTGGAATTGTCCGCCGCC
GAATTCGGCCAGGTGTCGCTGGTCTCGACCTACGCGGTTGGCCGCGCCAT
GCAACTCCACACCATGGCGAACAGGACCATCGATCATATCGTGCTGACGC
CGCGCGAGCGCGAATGCCTGCAATGGGCCGCCGTCGGCAAGTCCGAATGG
GAGATTTCGCAAATCCTCGGCATTTCCGAACACACCTCGGAGAAACATCT
TCTTAACGCCAAAAGCAAACTAGGTGCCGTCAACAGGGTGCAGGCCGTCG
CGGAAGCGATACGGCGCGGCTACATTAGTTAG

>649875760 autoinducer synthesis protein [Mesorhizobium ciceri biovar biserrulae WSM1271 chromosome: NC_014923] (-)strand
GGCCGTGGAATTGTCCGCCGCCGAATTCGGCCAGGTGTCGCTGGTCTCGA
CCTACGCGGTTGGCCGCGCCATGCAACTCCACACCATGGCGAACAGGACC
ATCGATCATATCGTGCTGACGCCGCGCGAGCGCGAATGCCTGCAATGGGC
CGCCGTCGGCAAGTCCGAATGGGAGATTTCGCAAATCCTCGGCATTTCCG
AACACACCTCGGAGAAACATCTTCTTAACGCCAAAAGCAAACTAGGTGCC
GTCAACAGGGTGCAGGCCGTCGCGGAAGCGATACGGCGCGGCTACATTAG
TTAGGTCGGCCGTGCCGACCTGAAATCCTTGCCTACGCGATCACGCAATT
TTCTCATCAAAGCACGGCCGTATCTTCCTCTGAACGCAGGAGACGGCGGA
ATGCTTTTTTCCCTTACAACCCAGGAATTGATGGAACGTCCCGACCTTTG
GGAGGCCGTCCATCGTTTGCGCTACAAGATATTCGTCGAGGAGATGGGGT
GGGATGACCTCAGACGCCCCGACGGGCTCGAACTCGACCAGTTCGATCAC
GACGAGGCGGTCCATCAGATCGTCATCAGGGGCGGTGAAGTGGCGGGTTA
TCAGAGGATGTTGCCGACGACGCGGCCACATCTGCTGACCGAGGTCTTGA
CCGATCTTTCCGAAGGAACGCCGCCATCGGGTCCAAACATCTGGGAATTG
ACCCGCTACGCGGTGGCTCCCGGTTTTCGCGATGGCCGTCGCGGCGTTTC
GACCGTCGGCACCGAACTGATTGCCGGTTTCGTCGAGTGGGGGCTGAAGC
GCGGCGTCGACAAGGTGATCATCGAGTTCGAGCCGATGTGGGTGCTGCGC
GCCTTGCAACTGCATTTCCTGGCGACCCCGCTTGGCTATCAGCGCACCTA
TGGCAACCAGCAGGTGGTCGCCACCTTACTGACCTTCAACGAGCACACAC
TCGATGTGGTGCGGTCGCGCCGCAATCATTTTGCTCCCGTGCTGGCCAGG
GGATATCCCGACATGCTCGGGCAAAGGCGTGCGTCATGA

>649875585 Autoinducer-binding domain protein [Mesorhizobium ciceri biovar biserrulae WSM1271 chromosome: NC_014923] (-)strand
GCCGCCGTGCCGTGCCGGACGTGTCCACGACAGTGCCGAACCGGAAAGGC
CGGAGCCAATTTCGCGGACGGTCGATGATCTGGTAATAACGTTCAGCGCG
TTCCGCGCAGAGGGCTCGCGACCAAATTCCTCCCTGGGCGGTTGGGCCGT
CGAGAGACACGAGGCCGTTGAGTTCGTGCTCCGCTGCCATTCTGCGACCC
AACGATTGTTCACTCCGCGACAAAGTGCGTTCGGTTCATCTCCTGGGTAC
CTACCCAGCCCATTGCAATCCGAAGAAAAGCTTTGCGCCCAAGTTGGCAC
GACTCTTGAAGCTCTGTCGACAGGGCCAGATTCCACCACGCAATTGGGAT
GCTGGGCTGGAGCAGCTCGCACCAATGAGAACGCAACTGAAGGAGAGATC
ATGGAATTCTCGCGGATTGCGGCCGAGTTAGGCTTATTCCTCGACACGAC
TAATGATGTCGCTGAATCCGAACAGTTGTTCGAATTGTTGTCCGCGTTTG
CGCTGAATTTCGATTGCCCGTGGATAGCCTATGGCCCGCTTGCACCAGAA
CAAAGGGTTTTGAAGCCGACCCGACCGGACTCTGCGATGATGTGGAATTA
CCCTGATGAATGGCAGGAGCGCTACTTAAAGATGGGTTATGCCAAAATAG
ACCCGCTCATCAAGAAAGGTCGAAAGGGGGTAGGGCCCTTCCGGTGGAGT
GAGGTTTATACCCACGAAAGCACAACTGAAAATGAACGCCGCGTCCTGGA
CGAGGCGGGGACGTTCGGCTTGAAGTCAGGCGTTACCGTTCCGCTACATG
GCCCCGCTGGCAGCTTTAAGCTTATGTGTTTTGCTAAATCCGCGGACTGC
GAATTGGAAAATAGAGCGATCACCTATCTGCAAATTGCCGCGGTACAGTT
TCATCTGAGGGTTGCGAAGCTCGGAACGCAGAGGTCATCGGAGCACGCCT
ATAAGATCTCTGATAGGGAAAGAGAGTGCATTCATTGGATATCGAAAGGA
AAAACGTCAGGGGAAATAGGGACGATATTAGGACGGTCCCAAAACACGGT
TGATTTCCATGTGAAAAACGTAATGCGGAAGTTGGATACGACCCGCAGAA
CGGCACTTGCTGCGAAAGCTGTGGAACTTGGGATTATCGAACCATAG

>649875511 Autoinducer-binding domain protein [Mesorhizobium ciceri biovar biserrulae WSM1271 chromosome: NC_014923] (-)strand
TCCCCCAACAACCAGGGCCTTTGTGCGGCGCGCCCTGCCGGTGTACCTCC
CCGCCGGCAGGGCGCCCTTTTTGATTCACCCCATCACGATCATTATGGGC
GGCCGGAAATCAGGCGTTCAAAGATGATTTGCGTGTTGGGATGCAGATCG
AACTTAGACGCGACTTTACACCATTGCAGCGCGCCATCCCTACCGTTCAA
CGGAGCGGCCACGCCGAAGATATCGTCCTCAATCATCGATCGCAGCAGAA
CAATCGCGGCGGTGAATTCTCACATCTCAAACCCAGTGTGGCCACATCTG
CTGATCAGCCTCCGCGACGCCTGCGAAGTCAATGACAGTTGTCCGGCCAT
GCACGCCGCGGCCGGGAGGCGTGCAGAAAGAGGAAGAAGCGAGCGCGACT
ATGACGAGGGACATGCCACTTGTTTTCGAGACATTCCTTGAAAGACTGTC
ACAGAGTGTCGATGAAGCAGATTTCCGGGAAGCCTTGGCTGAGGCGGCCG
CAAGATTTGACCTACTCTCTTTTGCGTACCTGTCTTTGCCATCACTGCCT
TCCGGCAAGCCAAAGCTAATTTCGAATTACCCACCTCGCTGGGCCATGCA
GTATCTGGAAAATCAGTATGAGAAGCTCGATCCTGTCATCTTGCGTGCTC
GAAATGGCGGCCGCCCGTTTCAATGGGGGTCGGATTTGTGGGGCGGTAAG
ATGTCGCCGGCTCAACAGCAGCTATTTGATGAGGCGGCCCGATTCAGCAT
CCGCTGCGGATTGACGATCCCAATCGTCGATCTACGAGGCCGCACTGCCG
CGGTTACGTTCGCCGCCGATGAGCCTCGTCCAGTATTTCTTCGGGTCATC
GAGCGGTACGAACAAGCTCTTCAGCTGATGGCCACCTGCTTTCATCGCTG
CGTTCGCCGCAAACTGCCGGGCGATCGAACCGTGGATGGGATCTTGCTGA
CATCGCGCGAATATATGTGCCTGCGGTCGGCAGCGCGCGGCAATTCGGCC
TGGGTAACCGGCCGCATCTTGGGCATTAAGCCGCGCACCATCGCATTCCA
TTTGGAGAATGCCAAGAAGAAGCTGGGCGTGCGCACGCAAAATCAGGCCA
TAGCCCTTTTGGGGTCCCAAGGGAGCTCGATCCTCTGA

>649875425 Autoinducer-binding domain protein [Mesorhizobium ciceri biovar biserrulae WSM1271 chromosome: NC_014923] (-)strand
GCTGGGGGTGGCCGATCGGCTTGCGCGCGGCGCTCCTGTCCTTCCCACTC
TTGCGGAAGCGCGCGCGGCAATCCTGGCTGCCGGCTATCGCGAAGTCGAG
TACCTGGAACTTCGCCGCGAGGCAGATCTGCAACCGCTGACGAGCCTTGA
CCAACCGGCACGCTTGCTTGTCGCGGCATGGCTAGGCGACATACGGCTTA
TCGACAACATAGGAATGTCACCAATTGGTGCAACAAATTAGAGGCTCGCG
GCGCTGCATCGCCGCACAACAGGCTCATTGACCAGTAGCAGAGCAATGCC
CGCGATTAAGCCGACCAGCTCGCAAACGTCGAATGGATCGCCAATCATTT
AGGCGAAGGTCTGCGCCGAGCAACGGCACGGAGGTTTATGCAAAGCGCAG
ATGCATCGCGTGTTTGAAAATTTCCTCGAGCAACTCTCCGAAAGCGTCGA
TGCTGTCGATCTGTGTGAGACAATGGCGTCTGCCGCAGCCGCGTTAGACT
TTCCGCTCTTCGCCTATTTCAGTTGCCCGTCAGCTTCCGGCCGGAAGCCG
CGCTTGATTTCGAATTATCCCCCATCCTGGACATCGCGCTATATGCAATT
GCGCTACCACAGGCATGATCCGGTGATCCTGCGCGGGCTTCAAGGCTGGG
ACACCTTTGATTGGGGTGTGGATTTAGCTCGGCAACATCTCCCGGCTGCA
CAGCAACGAATTCTGGAAGAAGCAGCTCGATTTGGCATTCGTTGCGGGTT
GACCATGTCGATGCACGACCATCGCGGCCGCTTTGCTGCGCTGACCTTGG
CTTCCGACCAGTCCCGTCCGCCTCTCTTGCGGTCACTGTCACGGTACGAA
CAAGCATTGCAGCTGGTCGCGATCAGCTTTCATATATTTGCCCGGCGCAG
GCTCGCCGAAGATTGCGTGGTCGATGGCGTAATCCTGACCCCGCGAGAAT
TCGAATGCTTGAAATGGGCGGCGGATGGAAAGTCGGCTTGGGATATCAGC
CAGATTCTCAGCGTGTCGAAACGCACCGTGACCTTCCATCTGGAAAACGC
CAAGGCAAAACTTGGCGTGCGAACCATCAACCAAGCCGTAGCACGGCTGG
CTTCTTCCCGACATTCGAGATCCTGA

>649875424 Acyl-homoserine-lactone synthase [Mesorhizobium ciceri biovar biserrulae WSM1271 chromosome: NC_014923] (-)strand
CCTCTCTTGCGGTCACTGTCACGGTACGAACAAGCATTGCAGCTGGTCGC
GATCAGCTTTCATATATTTGCCCGGCGCAGGCTCGCCGAAGATTGCGTGG
TCGATGGCGTAATCCTGACCCCGCGAGAATTCGAATGCTTGAAATGGGCG
GCGGATGGAAAGTCGGCTTGGGATATCAGCCAGATTCTCAGCGTGTCGAA
ACGCACCGTGACCTTCCATCTGGAAAACGCCAAGGCAAAACTTGGCGTGC
GAACCATCAACCAAGCCGTAGCACGGCTGGCTTCTTCCCGACATTCGAGA
TCCTGATTCCTTTCTTCGGATACCTGTAAAGGTCTACAGGCTGCATGATT
GTCGGCTTTGCTCTTCGATGGCGGGAACACATCCTGCACGGAGGCGACAA
ATGATGCAGCTAATCACACCTGAGCTCTACGATGAGTTTTCGAGCGAGCT
CAAAGAAATGTACGGACTGAGGCATCGCGTTTTCAAGGAAAGGCTGGATT
GGGATGTTCAGACCGAAGAGGAACTGGAAACAGACGCATATGACGGGCTG
AGGCCCGTCTATCTCCTTCTCAAAGGATCCGACTGGCGCATTCGCGGTTG
CGTCCGTTTGTTGCCGACGACGGGACCGACAATGTTGCGCGACACGTTTC
CGATGCTGCTTGGCGAGACCGCGGCGCCAGCGAGTGCCCGCATTTGGGAG
AGCAGTCGTTTCGCACTCGATCTCCCTGCATCAACGCCCAAGGCTGGAGG
GCTGGCCCAAGCAACCTACGAGCTATTCGCGGGCATGATCGAATTCGGCT
TGTCGAACGAACTCACTCGGATCGTGACAGTGACCGATACGCGCATGGAA
CGGATCCTGCGTCTTGCAACCTGGCCGTTGGCGCGCATCGGGCATCCCAA
GGCGGTGGGCAACACGGAGGCGGTCGCCGGCTTTCTCGAGGTTTCGCACG
CTAGCCTCATGCGCATCCGCTGGAGGGGACGTTTGAACGGACCTGTATTA
TGGCAGCCGGTTCTCGGCCTGCCGGCATACGCTTAA

>649872428 autoinducer synthesis protein [Mesorhizobium ciceri biovar biserrulae WSM1271 chromosome: NC_014923] (+)strand
CAACGGCCAACACATACGGCACGGTAACGGGCACTGCCAGTGACGGTATC
GATTTGTGTCAACAGGGAACCCTGCTCACGGCGGCGCAGTGGAAGCCCGA
CGCGAGCAAGGTGGGAATACGCAATAGCGTAGATGTCCACACGCTTTTTA
GGATCTGCCAGGGCACGCCCGAGTTGGAATTCGCCATCTGAGCAGGCAAA
ACCTTATCGCTTTCGATTGTCCGAGGGCGTCGGTGCGGGCGCCGGCGCTA
AGGCTATAATTGACGTGTTGGTCGCCCTGGAAGGGGAGTTTTGAGGAGGT
CGGTGAGGTCACCGGCGCGCCGTCAACTGTCCGATCGGACAGGTGACGTA
TCTTAGAGGGACTGCAACTATCTCCGCAAGATCGACCAAGGGAGGGCGCC
ATGATAGCGGCTCATGTCGTAAACGCCCAAAACAAGCATCTCTACGAGCA
CGAGTTCGACGAGTTTTTACGCCGGCGGCACGATTTTTTCGTGCATCAGA
AGTGCTGGCGCCCTCCCAGCCCTGACGGACGTGAACGAGACCAATTTGAT
ACCGACGCAGCGACCTATCTGCTTGGTCTCGAAGACGGTCGCGTGGTGAC
ATCGGCTCGATTGATCCCAACGAGCGAGCCGCACATGGTCTCGGAGGTTT
TTCCTCATATGTGCGAGAAGTTCGGCGTCCCCCGGCGACCGGACTGGGCC
GAATGGACTCGGACTTTCGTTGTCCCCGACAAACGCTCTACAGGGCTGCG
CGGCACGCTAACGCAGCTGTGCTGCGCGGTGATGGAATACGCACTTGACG
AGGGTTTGAGTGCCGTCGGCGGTGTCCAGGAAACATACTTCATGCCTCAT
CACGGGGCCCTCAAATGGCGGGCAGACCCCATGGGCATGGCAAAGGAGGA
GAACGGTGAGTGGTACATCGTCGCGTATATCGACGTGAACGAAGCTGCGC
TGGCGAGTGTCCGCAAAATCCTGGGTTGTGACCACTCGCTGATCGTTCGA
CGAGGGATCCAGATGCCCTTCATAAGCGATACGGCATTCTCGAAGCCCAA
GCATCGGCAAATGTGCGAATGA

>649872423 Autoinducer-binding domain protein [Mesorhizobium ciceri biovar biserrulae WSM1271 chromosome: NC_014923] (+)strand
GATCCGTCAACATCTTCCAGCTGATCCCTGGCCGGGGACGGGCAAGCGGA
TTGATTGACGAATGCTTTTGTTGGCCTGCGACGTGCGAGACAACACTGAC
ATGTGGCGCGAAGCAGTTATTCCGCTTACGCCGACGTAGATGCGCTATCG
TTCAAGTCGCGCATAACAAGCATCTGCTCGGAAGTCCAAAATGACCCAAC
GCCTTCCGAAGGTCCGAAGTTGGCGGAAGACTCGGCCAAGAGTGCCGCCG
AACGACCAGATCGCCGAGCACTTGATTAGGAGAAACGATCAACGCGCTAC
TATTAAACGATTTAAGTGTTGCGAGGAAAACGCGCGTGAATGATAGTATC
TTCGCGTCAACTAAATTAGTTGGATGCGTGGATAACGCGGGGTGGGAGCG
ATGATCGATTCGGATGTATTCGAATTCGTCGAGCGTTGCAGAGCGCACAC
GGCACCTGGCCCCCTCCTGGATGACGTGCTCCTAACAGTGCGAAATCTCG
GATTCGAGCACCTCATTCTCAGTGGTGTTCCGCTTGGCGGACAGAAGCTC
GCGCCGATGGTCGAACTCAATGGGTGGCCCGAAGGCTGGTTCAAACGCTA
CGTAGAAGCTGAACACGCGGCAGTTGATGGAGTTTGCATCTATTCGGCAA
AGACACTGAAGCCATTTCTGTGGGCCGACGTGCCGGCAAAGTGGTCCGAC
ACGAAAGGCTCACGACGTGTTGCAGGTGAGGCCACTGAGTTTGGCATATC
GAGTGGTTTTGCGGTGCCCATGCTAAGCGTGCACCACTGGCAATCAGTCC
TGTCGTTTGCGTCCTCAGCAAAGGTCTGCGCTCTCTCTCCGCGCGAGGAG
GTGCAACTGGTCACAATGGCGGTCTACGCGGGTATGGCGATCCAGGCATT
GTCGCACGGCGATGAGGTCGAGGAAGGGCTGCTCACCGAGCGCGAGAAGG
AAGTGCTCTTGTGGGCCGCTGCTGGTAAGACATCATCCGAAACATCGCAA
ATTCTGGGTCTGGCGGAGCGCACCGTTAAGTGGCACGCGACACGTGCACG
CGAAGCTTTCGGCGTCGCAACGACCACCCAAGCTATCGTTGAGGCAGTGC
GCAGGCGCATGATCCATCCCTAA

>649746137 transcriptional regulator, LuxR family [Rhodomicrobium vannielii ATCC 17100 chromosome: NC_014664] (-)strand
TTGATGTTTACGCTGATGTCCGACGAGCGGGCGCGCCGCCTTCTCGGTAT
CCTTAAAAATCAATTGGCTGGCGGTGGAAAATTGATCGTTGGCAATGTGG
CCGCTACCGCGGATCTGCGCGGTTATTTGACGCTTTTCGCAAGAAAGGGA
CTGCAATTCCGATGCCGTCCTGAGCTGAAAGCCCTCGCCGATGGCCCAAA
ATTCGATGTCTACGGTGATCCATTTAACAATATCAACTACTTAATATTGA
AGAACGGCCTCAAGTCGCAGCCTTAACACACTCTTGACGTGTTCTGTCGG
GGTCTGCGGCAGCCGTGATGTTTTGGCTACACAGAGTGAGTCGGCGCGTG
TTAGCGTAGATGCATGCACTGACCTCCCTCGATTCGGCGCGCATGTGGTT
ATGGATAGGTTTGCGATCGAGCGATTCATCGAAGACGCCAACGCGGCGAA
GTCGAGCAAGGAAGTTTCCGCGCTTTTTGGGAAAGCCCTCGCCGTCTTCG
GATACGATCGCTATTGCTATAGCCTGATCACCGACCATCCATCCTTGGGA
CTGAACGCAGGTCACGGACTCGTCTGCAATTACCCGGACGATTGGATGGA
GCATTACCGGCTCAATCAGTACGAGAAGAAAGATCCCGTCCCGCAATACG
GCATCTCCGCGAGCAGGCCGTTCACCTGGGCGTCGGTGGTTGCTCAGCGC
AAGTGGCATCCCGATCAGATGAAGGTCATGCACGAGGCGGAAGAAGCGCG
TCTCTGCGATGGGATTGCCGTGCCGGTTTGCGGCGTCAACGGCGAACTGG
CGGGCTTCGGGATTGCAAGCAGCCACGGCGGCGTCAGCCCCGACCGAACG
CTTCTCCACAAGGTGCAAGCGCTTGCCATTCAATTTCACCTCGCCTTTAC
GGAGCTGGAAAAGATCGAGACTCCGTTGACGGAAAATCTGGCCGAGGTTT
ATCTCACCGAGCGCGAAAAGGAGATCATGTCCTGGGCGGCGGAGGGAAAG
AGCGACTCCGTCATCGCCGAAATTCTTGGCGTGTCCCACTCGACCGTTCG
TTTTCATATGAATAATGTTTTCAAGAAGTTAAACGCTAACGAGCGCACAC
TTGCGACCGTCAAGGCCATCCGTCACGGCCTGATCCTCCCCTCCTTCATC
GGCTGA

>649746136 Acyl-homoserine-lactone synthase [Rhodomicrobium vannielii ATCC 17100 chromosome: NC_014664] (-)strand
CGCTTCTCCACAAGGTGCAAGCGCTTGCCATTCAATTTCACCTCGCCTTT
ACGGAGCTGGAAAAGATCGAGACTCCGTTGACGGAAAATCTGGCCGAGGT
TTATCTCACCGAGCGCGAAAAGGAGATCATGTCCTGGGCGGCGGAGGGAA
AGAGCGACTCCGTCATCGCCGAAATTCTTGGCGTGTCCCACTCGACCGTT
CGTTTTCATATGAATAATGTTTTCAAGAAGTTAAACGCTAACGAGCGCAC
ACTTGCGACCGTCAAGGCCATCCGTCACGGCCTGATCCTCCCCTCCTTCA
TCGGCTGATTCCCGCCGGAACCTGTCAAGGTTGCTAGCTGCGGAGCGTCG
ACGCTTTCACGCTTAATGCCCCTCGTTGTTCACGCGTAGCGAGGGCGTTG
ATGATTGACTGCGTTTCGATCAGTACCAGCCACCTGTTTACCGGCAATCC
GATCTACGAGCAGCACAGGCTTCGGCACGAATGCATTGTGCAGAGGCAGC
GCTGGAAGGTGCCCACCGTCCGTAACATGGAATATGACCAGTACGACAAT
CCGGCTGCTTGGTATCTGGTCTGGCGGGACGAGGCTGGAAGAGCGCGTGG
ATCGTCGCGCCTTTACCCGACCGATCGCCCGTACATGTTGCAGGAAATTT
TCCCTCACCTCGTCACCAACATCGCCATCCCGAAAACGACGGAAGTCTGG
GAGGGGAGCCGTTTCTGCGTCGATGAGAAGTTGCCGATCGAGAAACGCAA
GCGGATCGTTCAGGAACTCATCATCGGATATCTGGAGTTCGGACTCGCGC
AGGGCATAACGCGCATCGTCGGCGTCATGTACCCCGCCTACTGCCGCAAT
ATCTTCATGCGCAACGGCTGGGACGTCGAATGGTTGGGAGACGTTTCGAG
AAGTGAAGAAGGCTATAAAATAATAGCAGGTTCGCTGACAGTATCGAGGG
CGGTCCTGAAGAAAGTCCGGGAGAAAACGGGTATCTATGAGAACGTCCTC
CATCATGGCGAACAAACAAAAATGCGGCACGCTGCCTAG

>649839396 autoinducer synthesis protein [Rhodopseudomonas palustris DX-1 chromosome: NC_014834] (+)strand
GTTGTCTATTGCTGGTGATCGCTGCGAGTTGCCAGCGAGCTTTCGCGGTG
TAGTGCAGTTGATGGCGACCTATGCGTTCGCGAAGGCAATCGGTCAGAAG
CGAGCAATCAACGCCTCACCCCGGCTTACTATCCGGGAGGCGGATGTTCT
TCATTGGATCGCCGAAGGTAAGACAGATTGGGAAATAAGCCAAATTCTGG
GTGTTTCCGAGCATCTAGTGGACAAGGTGGCTCGCCAACTCAAAGACAAA
TTCGGCGCCGTCAATCGGGTCCAGATGATCTCGTGCGCGATGCGGTTGGG
CGTCATTCGTTAGGATTGTCAAGTACGGAAATTCGTACTCGGCTCGTTGC
GTGCGTCGTGAAATCCTCTCTCCATCGATCGAAGGCGATGGAAGGGTGTC
ATGATCCATGTAGTCACTGGCGAGAATGTCAACCTCTACAGTCGAGAGAT
GGAGCAGGTCTATCGGTTGAGACATAAGATCTTCGTAGAGGAAATGGGAT
GGGAAGCGCTCCGTCGGCCGGATGCTCGCGAGATCGACCAATTCGACGAT
AGTGCTGCGGTTCACATGCTCTATATCGAAGACGGAAGTGTAATTGGATA
CCAGCGAATGTTGCCGTCGGTGCGGCCGCATCTGCTTACTGAGGTGCTAA
GGCATCTGTGTGATGGCGACCCGCCTCGTGGTCCGGAGATATGGGAGTGG
ACGCGCTACTGCGTGTCACGAAGCTGTCGAGATCGCGGTCGAATGTTGAG
CCCAATTAGCTGTGCGCTTCAGCTAGGGATGGTCGAGTGGGGGATCGACC
ACGGGGTTTCCCAGTTCATCATCGAGACAAATCCAATTTTTTTACTACGG
CTGATCCAGCTCAATTTTCGCATCACCCCGCTCGGAATCCCCAAGCAGGT
TGGAAAGGACAGCGTCATTGCTGTTACGGCTGCTTTCGACGGAAGGACCC
TTGATCGCCTAAGAGAGGTGAGGGGGGACAACCAAAGAGTTATCATTCCC
CGGCCGGAGCGTGCTCGGATCTCGCGCGCATAG

>649839395 autoinducer-binding domain-containing protein [Rhodopseudomonas palustris DX-1 chromosome: NC_014834] (+)strand
AACGAGACGCTGTTCTACGATCTCGATCACGCCCGTGCCGCCGTCGCCCG
ATGGGTCGGCGCCTACAGCCGGACGCGACCTCATTCCGCGCTGGGCTACC
TGACACCAGCTGCCTACGCAGCCTCCCTCACCGCAACGGACAATCGGCTG
CGCAACCCCGATCAGCTCCGCCGATCGTCCGTTGCTCAACCGGCGCACCT
GCGCCAATCTCAACCCGTGACTGTGGCTTCAGCTGGATGAATGAAAGGGG
GCACAGCATGGTGTCTTTACGTCGGGGAAGCCAAAGCTGAGTCGGGGTAT
CAAGGCGTTGGGGCATATTTGATCTCAACGGATGGCCGCGGTGCAAAGAG
TCAAGACGGTCTTCCCTTGGGCATTCGTGAGCAGTTTTGAGCGGTAGAGC
ATGCGGCGCCAATCTCTCGACGAGACCTTGAAGTTTGTGGCTGCGGTTGA
TTGCGCGCCGACATCCGAGGCGGTGGCAGATATACTCCTTGCATCGGTTC
GGTCATTTGGGTTTACGAAGGTTGTTGCGGGAGTTGTTCCTTCTCCCCAA
GTTTCTGCTGAAGAACAATTGTCAAATGTTTTGATGAGCCGATGGCCGGC
TGCATGGTCGCGTCGGTATTCGAGCAAGGGATATCTTACTGAAGATCCGA
CTATTCAAAGAGTGAGGAGTTCGATAGAGGCGTTCGAGTGGTCGGAGCTA
TCTGCCGTGTCGATTGCCGCGCGTAATATAATGGAAGAAGCTGCCGATTT
TGGTCTTAACCATGGCTTCACCGTGCCGCTGCATACGCTTGATGGTGAAT
ACGCGGCGTTGTCTATTGCTGGTGATCGCTGCGAGTTGCCAGCGAGCTTT
CGCGGTGTAGTGCAGTTGATGGCGACCTATGCGTTCGCGAAGGCAATCGG
TCAGAAGCGAGCAATCAACGCCTCACCCCGGCTTACTATCCGGGAGGCGG
ATGTTCTTCATTGGATCGCCGAAGGTAAGACAGATTGGGAAATAAGCCAA
ATTCTGGGTGTTTCCGAGCATCTAGTGGACAAGGTGGCTCGCCAACTCAA
AGACAAATTCGGCGCCGTCAATCGGGTCCAGATGATCTCGTGCGCGATGC
GGTTGGGCGTCATTCGTTAG

>649837908 autoinducer-binding domain-containing protein [Rhodopseudomonas palustris DX-1 chromosome: NC_014834] (-)strand
CAGCGGAAACACCAATCTGCCGATCATGGCTATGGCGGAGAAAGCTGCAG
AGTTGATTGCCGGGAAGTGACCCAATGTTCTCTCCCTCAATGGCAGGAAC
AATCTGAAACCCTGCCTTTCATCGCACAGGCCATCGCTTGATTTCCCGTG
GTCCCGCTCGTTGTCGGCGGTCTGACGCGAAGGTGTCAGTAAATGGCAGC
AAGCGCCTGAGGGCGTCCTCCCTAGACTGCCCGGGGTCCGATGACGGGTC
CCGGGCTTCTTTTATGGATTTGAGTACCCTTTTGGACATCACCCGCAATC
GTCAACGATGTCCGTGCTGCTCTGACCGTTCGATAAGGAAGGTTTAACCG
GGACAGCCGTGCCGGAGATCAAGTACCGACGCCACCTAACCTAGCTCGAC
ATGCATCGCATATTTCAAGACTTCATTGATCATCTTTCGAGCGCTGAAGA
TCAAGCAGAGCTTTCGGGAGCCATGGCCGTCACAGCCGCGGCTCTCGACC
TGTCTTGCTTTGCGTACCTCGCGCTACCGCAAAAGCTCGATGGGACACCC
CGTCTTATGTCGACATACCCAAAGGAGTGGACTTCACACTACCTAAGGAG
CCACTACGAACGGATCGATCCGGTTATCATGCAGGCGCTACGGGACACCG
AGCCGTTTCGCTGGGGAATCGGATCGACCGAACGATATCTTTCGCCGGCA
CAGAAGCGGTTGCTGGACGAAGCCTCCCAATATGGCATTCGGCTAGGATT
CACCGTTCCTATCCATGACGGACACGGCCCCGTTGCCGCCGTCACCTTTG
CCGGCAACCAACGGGAAGCTCAATTCGAACGCTTCGTCACGTCGAACCCT
CGAATGCTTCAGTTGATGGCGATGTTCTTCCACTCACACGTTCGCCGCAA
ACTCGCGAGCGATCTTCGTGTTGATGGAGCAGCTTTGTCCGCCCGCGAGT
TCGAATGTCTGGAGTGGGCCGCCCGCGGCAAGAGCGCTTGGGACATCGGA
CGCATTCTGGGAATATCGCATCACACTGCTATCTCTTACCTGAACAACGC
GAAAGCAAAATTGGGAGTGCGAACCGTTGTTCAAGCGGCACTACGCGTGG
CCGCTGCCAAACGAGAACAGCAAAACTAA

>649837907 acyl-homoserine-lactone synthase [Rhodopseudomonas palustris DX-1 chromosome: NC_014834] (-)strand
ACGGGAAGCTCAATTCGAACGCTTCGTCACGTCGAACCCTCGAATGCTTC
AGTTGATGGCGATGTTCTTCCACTCACACGTTCGCCGCAAACTCGCGAGC
GATCTTCGTGTTGATGGAGCAGCTTTGTCCGCCCGCGAGTTCGAATGTCT
GGAGTGGGCCGCCCGCGGCAAGAGCGCTTGGGACATCGGACGCATTCTGG
GAATATCGCATCACACTGCTATCTCTTACCTGAACAACGCGAAAGCAAAA
TTGGGAGTGCGAACCGTTGTTCAAGCGGCACTACGCGTGGCCGCTGCCAA
ACGAGAACAGCAAAACTAAGGCGAACTCCTCCCACAACTAGGGGTGATGC
TTCTTAGCGTAACTTCGCCTCAAAGAATCATGGCAACCTTGGAGGATGTC
ATGATTCAGCTCATCACGGAGCCTTGGTACGGCGAATTCTCCCATACGCT
CTTTGCAATACACCAACTACGACATCGCGTCTTCAAGGTCCGGATGGACT
GGGACGTTCAAATTAGCGGCGACATGGAAGTTGACAAGTTCGACTCGTTG
CATCCGGCATACCTCGCCCAACTCTCGGACGACGGCCGGGTACAAGGCTG
CGTCCGCCTGCTTCCAACCAAGGGACCGACGATGCTCCGCGACACATTTC
CCGCGCTTCTGAATGGTCAGCCGATGCCCATGAGTCCGCAGATATGGGAA
AGCAGCCGCTTTGCGATCGACGCTAGACTCGACACACCAAAAGGAGAACA
CGGAATAGCTTGTGCCACCTACGAGTTGTTTGCTGGCATGGTGGAATTTG
GGCTTTCGCGGCATCTGAGCGATATTGTTACCGTTACCGACGCCCGAATG
GAAAGGATCCTGCGGCGCGCTGGGTGGCCGCTACGTCGAATCGGCGCTCC
CTCTAAGATTGGGAACACTCTCGCCGTCGCTGGATATCTGGATATCTCCA
GTGCGGCGCTCGCGAAACTCCGTGGGGCAGGCGGACTTTCCGGGCCAGTG
CTCTGGGCGCCTGTATTGCGCGTCGCCTAG

>649837631 autoinducer synthesis protein [Rhodopseudomonas palustris DX-1 chromosome: NC_014834] (+)strand
AGCATGGCCGGCAAGGATCCTGATCTCAGCCCCGCGGCCCGGGGCGCGAT
GCAGCTCGTCAGCATCTACGCCCACAGCCGCCTGCGCACGCTCGGCCGGC
CGAAGCCCGGCCGCCGCAACAAGCTCACCGCACGGGAATGCGAGATCCTG
CAATGGGCCGCCCAGGGCAAGACCGCCTGGGAGATCTCGATGATCCTGTG
CATCGCCGAGCGCACCGTGAAATTTCATCTGATCGAGGCGGCTCGCAAAC
TCGACGCGGCCAACCGCACCGCTGCGGTGGCCAAGGCGCTGACGCTTGGA
TTGATCCGGCTGTGACCTGTCCGATCGGACAGTAGTTCGGTTCCCGTTCG
CACCTGCACAGTTCTCTCCCGCAGACCCCACTGCAGGAGGGAAAATCAGC
ATGCAGGTTCATGTCATCCGTCGGGAGAACCGGGCGCTCTACGCCGGTCT
GCTCGACAATTATTTCCGGATTCGGCACCAGATCTACGTCGTCGAACGCG
GCTGGAAAGAGCTGGCGCGGCCCGACGGCCGCGAGATCGATCAGTTCGAC
ACCGAAGATGCGGTGTATCTGCTCGGCGTCGACAACGACGAGATCGTCGC
CGGCATGCGAATGGTGCCGACCACCTCGCCCACGCTGCTCAGCGACGTAT
TTCCTCAACTGGCCCTCGCCGGCCCGGTTCACCGGTCGGACGCCTACGAG
CTGTCGCGGATCTTCGTGGTGCCGCGCAAGCGCGGCGAACATGGCGGACC
GCGCGCCGAGGCGGTGATCCAGGCGGCCGCGATGGAATACGGACTGTCGA
TCGGACTGTCGGCGTTCACCATCGTGCTGGAAACCTGGTGGCTTCCCCGG
CTGGTGGATCAAGGCTGGAAGGCCAAGCCGCTCGGTCTGCCCCAGGACAT
CAACGGCTTCTCGACCACCGCGGTGATCGTCGACATCGATGACGAGGCCT
GGGTCGGAATCTGCAGCCGCCGGTCGGTGCCCGGCCCAACGCTGGAATGG
CGCGGTCTCGAGGCCGTGCGTCGCCAATCGCTTCCGGAATTTCAGGTGAT
CCGATGA

>649837630 LuxR family transcriptional regulator [Rhodopseudomonas palustris DX-1 chromosome: NC_014834] (+)strand
ACTGCGCGAGCGTGGGCTGTTGTTCGTAGGTATCGATGTAATCGACGGCT
ACCTGACAGAGATCAACGTCACCTCGCCGACCGGAATCCGTGCGGTCGCC
CGGCTCGGCGGCCCGGACATCGCAGCCAGGGTCTGGGACGTCATCGCGGC
GAAAAGGGCCTGACGGACCGGCGGGGGTGCGCGGCCTGGTTCGGCCCGGG
CGCGCCGAACGTCCCTCTTGCCAGTCGGCCGCACTGGCCGCACAACTAAG
CGGCGCGTCCACTATCCGAACAGCCGACGACTGCCGAGGCATCCGGCGCG
TGGTGGATACCGCCGCGGTAAGCTATGGTGTGGTCGCTCGGTCGACGGCA
GGCGAACCGGCCTCGCGCCCGGCAGTTATCGGATCGGAGGTTGCGGCAGC
ATGATCGTCGGCGAGGATCAGCTTTGGGGACGGCGCGCGCTCGAATTCGT
CGATGCCGTCGAACGGCTGGATGCGCCGGCGCTGGTCAGCCAGTTCGAGT
CGCTGATCGCGAGCTGCGGCTTCACCGCCTACATCATAGCCGGACTGCCG
TCGCGAAATGCCGGACTGCCGGAATTGACGCTGGCCAATGGCTGGCCGCG
CGACTGGTTCGACCTCTACGTCAGCGAGAATTTCAGCGCGGTCGACCCGG
TGCCGCGCCATGTCGCCAGCACGGTGCATCCGTTCGTCTGGTCGGAGGCG
CCATACGACCGCGACCGCGATCCGGCCGCGCATCGGGTGATGACCCGCGC
GGCCGAATTCGGCCTGGTCGAGGGCTATTGCATTCCGCTTCACTACGACG
ACGGCAGCGCCGCGATCAGCATGGCCGGCAAGGATCCTGATCTCAGCCCC
GCGGCCCGGGGCGCGATGCAGCTCGTCAGCATCTACGCCCACAGCCGCCT
GCGCACGCTCGGCCGGCCGAAGCCCGGCCGCCGCAACAAGCTCACCGCAC
GGGAATGCGAGATCCTGCAATGGGCCGCCCAGGGCAAGACCGCCTGGGAG
ATCTCGATGATCCTGTGCATCGCCGAGCGCACCGTGAAATTTCATCTGAT
CGAGGCGGCTCGCAAACTCGACGCGGCCAACCGCACCGCTGCGGTGGCCA
AGGCGCTGACGCTTGGATTGATCCGGCTGTGA

>650953971 acyl-homoserine-lactone synthase TraI [Oligotropha carboxidovorans OM5 plasmid pHCG3: NC_015689] (-)strand
CGAGTCCTTAACGACGAACTTGAACGCGCTTTCGCAAACTCCCGCATACG
TACAAAATCCACATGTCGAACAAGACATTGCCCGACGAATCCGCAGCTGG
CGTTTCATGAAGACGACCCGTCATTTATGACGGGCTCCCTCCAACATTTT
CATACGCCCGCAGAGCCGCCCCGCATCGTTGGCGGGTCGTCTCGCGTTCG
ATTCGTTCGCCTGACCGGTCGATGTTCCCCGTCAAATATGACGGTCTGAC
AGCACAACTCGAGCGTGTTGCGATCCCCGCCGTCAATGGCAGGGGGATGC
GACGGATGCGAGCAATAGCAATCACAGCTGACAAGACCGCCGCGTCCCAA
CAGCTCCTAAAGGAAATGCACCGTTTACGCGCTCGTGTGTTTGGCGGGCG
TCTGGGCTGGGACGTCGAGATCGTGGAAGGATCGGAAAGCGACCACTTCG
ATGATCTCAATCCGGTCTACATTCTGGTGCTCGGAGACGGGGGCGCTGTT
CTCGGCTGCGCACGGCTCCTTCCGGCGACTGGCCCAACGATGCTGGTCGA
TGCCTTCCCCCAGCTTCTGGCCGACGGCCGGCTCGATGCCCATCCCCGGA
TGATCGAGAGCTCGCGCTTTTGCGTCGACACCGGGGCGCTCGAGGCGATG
ACCGCACGAGGCCTTCATCGGGCGACCCTGACCCTGTTCGCTGCGATCAT
CGAGTGGTCGATAGGAGAGGGTTACCGCGACATAGTTACGGCAACCGATG
TCCGGTTCGAACGACTGCTCGTTCGCGCCCGCTGGCCGATGCGCAGGCTA
GGCGAGCCGCAAATGATCGGCGAGACTCTCAGCGTCGCCGGTACACTCCC
TGCGGATGAAGTCAGTTTTGCGATGGTGCGACCGCCGGGCTATCGCTCGG
AGCTTGGTGTCACCCGCCGCTCGGCCGCGTAG

>650953959 putative transcriptional activator protein TraR [Oligotropha carboxidovorans OM5 plasmid pHCG3: NC_015689] (-)strand
TGAGCGCCGCTCCTGCCAACCAGAAAAAAATGATTGCCATTGACGCGCCG
GGTCATAGCTGCGGGTGCACTGCGGACGACATGGCAGAGTTCGCGCCACG
CTGTCGAAGGAAGGTCAGCGAGCAGGCTTTTGTCACCTAGCTCTGCCTCC
AGCAGGTGATGCACGAGAATGCCTCCCCACACTGCGGACCCGGTCATAGA
ATGTCTTGGGTCGCTTGCTGCGCCCGACGTTACAATGCCGATCATGGGCA
TGGACCCAAAGTCGAAGCCTTTGGTGTCCAGGTCTTCGCCCCAGTAATTT
CTTTCGAACGTCCCAGTCGTTTTGTATCTCAGCCCATAGCGGGGCAATCT
CACGAACAATAAGGGTGGCACACCACCTCTGATCAGAAGGAAGCCGGGGC
ATGTATAAGCTGCATGTGTTGGATGGCGAACTTGATAACTTGATTGATGC
TTTGGAGCTTGCCCGCGATCAACGAATGATCAAGCAGGCGCTACGACATT
TCTGTGAGTCCAACGGCTTTGATCGTTTTGCTCATCTCAACGTTAGATCG
ACTGAAACCTGTGTGCTGACGACCTATCCAGCGGAATGGCAACGACTGTA
TTTCGATAAGAAGTACGCGTTGATTGATCCTGTCGTCATAAGCGCGAAGC
GGAATATGGAGATTTTCTCGTGGTCGCAGGACGACGCCTCGAAATATTCG
AAGGACGTGAAGCGTTTCTTCCGCGAAGCAGATGATTTCGGAATTCGATC
TGGGTTATCCATTCCTATTCGAACGCCATTTGGAGGTACCGCGATCTTGA
CGCTCGCCTCCGAGCAGAGGCGGGTCGATTTCGCAGGAATCCAGGATACG
GTCCGGGCGATGAATGCCGTTGCTTTTGCCCATGCTCACTTGAATCGTGT
TGCCGCAGCGCCATGCCGCCGAACAAAATACGAGCTGACACCACGGGAAG
TGACATGCCTGACTTGGGCATCACTCGGGAAGACGATGAGCGAGATTGCC
GATCTGCTGCAGATCGATGTCCGCACCGTACGAAACTATTTGGATTTGGC
ACGCGAAAAGCTAGGCGGAAGCAACATCGCCCATGCGGTTCGACTTGCCG
TGATGCAACATCTCATCTAA

>650953865 putative transcriptional regulator [Oligotropha carboxidovorans OM5 plasmid pHCG3: NC_015689] (-)strand
TGATCGCTACGAGTTGCGTTGTTCGATTTGAGATAGGCTCGGGCGCGCTC
TGAAAGATCAGAAATGCTCGCCTCCGGAGCGAATCTTGGGAGTGCGGTCG
CGCCTCCCAGTGGACCGGACATCGTCACCATTGCGCCTATCCTTGCTTCC
TCATGCAATACGAACGTCGCTTGCAGATTGTGATAGCTCGCAACCCTGAA
TAAGCATTTAAGGAGTGATAAAGAATCCTTCACGCATCGGTGTTAAGATT
TTGCTAACGATTTCATTCCGCAGGAAGTTTGCGTTGTGTCTTCAAGTAGA
TCGATGGGTTGCACCATCGCAGAACCTCATTGGCGATTCTGCTCATTGAC
GAGGCAACTCCCAGGCGTCACGTTTCCACGGATACAACCCGTGGCAGCCC
ATGACCTTGAAAGACCAGGCCTTAGGCTTCATAGAGGCGTCCCGCTCCGC
GCGCACGGCTGCCCAAATTCTTGACGGCGCGATGGCGGCCGTCGCCGGTC
TTGAGATCGAAGGAATGTTCGTAGCCGATGTTCCAGCGCCGGGTGAAAGT
ATCGCGCCACATATTCTCTTGCGAGGTTGGAGCGAGCTGTGGATTGAGCG
CTATGTCGTCGAGAACTACGTTCATTTTGACCCCGTTGCAGGCGAGTTAA
AGCGCCGACTGGCACCATTCACATGGACAGAGGCTTGCAACAGGAGGCTC
TCGCATCATGAACAAAAGGTGATGTCAGAGGCACGCGATTTTGGCTTGCT
GGATGGGGTTTCCGTTCCCGTTTATGATCATCGTGGTCGACAATCATGTG
TTTCGTTTAGCGGTCGTCGGTTAAAGCTCGACCAAGAGGCACGGCGGCGG
TTCACATAA

>650953864 autoinducer synthase protein SolI [Oligotropha carboxidovorans OM5 plasmid pHCG3: NC_015689] (-)strand
ACAATCATGTGTTTCGTTTAGCGGTCGTCGGTTAAAGCTCGACCAAGAGG
CACGGCGGCGGTTCACATAATTGCGCTCTACACTCATGGTCGACTTCGCG
AGCTACGGCACGGGAGTGCCCTTCTCACGCCCCGCGAACAACAGTGTTTG
CAGTGGGCATCGGAAGGCAAGACAACGTGGGAAACGAGTAAAATTCTCAA
CGTCACCGAAGAAACCGCGAGCGAATATTTTTCGACCGCGCTGCGGAAGC
TGGGTTGCGTGACTCGCACCCAAGCGGTCGCGAAAGCCATTCGAGCGGGT
ATTATTCGCTAGTCGCCCCGTGCAACCCCCGGATTCCCGGGGATTGAGAC
GCCGCAGTTAAAGCGGGGACGATCCCTCCATCTCACAGATGGAGGGAAAA
ATGATCAGCGTCATCCGCGGACGAGACGTCTCCAACCATTCTGCCTTGAT
GGATGCGGTCTTTTGTCTTCGTCATGAGATTTTTGTTGACCGGATGGGCT
GGACCGCACTGCGTTGCTCCAACGGTCGCGAGCGTGACCAGTTTGATTGC
GATGCCGCAATTCATGTCGTCGGACTGGATTGTGACAAGGTCTGCGCGTA
TTCGCGACTGCTGCCTACAACAGGCCCGCACCTCCTTCATGATGTCTATC
CAGAATTGCTGGATGGCGCGATTGCTCCGCGACGTCCAGATGTTTGGGAA
TGGACGCGGCTCTTCACTTACCCGCTGAGCGAGACATCTACCCTTTCGCT
TGGGGGGCGACGCCTATTCGTAGCTATCGCAGAATTTTGTGAGCAGAGGG
GCATATCTTCGCTTATCGCGCAGGCTGCTCCGCAATGGATTACGAAATTG
CTGCAGCTCGGCTGGGAAGCGCGGCCGCTTGCTCTTCCTGTAATTTACGG
CGGTGAATCGGTCGTAGCGCTGGAGGCTCATCTGACCCCGACGACAGTTG
CTCGATCGCGGCGGGTGTTAGGAATCAAGGGAGACGTATTCGGTCACTTC
GCGGCAGCGCGCAGATGCATGGAAGTGAGCGTCGAAGATGTCATACCGGC
TCGACTACAATGA

>650949783 autoinducer synthase [Oligotropha carboxidovorans OM5 plasmid pOC167: NC_015685] (-)strand
GCTCGCGCAAGCGCGCATGATCTTGCCCGCATCTGGTCGCGGGCCCTTTG
GGCGCACGACACAAAACCCGATGGGCTCATGTATGATTCACGGCTCAACG
GCGAAACGAACGTCGTCGTCTTCGACAGGGCTTTGCCGAAGCTTGTGACG
GTCGCGACGCCTCGCCTGGTCGATTGCCGCGGCGACCTTGCAACCATCCT
CACCGATTTGGATCTGGCCATCGTGTGAACTGCGATAAGACTCTGTGACT
TACCCGACTTGAGACCGCGCAGCGTAATCAGAAGGGTTCTAAGGTTGTGC
AACCGGAGGGCGCACCGTCGCGCAATGGTGCTTTGTGACCATACCGCTCC
GATTCGGCTCATGACCAACTCGGCTTGTCCCACAAGCCGAGGAGTTTTCA
ATGCTCATGGTCATTCCTGGCTCGGACATCAGTCGGCATGCCACCCTGAT
GGATCGAGTCTTCCGCTTCCGTCATTCGGTCTTTGTCGATGAGAAGGGCT
GGATGGAACTGCGCCAGCCGGACGGCCTGGAGCGCGACCGCTTCGACGAT
GTTCATGCGATCCACCAGGTCTGCCTTCGTGGCGACGACATTGTCGGGTA
TCAGCGTCTTCTGCCGACAACGAGGCCGCATCTTCTCAGCGACGTCCTGA
CCGATCTGTGTCATCGGCGTCCGCCGCGCGGTCCGCGGGTCTTCGAGTGG
ACGCGCTTTTGTGTCGCCCCTGGCAGCCGCGAGATGCGGCCGCGTGCGGA
CGGACCCTTTCTCGAGCTCGCGCAGGGTGTCGTCGAATGGGGGATGGCAC
ACCGGGTCGATACAGTCACGGTCGCGATCGATTGGCGTCTCATGGTGATC
GCCATGCAGCTGCGGTTTTTCGTACGACCTCTGGGCTTTCCCAAGCGCAT
CGGCCGCGATGAGGTGGTCGCGCTACGAATGTCCTTCAATCGCGAAACGC
TCGCCACGATCCGCCAGGCGCGTGGGTGCGATGATCCGGTGCTTCCACAC
CTACCACTGCCGACGGCAGCTTAG

>650949667 LuxR family transcriptional regulator [Oligotropha carboxidovorans OM5 plasmid pOC167: NC_015685] (-)strand
TTCGCCTATTTCAAGGCAATCGAGCATACTGCGCCTCCCTCGCGCCGAAG
CCGCTCGATGCTCCTGTCGAATGGCGACTCTTGAACGGATTAGCAAGGGA
TCAACATGCTTTGCATTAATGCAGCTGCGCAAAGGCCTAGCCAGGACTCA
TTGCGCATGAGTGCACGCGAGAACAAACACCTATGAAGGAGCGCGAGCGG
AGAACATTACTCTCTCATCTTGATTGCACGCGCGCAAGATTTTTTTGGTT
TGTTGGCTCGCTGCTCGACCGCTATATCGAGCAACGTCCTCCCTTCCTTA
CTCGCGCCTCCGCGCGAGAATTTTTCACTGACGATAATTTCTGAGTTTTT
GTACGCGCCGAGACAGTAGGGACTGCAATCAGTCGTAAAATGGCTTGAGA
ATGACAGACTTATTTTGGAGCACTTGGGAAATTATCTCGCTGATAGAGCA
AGCAGTCGATGAGGGCGCTCTTAAAAATTGTCTTATAGACATCGCCAAAA
GTTACGGATTTGCATCGGTATTTGGCGGAATCGTACCACCGGGTGGCATG
CGAAATTCAAAGGCCGAAATTCAAGCTCGCGCGGTCGTGCAATATTTCCC
TGATGGCTGGGCAGCCAGATACCTCGATCAAAACTATCTTCCGCGCGATC
CGATTGTTGGTCGTCTTCAAAAAGATCGAAATGCATTTTCCTGGTCGGAA
AGTTATAAATCCTGTCCCGAACCAGACAACGTGCGGGCTGTCGGAGGTGA
GGCTGCCGACTTTGGGTTGGTTGAAGGTTTCGTGATCCCCATCACGACGC
TAGACCAGCGGATTGCGGCATTATCATTCGGCGGAGCAAGGGACGACCTC
AGCAATCGTGACCGATCAGCCCTTATTTTTCTCGCAAATTTCGCCATCGG
TCATTGGTTGTATTTGCGCCGCCCGAGACCAACGTGCAATAAAACGCTCT
CGCCCCGGGAGCTTGACTGTCTTCTTTGGGCCGGGGAAGGAAAAACAGAT
TGGGAAATATCCGTCATTCTCGGCATTTCTCGGTCAACAGTAACAAAGCA
CATCACTTCAGCACGCGAGAAACTTAACGCCGTCAATAAGCCCCACGCAA
TTGCAATCGCGATGCGTCTGAAGATTTTGGGCTAA

>650719675 autoinducer synthase [Oligotropha carboxidovorans OM5: NC_011386] (+)strand
GCTCGCGCAAGCGCGCATGATCTTGCCCGCATCTGGTCGCGGGCCCTTTG
GGCGCACGACACAAAACCCGATGGGCTCATGTATGATTCACGGCTCAACG
GCGAAACGAACGTCGTCGTCTTCGACAGGGCTTTGCCGAAGCTTGTGACG
GTCGCGACGCCTCGCCTGGTCGATTGCCGCGGCGACCTTGCAACCATCCT
CACCGATTTGGATCTGGCCATCGTGTGAACTGCGATAAGACTCTGTGACT
TACCCGACTTGAGACCGCGCAGCGTAATCAGAAGGGTTCTAAGGTTGTGC
AACCGGAGGGCGCACCGTCGCGCAATGGTGCTTTGTGACCATACCGCTCC
GATTCGGCTCATGACCAACTCGGCTTGTCCCACAAGCCGAGGAGTTTTCA
ATGCTCATGGTCATTCCTGGCTCGGACATCAGTCGGCATGCCACCCTGAT
GGATCGAGTCTTCCGCTTCCGTCATTCGGTCTTTGTCGATGAGAAGGGCT
GGATGGAACTGCGCCAGCCGGACGGCCTGGAGCGCGACCGCTTCGACGAT
GTTCATGCGATCCACCAGGTCTGCCTTCGTGGCGACGACATTGTCGGGTA
TCAGCGTCTTCTGCCGACAACGAGGCCGCATCTTCTCAGCGACGTCCTGA
CCGATCTGTGTCATCGGCGTCCGCCGCGCGGTCCGCGGGTCTTCGAGTGG
ACGCGCTTTTGTGTCGCCCCTGGCAGCCGCGAGATGCGGCCGCGTGCGGA
CGGACCCTTTCTCGAGCTCGCGCAGGGTGTCGTCGAATGGGGGATGGCAC
ACCGGGTCGATACAGTCACGGTCGCGATCGATTGGCGTCTCATGGTGATC
GCCATGCAGCTGCGGTTTTTCGTACGACCTCTGGGCTTTCCCAAGCGCAT
CGGCCGCGATGAGGTGGTCGCGCTACGAATGTCCTTCAATCGCGAAACGC
TCGCCACGATCCGCCAGGCGCGTGGGTGCGATGATCCGGTGCTTCCACAC
CTACCACTGCCGACGGCAGCTTAG

>650719632 transcriptional regulator, LuxR family [Oligotropha carboxidovorans OM5: NC_011386] (+)strand
TCATTGCGCATGAGTGCACGCGAGAACAAACACCTATGAAGGAGCGCGAG
CGGAGAACATTACTCTCTCATCTTGATTGCACGCGCGCAAGATTTTTTTG
GTTTGTTGGCTCGCTGCTCGACCGCTATATCGAGCAACGTCCTCCCTTCC
TTACTCGCGCCTCCGCGCGAGAATTTTTCACTGACGATAATTTCTGAGTT
TTTGTACGCGCCGAGACAGTAGGGACTGCAATCAGTCGTAAAATGGCTTG
AGAATGACAGACTTATTTTGGAGCACTTGGGAAATTATCTCGCTGATAGA
GCAAGCAGTCGATGAGGGCGCTCTTAAAAATTGTCTTATAGACATCGCCA
AAAGTTACGGATTTGCATCGGTATTTGGCGGAATCGTACCACCGGGTGGC
ATGCGAAATTCAAAGGCCGAAATTCAAGCTCGCGCGGTCGTGCAATATTT
CCCTGATGGCTGGGCAGCCAGATACCTCGATCAAAACTATCTTCCGCGCG
ATCCGATTGTTGGTCGTCTTCAAAAAGATCGAAATGCATTTTCCTGGTCG
GAAAGTTATAAATCCTGTCCCGAACCAGACAACGTGCGGGCTGTCGGAGG
TGAGGCTGCCGACTTTGGGTTGGTTGAAGGTTTCGTGATCCCCATCACGA
CGCTAGACCAGCGGATTGCGGCATTATCATTCGGCGGAGCAAGGGACGAC
CTCAGCAATCGTGACCGATCAGCCCTTATTTTTCTCGCAAATTTCGCCAT
CGGTCATTGGTTGTATTTGCGCCGCCCGAGACCAACGTGCAATAAAACGC
TCTCGCCCCGGGAGCTTGACTGTCTTCTTTGGGCCGGGGAAGGAAAAACA
GATTGGGAAATATCCGTCATTCTCGGCATTTCTCGGTCAACAGTAACAAA
GCACATCACTTCAGCACGCGAGAAACTTAACGCCGTCAATAAGCCCCACG
CAATTGCAATCGCGATGCGTCTGAAGATTTTGGGCTAA

>2507047558 N-acyl-L-homoserine lactone synthetase [Hyphomicrobium denitrificans 1NES1 : Hypde_Contig101] (+)strand
TGCGTTCTGCCGTTCTGTCGCGGAGCATGCACGGGTATTGCAGCTCATGG
CGATGTACTTTCATGCGCAGGCGCGTAGGAAGCTTAACGGCGATCGGATC
GTGGATGGCGTGCTCTTGTCACCGCGAGAATTTGAATGTCTCGAGTGGGC
TGCACGCGGCAAGAGCGCGTGGGAAATGGCGCGCATTCTCGGCGTTTCTC
GCCGGACAGCGGCCTTTCACCTCGACAATGCGAAGTCCAAATTGAGCGTC
CGGACGATTTGTCAGGCCGTCGCCAAGTTGGCTGCCTCTAAGCCGGCGAC
CCGATAAGTTTCGCCTCCGCCCCTGTGCAACTGCACAGGATGAGAATACC
CCAGCCGATCGCCTTCTATTGCGCAGGCCCAAACCTGCCAGGAGGCGAAT
ATGCTCCAACTCATCACCCCCGACCGCTATGGCGAGTTTATCGACGACCT
CGCCGAAATGCACCGGCTTCGCTACCGGATCTTCAAGGAACGGCTTGGCT
GGGACGTTCAGACCAGCGGCGACATGGAAATCGACGAATTCGACGCGTGC
CGACCTGTCTATCTTCTGCAGAGGGACGAGGACGGTCGTGTTCAGGGCTC
TGTACGTTTGTTACCAACGAGCGGCCCTACCATGGTTCGCGACACGTTCC
CGGCGCTACTGGACGGAGAGGCTGCGCCATCATCCGATGCCATCTGGGAA
AGCAGCCGCTTCGGTGTGGATCTCGGTACCAGACAGGCCAAGACGGCTGG
CAGCATCGCACGAGCGACTTATGAACTCTTCGCCGGCATGATCGAGTTTG
GCTTGATGCGTCATCTCTCCGATATCGTCACCGTGACGGACGCCAGAATG
GAGCGCATTCTCTGCCGCGCTCACTGGCCTTTGCGGCGTCTAGGTTCGCC
GCGACCGATCGGGAGAACGCTCGCGGTCGCCGGCTACCTCGAAGTGTCAT
GGGACCAGCTTAGGTGCGTCCAGGAAGCCGGTGGTCTCCGAGGAGTCAGT
GATCAACTCGGCGCGAAGCTCGATTTCGCGATGTCTGAGAGCATGATTGT
GCGGTCGACAGCGTCATCTCTTGATCCTGCCTCGGTTGCCGATAGTCGCG
AACAACGCGTCGAGTAG

>2507047557 DNA-binding HTH domain-containing proteins [Hyphomicrobium denitrificans 1NES1 : Hypde_Contig101] (+)strand
TATTGGCCGGTATATGCAAGGTGACTGCCGTCCTCGCCGTTCTCCACCAC
GTCGGCGACAAATCCATTCTCTTCCAATCCCTTTTTCAAGGTGGACGCGG
TCTTCACCTCGTCCTCGATAACGAGAATCTTCATAACCGCCTCGACCGCA
GTTTGAGTAAAGCCTGCCGCAGTGACGCCGTTTAGGGCCAGCTTTGGCAA
GAGGCTGTCCGGGCGAACCGTGATTGGATCTCACGAGGGGCGCACTCGGG
CTCGAACTTCTGATTGTAGCATCGGATGTGCTCCTCGCCATCATTGCGGT
GAGCGCGAAGATGACGGCTTCGTCATTTGGTCGTCACCCTTTCGTCAGGC
TGGTCGGCAACGCTGCTGGAAGCAATCAACGGTTGAGTTGAGGCGCGGCG
ATGCATCGCGTCTTCCAAACCTTTGTCGAGCGGCTTGTGGACAGTGTCGA
TGCTCCGGCGCTTTGCGCTGCGATGGCGGAGGCAGCGATTGCGCTCGATG
TCCCCACATTCGCGTATCTAACGGCTCCGCGCCGGCCCGATGCTGAGCCG
GGCCTGATTTCGAGCTATCCGCCCGAGTGGACGAGCCACTATCTCCAGAG
TCGGTACGACTGGATTGATCCGGTCGTATCATATGCGCGCAATCATCTGG
AGCCATTCGAATGGGGACCAGATGTCGGCCCGATACGGTTATCAAAACAG
CAACAACAGTTTTTCGACGAGGCGAGCGAATTCGGCATTCGATACGGATT
TACGATTCCGATCCACAATGGTCGTGGCACAGTCGCGGTTGTGAGTTTTG
CCACGGAGCTGCGCCAGCCTGCGTTCTGCCGTTCTGTCGCGGAGCATGCA
CGGGTATTGCAGCTCATGGCGATGTACTTTCATGCGCAGGCGCGTAGGAA
GCTTAACGGCGATCGGATCGTGGATGGCGTGCTCTTGTCACCGCGAGAAT
TTGAATGTCTCGAGTGGGCTGCACGCGGCAAGAGCGCGTGGGAAATGGCG
CGCATTCTCGGCGTTTCTCGCCGGACAGCGGCCTTTCACCTCGACAATGC
GAAGTCCAAATTGAGCGTCCGGACGATTTGTCAGGCCGTCGCCAAGTTGG
CTGCCTCTAAGCCGGCGACCCGATAA

>2507047514 N-acyl-L-homoserine lactone synthetase [Hyphomicrobium denitrificans 1NES1 : Hypde_Contig101] (+)strand
TCGTCCGTGATGTCGCTGGCAACGACATTTGCGACGTGCGGCGCGAATGC
GGCCGCCATGTGCCCGGCACCCGTCGCTATATCGAGAACCCGCCAGCTAT
GCTGCGGCGCAGCAAGCTCCACGATGCGAGCGAGGCTTTCGCCCTTGGCG
TGGACCTCGGAGGTGGCGTAATCGGAGGCGGCTACACCAAACTGCGATCG
GACGAGGGCTGTGGCATCTTTCGTCATGCTAATCTCAGCTAAGATTTAAT
TGTTTCCTAAAAATCCTTTTATACTCAGGCGCTCGGCCAATAATCTTAAT
ACCCTGCAAGAACATTTGCCGCATCGTCCCGTAGCGGCAGCAAGCCTATG
TTCTGCACCACTTTTTTACGGGGCATTCCCATAACAAGATCGAGAATTGC
ATGTCGCAGACGTTAGCGTTCCGCCCACGGCAGGATTCGTTGCCGACAGA
AGAGGGCTCATGGCACGGGAACAGCAAATCCTTCGAATTGCGCATTCTCG
AAGACGACAATGACATCCGCGAAGCATTACGGCTCCGGGGCCGGGCCTAT
TCGGCAATCGGCTATGACATCGAAAAATCCGACGGCCAATACACGGACCA
TTTCGACACTCTAGCGACAACGGTTTTGTTCGGTGCCTACGATAGCGGCC
GGTTGGTCGGGTCGGTGCGCCTATGTTTTTCGCTGCCCCAATCCCTCGCG
ACGCTTCCGTGCGCCTCACACTATCCGGCTCTGAAGGACATGCATCGCTC
GCAGAGCCATGGGTTCGTTGAAATATCGAGGCTGTCTATCGAGCCCAACG
TCAATAACATTTCCTATCGGACGACACTCTATGCATTTCTGGTGCGTGCA
TCGTTGACAGCGGCGCTGGCGACGGGCGTTTCGATGCTGCTGATCGCGAC
GCGGCCCGATTGGGTCAAGTTCTATCGTTATATGCTGGGCTTCCAGCAGA
TCGGTGAGCCGGCGTTCTATCCTCCCGGCGATTTCAAGATCACGCTGCTT
GGCGGGAGTCTTGAGCAGGCGCGTATGCGCCAGCGGCTGCAGAACCGCTT
CTTCAAGATTACGGAAGAAGAAATCGCCAGCATGCAGAACGCGATCGGAC
GGGCATTGAGCCGGACCGATCACGCGGAAGAGATCAAGATCGCTGTTTAA


>2507044998 N-acyl-L-homoserine lactone synthetase [Hyphomicrobium denitrificans 1NES1 : Hypde_Contig101] (+)strand
AGTTCCGACATTGCATCGAACAGCACCGACATGTGCTCCAGCTCATGGCA
ATGTATTTTCATGCGCACGCGCGGCGGCGGTTGTCTGGCAATCGCGTCAT
CGATGGTATCGTGCTGTCGCCGCGCGAACTCGAATGTCTCGAATGGGCGG
CGCGGGGGAAGTCTGCTTGGGAGATCGGCCGCCTGCTGAATATCTCGCGT
CGCACGGCGGCATTTCATCTGGACAACGCGAAAGCGAAGTTCGGCGTCCG
CACTATCTGTCAGGCCGTCGCGAAATTGGCAGCTGCTAAATCGACAACCG
AATAGGGTTCCCCCTTCCGACCCTGTGCAACTACACAGGATGAGAAACCC
CGCATCATCGCCTTCTAATCGCGCAGGAACAATCCTGCCTGGAGGCGACC
ATGCTCCAACTCATCAATCCCGCGCGCTACGGCGAGTTCATCGACGCCCT
CGCGGAAATGCATCGGCTTCGTTACCGGATCTTCAAGGAACGGCTCGGCT
GGGACGTTCAGGTCAGCGGCGACTTGGAAATGGACGAATTCGACGCCTGC
CAGCCTGCATATCTCGTGCAAAAGGATGACGACGGCCGGATTCAAGGGTG
CGTCCGGCTCTTGCCGACAATCGGCCCAACCATGCTCCGGGATACGTTTC
CAGTGCTCCTGGACGGCGAATCGGCGCCGGCGTCAGATGCCATCTGGGAA
AGCAGCCGGTTCGGAGTCGATCTCAGCTCGCGGGACGAGAAGACCGGCCG
CAGCATCGCGCGAGCGACCTTTGAGCTATTCGCCGGAATGATCGAATTCG
GTCTGATGCGCGGGCTCTCAGACATCGTCACTGTAACTGACGCACGGATG
GAGCGCATCCTGTGCCGCGCGAACTGGCCATTGCGACGGCTCGGTTCGCC
CCGGGCGATCGGCAAGACGTTGGCTGTCGCGGGCTATCTTGAAGTATCGC
GCGAGCGGCTCGCACGTGTTCGCGATGCCGGCGGTCTTTCCGGCACGGTG
ATCCGTATGCCAGACGACGATGTCCATCACACCGGTCCGAGCGCGACCAC
CGTGGCGGCGTGA

>2507044997 DNA-binding HTH domain-containing proteins [Hyphomicrobium denitrificans 1NES1 : Hypde_Contig101] (+)strand
GCCAGACGCTCGACGGTGCAGTTTCACCCCAATGGTCAACTGGCGCAGCG
AAACCTTCCGGTTGCTTGCGGCGAATCTCCTCTTGAAACAACGCCTCGGG
GTCATTTGCCGAGCGCCCTGGCGCGGGTGCCGCTTCGCCGTTGCGTGTGT
CATCAAAGGAGGACCACACGATAGGGGTCTGTAGAGAGTATCGGATGTTT
CAGTCCGAGGGCCCTAAACTGCATATTTTTTGTGCAACCCAACGTGGTGC
TCGGCCAATGGCAGTTCCGAAGGGGACGCTTTGGATGGACTGAATCTCGG
TCAGTGGCGCCGAGATCCCATCTCGTTGGTCGGATCAAATTTCGCCGGGG
GGATCGGTCCAGCGGACTTCAACAAACTGGGGGTGACGCGGAGATTCCGC
ATGCAGCGTGTTTTCCAGTCCTTTGTCGATGGTCTGGTAGCCAGCGATAA
TGCTGAGAGCCTCCGCGCGGTCCTCGCCGACGCGGGCGCGGCTCTCGATT
TGAGCTGCTTTGCCTATCTCTCCATGCCCTTGAGCGTGGGGGATGCGCCG
ACGCTGATCTCGACTTATCCAGTTAAGTGGACCGATCGCTACCTTCGAGA
GCGTTACGAGCGGATAGATCCGGTTATCGTGGACGCGCTAGCCACACCGG
AGCCATTCGAGTGGGGACAGGAGTTTCCTGCGAAGCGCTTGTCGAAATTG
CAGTGTTCGCTGCTCGACGAGGCGGCTCAGTTTGGGATCCGCTGCGGATT
TACCGTGCCCATTCATGATGCGCGCGGCACCATTGCGGCGGTTACTTTTG
CGGCCGACCAACGCCGCCCGAAGTTCCGACATTGCATCGAACAGCACCGA
CATGTGCTCCAGCTCATGGCAATGTATTTTCATGCGCACGCGCGGCGGCG
GTTGTCTGGCAATCGCGTCATCGATGGTATCGTGCTGTCGCCGCGCGAAC
TCGAATGTCTCGAATGGGCGGCGCGGGGGAAGTCTGCTTGGGAGATCGGC
CGCCTGCTGAATATCTCGCGTCGCACGGCGGCATTTCATCTGGACAACGC
GAAAGCGAAGTTCGGCGTCCGCACTATCTGTCAGGCCGTCGCGAAATTGG
CAGCTGCTAAATCGACAACCGAATAG

>651095048 autoinducer synthesis protein [Sinorhizobium meliloti SM11 plasmid pSmeSM11c: CP001831] (-)strand
AGCGCCTGAATGCCATAAAATGTGAGGATGTCTCGTGCGGAGACGTGAAA
CAAAAGTGCGCCCTCAGTCGATCTTATGATCGCTTCACCTTCGCCGAAGT
CGAGTATCCTGCCGGTCTCGAAGTGCCTGATTGCTCCACAATACTTTCCG
AGGCGTACAGAAAGGCTCTCTATGGCGCAATCGGTGTGCGTTACGTAAAC
GAGAGCTTCGGCGGTGTGCTTGTACATCGACTTCCTTTCCCTTTGACCTT
CGTCCTTGATTGCCTTCCGTTCCGAGCTACTCATATCCGCGATATTCATG
CACGCTTCGGTCAAACACTCGACTACTAACTTTATTAGTCGCCCGAGCGC
CAAGACTCGTGTTCAGTAGTCTACGAGCGAGATTTCTTCGGAGATTGGTG
ATGGAGATACTGGCTGTACCGGCCGCGGCGCGTGGAGAATTTGCTGACCT
AATTGATTCGATGCACCGACTGCGTGCCTGCGTCTTTGGCGACAGGCTGG
ATTGGGACGTAGAGATAAGGGACGGGCGTGAAGCCGACGCCTACGATCAA
TTCGACCCGACCTACATCCTAGCTGTTTCCCCCACAGGTGCGGTGGCGGG
[truncated: 234,582 more chars]
