# Supplementary material for: The CtrA phosphorelay integrates differentiation and communication in the marine alphaproteobacterium Dinoroseobacter shibae
Source: BMC Genomics. 2014 Feb 13;15(1):130. doi: 10.1186/1471-2164-15-130 (PMC4046655; doi:10.1186/1471-2164-15-130)
Supplement: Supplementary file 10 — Additional file 10: Dataset S2: CtrA homologs in Alphaproteobacteria. (TXT 34 KB) [file 12864_2013_5784_MOESM10_ESM.txt]

>637075510 mll2816 two-component transcriptional regulator [Mesorhizobium loti MAFF303099: NC_002678]
MRVLLIEDDSATAQSIELMLKSESFNVYTTDLGEEGVDLGKLYDYDIILL
DLNLPDMSGYEVLRTLRLSKVKTPILILSGMAGIEDKVRGLGFGADDYMT
KPFHKDELVARIHAIVRRSKGHAQSVITTGDLVVNLDAKTVEVGGQRVHL
TGKEYQMLELLSLRKGTTLTKEMFLNHLYGGMDEPELKIIDVFICKLRKK
LDAASGGQNYIETVWGRGYVLREPEDIRVSA

>637183542 ctrA RESPONSE REGULATOR,CONTROLS CHROMOSOMAL REPLICATION INITIATION PROTEIN [Sinorhizobium meliloti 1021: NC_003047]
MRVLLIEDDSATAQSIELMLKSESFNVYTTDLGEEGVDLGKLYDYDIILL
DLNLPDMSGYEVLRTLRLSKVKTPILILSGMAGIEDKVRGLGFGADDYMT
KPFHKDELVARIHAIVRRSKGHAQSVISTGELIVNLDAKTVEVGGQRVHL
TGKEYQMLELLSLRKGTTLTKEMFLNHLYGGMDEPELKIIDVFICKLRKK
LANAAGGANYIETVWGRGYVLREPEGSDYLETA

>637289159 ctrA DNA-binding response regulator CtrA [Silicibacter pomeroyi DSS-3: NC_003911]
MRILLVEDDPTTSKSIELMLTHANLNVYATDLGEEGIDLAKLYDYDLILL
DINLPDMNGHEVLRQLRMSRIETPILILSGVDDTESKIKGFGFGADDYLT
KPFHREELVARIHAIIRRSKGHSQSVIRTGKISVNLDAKTVEVEGQPVHL
TGKEYQMLELLSLRKGTTLTKEMFLNHLYGGMDEPELKIIDVFICKLRKK
LSNATGGENYIETVWGRGYVLRDPQADGLPDPRIAVNA

>637369763 bll2200 two-component response regulator [Bradyrhizobium japonicum USDA 110: NC_004463]
MRVLLIEDDSAVAQSIELMLKSESFNVYTTDLGEEGVDLGKLYDYDIILL
DLNLPDMSGYDVLKQLRVSKIKTPILILSGLAGIEDKVKGLGVGADDYMT
KPFHKDELVARIHAIVRRSKGHAQSVIQTGDLVVNLDTKTVEVGGQRVHL
TGKEYQMLELLSLRKGTTLTKEMFLNHLYGGMDEPELKIIDVFICKLRKK
LANASEGRNFIETVWGRGYVLREPHEHEERIPA

>637474763 ctrA two-component cell cycle transcriptional regulator ctrA, winged helix family [Rhodopseudomonas palustris CGA009: NC_005296]
MRVLLIEDDSATAQSIELMLKSESFNVYTTDLGEEGVDLGKLYDYDIILL
DLNLPDMSGYDVLKQLRVSKIKTPILILSGLAGIEDKVKGLGVGADDYMT
KPFHKDELVARIHAIVRRSKGHAQSVIQTGDLVVNLDTKTVEVGGQRVHL
TGKEYQMLELLSLRKGTTLTKEMFLNHLYGGMDEPELKIIDVFICKLRKK
LANASDGRNFIETVWGRGYVLREPSEDDVRIPA

>637712069 Nwi_0525 Transcriptional regulatory protein [Nitrobacter winogradskyi Nb-255: NC_007406]
MRVLLIEDDSAVAQSIELMLKSESFNVYTTDLGEEGVDLGKLYDYDIILL
DLNLPDMSGYDVLKQLRVSKIKTPILILSGLAGIEDKVKGLGVGADDYMT
KPFHKDELVARIHAIVRRSKGHAQSVIQTGDLVVNLDTKTVEVGGQRVHL
TGKEYQMLELLSLRKGTTLTKEMFLNHLYGGMDEPELKIIDVFICKLRKK
LANASEGRNFIETVWGRGYVLREPHEDEVRIPA

>637824609 Rru_A0525 Two component Transcriptional regulator, Winged helix family [Rhodospirillum rubrum ATCC 11170: NC_007643]
MRVLVIEDDAATARSIDLVLKKEGWVVDTTDSGEDGLEIGKLYDYDILIV
DLMLPDMDGIEVIRHLRASRINTPVLILSGLNESDRKVKGLGVGADDYLT
KPFDKSELIARLQAIVRRSMGHSQSVVTVGQMEVNLDARTVSVAGDPVHL
TGKEYGILELLTLRKGSTLTKEQFLNHLYGGMDEPELKIIDVFICKLRKK
LAQATGGTNYIETVWGRGYVLRDPDDTLPKDGGVKQTAS

>637885814 RPB_3912 two component transcriptional regulator, winged helix family [Rhodopseudomonas palustris HaA2: NC_007778]
MRVLLIEDDSATAQSIELMLKSESFNVYTTDLGEEGVDLGKLYDYDIILL
DLNLPDMSGYDVLKQLRVSKIKTPILILSGLAGIEDKVKGLGVGADDYMT
KPFHKDELVARIHAIVRRSKGHAQSVIQTGDLVVNLDTKTVEVGGQRVHL
TGKEYQMLELLSLRKGTTLTKEMFLNHLYGGMDEPELKIIDVFICKLRKK
LANASDGRNFIETVWGRGYVLREPTEDDVRIPA

>637904865 Jann_2505 two component transcriptional regulator, winged helix family [Jannaschia sp. CCS1: NC_007802]
MRVLLVEDDPTTSRSIEMMLKHANLNVYSTDLGEEGMDLAKLYDYDIILL
DLNLPDVSGHEVLRHLRTARVDTPILILSGLDDPENKLKGFGFGADDYLT
KPFHREELVARIHAIIRRSKGHAQSVIDTGRISVNLDAKTVDVAGTPVHL
TGKEYQMLELLSLRKGTTLTKEMFLNHLYGGMDEPELKIIDVFICKLRKK
LSEATGGDTYIETVWGRGYVLRDPVSAADMDMDMVATG

>637927336 RPC_4233 two component transcriptional regulator, winged helix family [Rhodopseudomonas palustris BisB18: NC_007925]
MRVLLIEDDSATAQSIELMLKSESFNVYTTDLGEEGVDLGKLYDYDIILL
DLNLPDMSGYDVLKQLRVSKIKTPILILSGLAGIEDKVKGLGVGADDYMT
KPFHKDELVARIHAIVRRSKGHAQSVIQTGDLVVNLDTKTVEVGGQRVHL
TGKEYQMLELLSLRKGTTLTKEMFLNHLYGGMDEPELKIIDVFICKLRKK
LANASDGRNFIETVWGRGYVLREPHEEEARIPA

>637963877 RPD_3672 response regulator receiver [Rhodopseudomonas palustris BisB5: NC_007958]
MRVLLIEDDSATAQSIELMLKSESFNVYTTDLGEEGVDLGKLYDYDIILL
DLNLPDMSGYDVLKQLRVSKIKTPILILSGLAGIEDKVKGLGVGADDYMT
KPFHKDELVARIHAIVRRSKGHAQSVIQTGDLVVNLDTKTVEVGGQRVHL
TGKEYQMLELLSLRKGTTLTKEMFLNHLYGGMDEPELKIIDVFICKLRKK
LANASDGRNFIETVWGRGYVLREPTEDDVRIPA

>637971781 Nham_3371 two component transcriptional regulator, winged helix family [Nitrobacter hamburgensis X14: NC_007964]
MRVLLIEDDSAVAQSIELMLKSESFNVYTTDLGEEGVDLGKLYDYDIILL
DLNLPDMSGYDVLKQLRVSKIKTPILILSGLAGIEDKVKGLGVGADDYMT
KPFHKDELVARIHAIVRRSKGHAQSVIQTGDLVVNLDTKTVEVGGQRVHL
TGKEYQMLELLSLRKGTTLTKEMFLNHLYGGMDEPELKIIDVFICKLRKK
LANASDGRNFIETVWGRGYVLREPHEDEARIPA

>638008921 Sala_0563 two component transcriptional regulator, winged helix family [Sphingopyxis alaskensis RB2256: NC_008048]
MRVLLIEDEPTTAKAIDTMLTTEGFNVYTTDLGEEGLDLGKLYDYDIILL
DLNLPDMHGYDVLKKLRTAKVQTPVLILSGISEMDSKVRSFGFGADDYVT
KPFHRDELVARIHAVVRRSKGHSQSVIKTGKLAVNLDTKTVEVDSIRVHL
TGKEYQMLELLSLRKGTTLTKEMFLNHLYGGMDEPELKIIDVFICKLRKK
LALACGGDNYIETVWGRGYVLRDIDDEGNEVRRVA

>638068109 Meso_2213 two component transcriptional regulator, winged helix family [Mesorhizobium sp. BNC1: NC_008254]
MFRTGCLPVPVGGGKGNKMRVLLIEDDSATAQSIELMLKSESFNVYTTDL
GEEGVDLGKLYDYDIILLDLNLPDMSGYEVLRTLRLSKVKTPILILSGMA
GIEDKVRGLGFGADDYMTKPFHKDELIARIHAIVRRSKGHAQSVITTGDL
IVNLDAKTVEVGGQRVHLTGKEYQMLELLSLRKGTTLTKEMFLNHLYGGM
DEPELKIIDVFICKLRKKLDMASGGQNYIETVWGRGYVLREPEEVRESA

>639292518 AGR_C_4416 hypothetical protein [Agrobacterium tumefaciens str. C58 chromosome circular: NC_003062]
MRVLLIEDDSATAQSIELMLKSESFNVYTTDLGEEGVDLGKLYDYDIILL
DLNLPDMSGYEVLRTLRLSKVKTPILILSGMAGIEDKVRGLGFGADDYMT
KPFHKDELVARIHAIVRRSKGHAQSVISTGELIVNLDAKTVEVGGQRVHL
TGKEYQMLELLSLRKGTTLTKEMFLNHLYGGMDEPELKIIDVFICKLRKK
LANAAGGANYIETVWGRGYVLREPDGAAEFLETA

>639297920 ctrA two component response regulator [Agrobacterium tumefaciens str. C58 chromosome circular: NC_003304]
MRVLLIEDDSATAQSIELMLKSESFNVYTTDLGEEGVDLGKLYDYDIILL
DLNLPDMSGYEVLRTLRLSKVKTPILILSGMAGIEDKVRGLGFGADDYMT
KPFHKDELVARIHAIVRRSKGHAQSVISTGELIVNLDAKTVEVGGQRVHL
TGKEYQMLELLSLRKGTTLTKEMFLNHLYGGMDEPELKIIDVFICKLRKK
LANAAGGANYIETVWGRGYVLREPDGAAEFLETA

>639321897 RPE_4270 two component transcriptional regulator, winged helix family [Rhodopseudomonas palustris BisA53: NC_008435]
MRVLLIEDDSATAQSIELMLKSESFNVYTTDLGEEGVDLGKLYDYDIILL
DLNLPDMSGYDVLKQLRVSKIKTPILILSGLAGIEDKVKGLGVGADDYMT
KPFHKDELVARIHAIVRRSKGHAQSVIQTGDLVVNLDTKTVEVGGQRVHL
TGKEYQMLELLSLRKGTTLTKEMFLNHLYGGMDEPELKIIDVFICKLRKK
LANASEGRNFIETVWGRGYVLREPTEDEVRIPA

>639635978 ctrA transcriptional regulator CtrA [Roseobacter denitrificans OCh 114: NC_008209]
MRVLLVEDDPTTSKSVELMLTHANLNVYATDLGEEGIDLAKLYDYDLILL
DLDLPDMNGHEVLRQLRLARIETPILILSGADDTENKIKGFGFGADDYLT
KPFHREELVARIHAIIRRSKGHSQSVIETGLISVNLDAKTVSVDNKTVHL
TGKEYQMLELLSLRKGTTLTKEMFLNHLYGGMDEPELKIIDVFICKLRKK
LSNATNGENYIETVWGRGYVLRDPEPSQIDDTQRLAVGA

>639649633 RL3758 putative two-component response regulator transcriptional regulatory protein [Rhizobium leguminosarum bv. viciae 3841: NC_008380]
MRVLLIEDDSATAQSIELMLKSESFNVYTTDLGEEGVDLGKLYDYDIILL
DLNLPDMSGYEVLRTLRLSKVKTPILILSGMAGIEDKVRGLGFGADDYMT
KPFHKDELVARIHAIVRRSKGHAQSVIMTGELIVNLDAKTVEVGGQRVHL
TGKEYQMLELLSLRKGTTLTKEMFLNHLYGGMDEPELKIIDVFICKLRKK
LANAAGGANYIETVWGRGYVLREPDGAEYAETA

>639771405 Pden_4096 two component transcriptional regulator, winged helix family [Paracoccus denitrificans PD1222 chromosome 2: NC_008687]
MRILLVEDDPTTARSIELMLTNASYNVYRTDMGEEGIDLAKLYDYDLILL
DLDLPDMHGMEVLRQIRMSRIDTPILILTGSDDTESKLRGFGFGADDYMT
KPFNRDELVARIQAIIRRSKGHSQSVIRTGEMVVNLDARSVEVGGRAVNL
TGKEYQILELLSLRKGTTLTKEMFLNHFYFTVTC

>640070799 ctrA two component transcriptional regulator, winged helix family [Rhodobacter sphaeroides 2.4.1 chromosome 1: NC_007493]
MRILLVEDDPTTSRSIELMLTHANLNVYCTDLGEDGIDLAKLYDYDLILL
DLNLPDMSGHEVLRQLRLARVDTPILILSGADDTENKIKGFGFGADDYMT
KPFHREELVARIHAIIRRSKGHAQSVIRTGKILVNLDAKTVEVEGKPVHL
TGKEYQMLELLSLRKGTTLTKEMFLNHLYGGMDEPELKIIDVFICKLRKK
LAEATGGESYIETVWGRGYVLRDPVTTETDRRFAIGA

>640111866 Rsph17029_1279 two component transcriptional regulator, winged helix family [Rhodobacter sphaeroides ATCC 17029 chromosome 1: NC_009049]
MRILLVEDDPTTSRSIELMLTHANLNVYCTDLGEDGIDLAKLYDYDLILL
DLNLPDMSGHEVLRQLRLARVDTPILILSGADDTENKIKGFGFGADDYMT
KPFHREELVARIHAIIRRSKGHAQSVIRTGKILVNLDAKTVEVEGKPVHL
TGKEYQMLELLSLRKGTTLTKEMFLNHLYGGMDEPELKIIDVFICKLRKK
LAEATGGESYIETVWGRGYVLRDPVTTETDRRFAIGA

>640440343 ctrA two-component response regulator protein controls chromosomal replication initiation [Rhizobium etli CFN 42: NC_007761]
MRVLLIEDDSATAQSIELMLKSESFNVYTTDLGEEGVDLGKLYDYDIILL
DLNLPDMSGYEVLRTLRLSKVKTPILILSGMAGIEDKVRGLGFGADDYMT
KPFHKDELVARIHAIVRRSKGHAQSVIMTGELIVNLDAKTVEVGGQRVHL
TGKEYQMLELLSLRKGTTLTKEMFLNHLYGGMDEPELKIIDVFICKLRKK
LANAAGGANYIETVWGRGYVLREPDGTEYAETA

>640483464 Rsph17025_1903 two component transcriptional regulator, winged helix family [Rhodobacter sphaeroides ATCC 17025: NC_009428]
MRILLVEDDPTTSRSIELMLTHANLNVYCTDLGEDGIDLAKLYDYDLILL
DLNLPDMSGHEVLRQLRLARVDTPILILSGADDTENKIKGFGFGADDYMT
KPFHREELVARIHAIIRRSKGHAQSIIRTGKILVNLDAKTVEVEGKPVHL
TGKEYQMLELLSLRKGTTLTKEMFLNHLYGGMDEPELKIIDVFICKLRKK
LAEATGGESYIETVWGRGYVLRDPVTTETDRRFAIGA

>640519221 ctrA Two-component cell cycle transcriptional regulator ctrA [Bradyrhizobium sp. ORS278: NC_009445]
MRVLLIEDDSAVAQSIELMLKSESFNVYTTDLGEEGVDLGKLYDYDIILL
DLNLPDMSGYDVLKQLRVSKIKTPILILSGLAGIEDKVKGLGFGADDYMT
KPFHKDELIARIHAIVRRSKGHAQSVIQTGDLVVNLDTKTVEVGGQRVHL
TGKEYQMLELLSLRKGTTLTKEMFLNHLYGGMDEPELKIIDVFICKLRKK
LANASEGRNFIETVWGRGYVLREPHDLDERIPA

>640561232 ctrA Two-component cell cycle transcriptional regulator ctrA [Bradyrhizobium sp. BTAi1: NC_009485]
MRVLLIEDDSAVAQSIELMLKSESFNVYTTDLGEEGVDLGKLYDYDIILL
DLNLPDMSGYDVLKQLRVSKIKTPILILSGLAGIEDKVKGLGFGADDYMT
KPFHKDELIARIHAIVRRSKGHAQSVIQTGDLVVNLDTKTVEVGGQRVHL
TGKEYQMLELLSLRKGTTLTKEMFLNHLYGGMDEPELKIIDVFICKLRKK
LANASEGRNFIETVWGRGYVLREPHDMDERIPA

>640579246 Swit_5319 two component transcriptional regulator, winged helix family [Sphingomonas wittichii RW1 plasmid pSWIT01: NC_009507]
MRVLLIEDDNTVASALELMLSAEGFNVYSTDLGEEGLDLGKSYDYDLICL
DLNLPDMHGFDVLKKLRMGRVETPVLILSGISELDSKVRAFAMGADEYLT
KPFHKVELVARINAVVRRSKGHAESVIRIGKIAVNLDGKVAEVDGARIHL
TGKEYAMLELLALRQGSTLTKEMFLNHLYGGIDEPELKIIDVFICKLRKK
LTLACGGENYIETVWGRGYMLRAPGEEAFEQAA

>640584411 Swit_4854 two component transcriptional regulator, winged helix family [Sphingomonas wittichii RW1: NC_009511]
MRVLLIEDDPTTAKSIELMLGAEGFNVYTTDLGEEGLDLGKLYDYDIIAL
DLNLPDMHGYDVLKKLRGAKVQTPVMILSGIGEMDSKVRALGFGADDYVT
KPFHREELVARIHAIVRRSKGHSQSVIRTGKLAVNLDAKTVEVDGARVHL
TGKEYAMLELLSLRKGTTLTKEMFLNHLYGGMDEPELKIIDVFICKLRKK
LSLACSGDNYIETVWGRGYVLRDPEEGQVAA

>640791549 Smed_2605 two component transcriptional regulator, winged helix family [Sinorhizobium medicae WSM419: NC_009636]
MRVLLIEDDSATAQSIELMLKSESFNVYTTDLGEEGVDLGKLYDYDIILL
DLNLPDMSGYEVLRTLRLSKVKTPILILSGMAGIEDKVRGLGFGADDYMT
KPFHKDELVARIHAIVRRSKGHAQSVISTGELIVNLDAKTVEVGGQRVHL
TGKEYQMLELLSLRKGTTLTKEMFLNHLYGGMDEPELKIIDVFICKLRKK
LANAAGGANYIETVWGRGYVLREPEGSAYLETA

>641366606 Mext_0824 response regulator receiver [Methylobacterium extorquens PA1: NC_010172]
MRVLLIEDDSATAQSIELMLKSENFNTYTTDLGEEGVDLGKLYDYDIILL
DLNLPDMSGYEVLRSLRVAKVKTPILILSGMAGIEDKVKGLGFGADDYLT
KPFHKDELVARIHAIVRRSKGHAQSVITTGDLIVNLDQKTVEVSGSRVHL
TGKEYQMLELLSLRKGTTLTKEMFLNHLYGGMDEPELKIIDVFICKLRKK
LANASAGKNYIETVWGRGYVLREPVEGEDRMAV

>641631274 Mrad2831_5573 two component transcriptional regulator, winged helix family [Methylobacterium radiotolerans JCM 2831: NC_010505]
MRVLLIEDDSATAQSIELMLKSENFNTYTTDLGEEGVDLGKLYDYDIILL
DLNLPDMSGYEVLRSLRVAKVKTPILILSGMAGIEDKVKGLGFGADDYLT
KPFHKDELVARIHAIVRRSKGHAQSVITTGDLIVNLDQKTVEVGGARVHL
TGKEYQMLELLSLRKGTTLTKEMFLNHLYGGMDEPELKIIDVFICKLRKK
LANASQGKNYIETVWGRGYVLREPMDGEERMAV

>641640171 Mrad2831_6127 two component transcriptional regulator, winged helix family [Methylobacterium radiotolerans JCM 2831 plasmid pMRAD01: NC_010510]
MRVLLIEDDVSVAQSIELMLKSENFNTYTTDLGEEGVDLGKLYDYDIILL
DLNLPDMSGYEVLRSLRVAKVKTPILILSGMAGIEDKVKGLGFGADDYLT
KPFHKDELVARIHAIVRRSKGHAQSVITTGDLIVNLDQKTVEVGGARVHL
TGKEYQMLELLSLRKGTTLTKEMFLNHLYGGMDEPELKIIDVFICKLRKK
LANASQGKNYIETVWGRGYVLREEPIEMQSIAS

>641644105 M446_3946 two component transcriptional regulator, winged helix family [Methylobacterium sp. 4-46: NC_010511]
MRVLLIEDDSATAQSIELMLKSENFNTYTTDLGEEGVDLGKLYDYDIILL
DLNLPDMSGYEVLRSLRVAKVKTPILILSGMAGIEDKVKGLGFGADDYLT
KPFHKDELVARIHAIVRRSKGHAQSVITTGDLIVNLDQKTVEVSGARVHL
TGKEYQMLELLSLRKGTTLTKEMFLNHLYGGMDEPELKIIDVFICKLRKK
LANASQGKNYIETVWGRGYVLREPTDDEDRIAV

>641704336 Bind_0344 two component transcriptional regulator, winged helix family [Beijerinckia indica subsp. indica ATCC 9039: NC_010581]
MRVLLIEDDSATAQSVELMLKSENFNVYTTDLGEEGIDLGKLYDYDIILL
DLNLPDMSGYEVLRTLRVAKVKTPILILSGLAGIEDKVKGLGFGADDYLT
KPFHKDELVARIHAIVRRSKGHAQSVIMTGDLIVNLDQKTVEICGARVHL
TGKEYQMLELLSLRKGTTLTKEMFLNHLYGGMDEPELKIIDVFICKLRKK
LANASQGRNYIETVWGRGYVLREPNDEEERITA

>642649463 Mpop_0747 two component transcriptional regulator, winged helix family [Methylobacterium populi BJ001: NC_010725]
MRVLLIEDDSATAQSIELMLKSENFNTYTTDLGEEGVDLGKLYDYDIILL
DLNLPDMSGYEVLRSLRVAKVKTPILILSGMAGIEDKVKGLGFGADDYLT
KPFHKDELVARIHAIVRRSKGHAQSVITTGDLIVNLDQKTVEVSGSRVHL
TGKEYQMLELLSLRKGTTLTKEMFLNHLYGGMDEPELKIIDVFICKLRKK
LANASEGKNYIETVWGRGYVLREPVEGEDRMAV

>642700499 ctrA two-component response regulator protein controls chromosomal replication initiation [Rhizobium etli CIAT 652: NC_010994]
MRVLLIEDDSATAQSIELMLKSESFNVYTTDLGEEGVDLGKLYDYDIILL
DLNLPDMSGYEVLRTLRLSKVKTPILILSGMAGIEDKVRGLGFGADDYMT
KPFHKDELVARIHAIVRRSKGHAQSVIMTGELIVNLDAKTVEVGGQRVHL
TGKEYQMLELLSLRKGTTLTKEMFLNHLYGGMDEPELKIIDVFICKLRKK
LANAAGGANYIETVWGRGYVLREPDGTEYAETA

>642711709 Rpal_1822 two component transcriptional regulator, winged helix family [Rhodopseudomonas palustris TIE-1: NC_011004]
MRVLLIEDDSATAQSIELMLKSESFNVYTTDLGEEGVDLGKLYDYDIILL
DLNLPDMSGYDVLKQLRVSKIKTPILILSGLAGIEDKVKGLGVGADDYMT
KPFHKDELVARIHAIVRRSKGHAQSVIQTGDLVVNLDTKTVEVGGQRVHL
TGKEYQMLELLSLRKGTTLTKEMFLNHLYGGMDEPELKIIDVFICKLRKK
LANASDGRNFIETVWGRGYVLREPSEDDVRIPA

>642758736 ctrA cell cycle transcriptional regulator CtrA [Phenylobacterium zucineum HLK1: NC_011144]
MRVLLIEDDSATAQSIELMLKSEGFNVYTTDLGEEGVDLGKIYDYDLILL
DLNLPDMSGMDVLRTLRVGKINTPIMILSGTAEIETKVKTFTGGADDYMT
KPFHKDELVARIHAVVRRSKGHAQSVIKTGDITVNLDAKTVEVNGIRVHL
TGKEYQMLELLSLRKGTTLTKEMFLNHLYGGMDEPELKIIDVFICKLRKK
LAAAADGKHHIETVWGRGYVLRDPQEGVIAA

>643390731 Gdia_1202 two component transcriptional regulator, winged helix family [Gluconacetobacter diazotrophicus PAl 5: NC_011365]
MRVLLVENDGGTAHGTSSALRAIGYALDHVATGHEAVEMLRRYDYDLALL
EMVLPDIDGYEVLRATRAARRETPIVALSSLGGPQAKVRAFSAGADDYIT
KPYDAPELAARIQAVVRRSKGYCQPILHAGPLRLSLDSREVTVNGRPVHL
TGKEYLVLELLLLRKGTVLTKYAFLDHLYGGMDEPEMKIIDVFICKVRKK
LQQAGAGSLIATVWGQGYMLRGDGGVAPMTVPRPVVGSAALSVA

>643397789 Rleg2_3079 two component transcriptional regulator, winged helix family [Rhizobium leguminosarum bv. trifolii WSM2304: NC_011369]
MRVLLIEDDSATAQSIELMLKSESFNVYTTDLGEEGVDLGKLYDYDIILL
DLNLPDMSGYEVLRTLRLSKVKTPILILSGMAGIEDKVRGLGFGADDYMT
KPFHKDELVARIHAIVRRSKGHAQSVIMTGELIVNLDAKTVEVGGQRVHL
TGKEYQMLELLSLRKGTTLTKEMFLNHLYGGMDEPELKIIDVFICKLRKK
LANAAGGANYIETVWGRGYVLREPDGAEYAETA

>643465845 Msil_2529 two component transcriptional regulator, winged helix family [Methylocella silvestris BL2: NC_011666]
MRVLLIEDDSATAQSIELMLKSENFNVYATDLGEEGADLGKLYDYDIILL
DLNLPDMSGYEVLRRLRVGKVKTPILILSGFAAIEDKVKGLGFGADDYLT
KPFHKDELVARIHAIVRRSKGHAQSVIATSDLIVNLDQKTVEVDGARVHL
TGKEYQMLELLSLRKGTTLTKEMFLNHLYGGMDEPELKIIDVFICKLRKK
LANASRGRNYIETVWGRGYVLREPLDDEERITA

>643523588 Mchl_0784 two component transcriptional regulator, winged helix family [Methylobacterium chloromethanicum CM4: NC_011757]
MRVLLIEDDSATAQSIELMLKSENFNTYTTDLGEEGVDLGKLYDYDIILL
DLNLPDMSGYEVLRSLRVAKVKTPILILSGMAGIEDKVKGLGFGADDYLT
KPFHKDELVARIHAIVRRSKGHAQSVITTGDLIVNLDQKTVEVSGSRVHL
TGKEYQMLELLSLRKGTTLTKEMFLNHLYGGMDEPELKIIDVFICKLRKK
LANASAGKNYIETVWGRGYVLREPVEGEDRMAV

>643601291 Mnod_3622 two component transcriptional regulator, winged helix family [Methylobacterium nodulans ORS 2060: NC_011894]
MRVLLIEDDSATAQSIELMLKSENFNTYTTDLGEEGVDLGKLYDYDIILL
DLNLPDMSGYEVLRSLRVAKVKTPILILSGMAGIEDKVKGLGFGADDYLT
KPFHKDELVARIHAIVRRSKGHAQSVITTGDLIVNLDQKTVEVSGARVHL
TGKEYQMLELLSLRKGTTLTKEMFLNHLYGGMDEPELKIIDVFICKLRKK
LANASQGKNYIETVWGRGYVLREPSDDEDRIAV

>643627488 RSKD131_0933 Two component transcriptional regulator, winged helix family [Rhodobacter sphaeroides KD131 chromosome 1: NC_011963]
MEDDPTTSRSIELMLTHANLNVYCTDLGEDGIDLAKLYDYDLILLDLNLP
DMSGHEVLRQLRLARVDTPILILSGADDTENKIKGFGFGADDYMTKPFHR
EELVARIHAIIRRSKGHAQSVIRTGKILVNLDAKTVEVEGKPVHLTGKEY
QMLELLSLRKGTTLTKEMFLNHLYGGMDEPELKIIDVFICKLRKKLAEAT
GGESYIETVWGRGYVLRDPVTTETDRRFAIGA

>643647115 ctrA two-component response regulator protein controls chromosomal replication initiation [Agrobacterium radiobacter K84 chromosome 1: NC_011985]
MRVLLIEDDSATAQSIELMLKSESFNVYTTDLGEEGVDLGKLYDYDIILL
DLNLPDMSGYEVLRTLRLSKVKTPILILSGMAGIEDKVRGLGFGADDYMT
KPFHKDELVARIHAIVRRSKGHAQSVIMTGELIVNLDAKTVEVGGQRVHL
TGKEYQMLELLSLRKGTTLTKEMFLNHLYGGMDEPELKIIDVFICKLRKK
LANAAGGANYIETVWGRGYVLREPDNNELAESA

>643652362 ctrA two component response regulator [Agrobacterium vitis S4 chromosome 1: NC_011989]
MRVLLIEDDSATAQSIELMLKSESFNVYTTDLGEEGVDLGKLYDYDIILL
DLNLPDMSGYEVLRTLRLSKVKTPILILSGMAGIEDKVRGLGFGADDYMT
KPFHKDELVARIHAIVRRSKGHAQSIIITGELIVNLDAKTVEVGGQRVHL
TGKEYQMLELLSLRKGTTLTKEMFLNHLYGGMDEPELKIIDVFICKLRKK
LANAAGGANYIETVWGRGYVLREPDSAEYMETA

>643826952 NGR_c27580 two component response regulator [Rhizobium sp. NGR234: NC_012587]
MRVLLIEDDSATAQSIELMLKSESFNVYTTDLGEEGVDLGKLYDYDIILL
DLNLPDMSGYEVLRTLRLSKVKTPILILSGMAGIEDKVRGLGFGADDYMT
KPFHKDELVARIHAIVRRSKGHAQSIIATGELIVNLDAKTVEVGGQRVHL
TGKEYQMLELLSLRKGTTLTKEMFLNHLYGGMDEPELKIIDVFICKLRKK
LANAAGGANYIETVWGRGYVLREPDGNDYLETA

>644810806 ctrA Cell cycle transcriptional regulator ctrA (Response regulator sokA) [Methylobacterium extorquens AM1: NC_012808]
MRVLLIEDDSATAQSIELMLKSENFNTYTTDLGEEGVDLGKLYDYDIILL
DLNLPDMSGYEVLRSLRVAKVKTPILILSGMAGIEDKVKGLGFGADDYLT
KPFHKDELVARIHAIVRRSKGHAQSVITTGDLIVNLDQKTVEVSGSRVHL
TGKEYQMLELLSLRKGTTLTKEMFLNHLYGGMDEPELKIIDVFICKLRKK
LANASAGKNYIETVWGRGYVLREPVEGEDRMAV

>644815931 MexAM1_META2p0697 two component transcriptional regulator, winged helix family [Methylobacterium extorquens AM1 megaplasmid: NC_012811]
MRALLIEDDSNVAQSIELMLRSETIVPYTTDTGEEGIDLAKIYDYDIILL
DLNLPDMSGYDVLRSLRVAKVGTPVLILSGMGGIEDKVKGLGNGADDYVV
KPFHKDELIARINAIVRRSKGHAQSVVTVGDLTVNLDAKTVEVSGHKVYL
TGKEYQMLELLVLRQGTTLTKEMFLNHLYGGMDEPELKIIDVFICKLRKK
LANASGGQNWIETVWGRGYVVRNPALVAQVA

>644825895 Rleg_3336 two component transcriptional regulator, winged helix family [Rhizobium leguminosarum bv. trifolii WSM1325: NC_012850]
MRVLLIEDDSATAQSIELMLKSESFNVYTTDLGEEGVDLGKLYDYDIILL
DLNLPDMSGYEVLRTLRLSKVKTPILILSGMAGIEDKVRGLGFGADDYMT
KPFHKDELVARIHAIVRRSKGHAQSVIMTGELIVNLDAKTVEVGGQRVHL
TGKEYQMLELLSLRKGTTLTKEMFLNHLYGGMDEPELKIIDVFICKLRKK
LANAAGGANYIETVWGRGYVLREPDGAEYAETA

>644904193 Hbal_2222 two component transcriptional regulator, winged helix family [Hirschia baltica ATCC 49814: NC_012982]
MRVLLIEDDDAVARSIDLMLKAAGFNIYITDLGEEGVDLGKVYEYDLIIL
DLSLPDISGYEVLKQLRMSRINTPVLILSGNPDIEAKVKTLGYGADDYLT
KPFNKDELIARITAIVRRSKGHAESVIRTGDILVNLDAKTVEVKNQRVHL
TGKEYQMFELLSLRKGTTLTKEMFLNHLYGGMDEPELKIIDVFICKLRKK
LQKATGGDHFIETVWGRGYVLRDPSPQIAVDAA

>644910352 ctrA Cell cycle transcriptional regulator ctrA (Response regulator sokA) [Methylobacterium extorquens DM4: NC_012988]
MRVLLIEDDSATAQSIELMLKSENFNTYTTDLGEEGVDLGKLYDYDIILL
DLNLPDMSGYEVLRSLRVAKVKTPILILSGMAGIEDKVKGLGFGADDYLT
KPFHKDELVARIHAIVRRSKGHAQSVITTGDLIVNLDQKTVEVSGSRVHL
TGKEYQMLELLSLRKGTTLTKEMFLNHLYGGMDEPELKIIDVFICKLRKK
LANASAGKNYIETVWGRGYVLREPVEGEDRMAV

>646556000 AZL_d02970 two-component response regulator [Azospirillum sp. B510 plasmid pAB510d: NC_013858]
MRVLLVEDDSSVAKSIELMLNTEGFIVDSTDLGEDGLEIGKLYDYDIIIL
DLMLPDIDGYEVLRRLRAARVTTPILILSGLTEMDNKIKGLGFGADDYLT
KPFDKRELIARIQAIVRRSKGHSDSIIRTGRLTVNLDTRTVEVDQSPLHL
TGKEYGILELLSLRKGTTLTKEMFLNHLYGGMDEPELKIIDVFVCKLRKK
LAAATQGDNYIETVWGRGYVLRDPHEEIAEGNPPPPPRVPQQQAAG

>646709994 SJA_C1-15680 OmpR-family two-component system response regulator [Sphingobium japonicum UT26S chromosome 1: NC_014006]
MRVLLIEDEPTTAKAIELMLTTEGFNVYTTDLGEEGLDLGKLYDYDIICL
DLNLPDMHGYDVLKKLRAAKVQTPVLILSGVAEMDSKVRSFGFGADDYVT
KPFHREELIARIHAVVRRSKGHSQSVIRTGKLAVNLDAKTVEVDGNRVHL
TGKEYAMLELLSLRKGTTLTKEMFLNHLYGGMDEPELKIIDVFICKLRKK
LALACNGENYIETVWGRGYVLRDPDEAEEFATKVA

>646739686 ctrA cell cycle transcriptional regulator CtrA [Rhodobacter capsulatus SB1003 chromosome: NC_014034]
MRILLVEDDPTTSRSIELMLTHANLNVYCTDLGEEGIDLAKLYDYDLILL
DLNLPDMNGLEVLRQLRLARVDTPILILTGADDTENKIKGFGFGADDYMT
KPFHREELVARIHAIIRRSKGHSQSIIRTGKISVNLDAKTVEVGGKPVHL
TGKEYQMLELLSLRKGTTLTKEMFLNHLYGGMDEPELKIIDVFICKLRKK
LAEVTGGENYIETVWGRGYVLRDPDQGDLDRRMVVGA

>648067907 Hden_2486 two component transcriptional regulator, winged helix family [Hyphomicrobium denitrificans ATCC 51888 chromosome: NC_014313]
MRVLLIEDDSATAQSIELMLQSEGFNVYTTDLGEEGVDLGKLYDYDIILL
DLNLPDMSGYEVLKTLRVSKVSTPILILSGLAGIDDKVRGLGFGADDYMT
KPFHKDELVARIQAIVRRSKGHAQSIIETGDLRVNLDTKTVDVNGQRVHL
TGKEYQMLELLSLRKGTTLTKEMFLNHLYGGMDEPELKIIDVFICKLRKK
LQTATGGKHYIETVWGRGYVLRDPGHEGSEAA

>649699427 EIO_1556 cell cycle transcriptional regulator CtrA [Ketogulonicigenium vulgare Y25 chromosome: NC_014625]
MRILLVEDDPTTSRSIEMMLTHANLNVYATDLGEEGIDLAKLYDYDLILL
DLNLPDMTGHDVLRQLRLARVDTPILILSGSDDTDSKLKGFGFGADDYMT
KPFQREELVARIHAIIRRSKGHAQSVINTGRIAVNLDTKTVDVEGAPVHL
TGKEYQMLELLSLRKGTTLTKEMFLNHLYGGMDEPELKIIDVFICKLRKK
LSVATGGDNHIETVWGRGYVLRDPEGRAAHPERMAVGA

>649744411 Rvan_0927 two component transcriptional regulator, winged helix family [Rhodomicrobium vannielii ATCC 17100 chromosome: NC_014664]
MRVLLIEDDSATAQSIELMLLSEGFNVFQTDLGEEGVDLGKIYDYDIILL
DLGLPDISGYEVLRALRVSKIKTPILILSGSGGVDDKVRGLGFGADDYLT
KPFHKDELVARIHAIVRRSKGHAQSVIQTGSLIVNLDTKTVEVDGNRVHL
TSKEYQMLELLSLRKGTTLTKEMFLNHLYGGIDEPELKIIDVFICKLRKK
LATANTGQHYIETVWGRGYVLRDPKEEQAAA

>649816972 Astex_0608 two component transcriptional regulator, winged helix family [Asticcacaulis excentricus CB 48 chromosome 1: NC_014816]
MRVLLIEDDSATAQSIELMLKSEGFNVYTTDLGEEGVDLGKIYDYDLILL
DLSLPDMSGLEVLRQLRVGKVNTPVMILSGTSEIETKVKTLGGGADDYMT
KPFHKDELIARIHAVVRRSKGHAQSVIKTGDIIVNLDAKTVEVAGNRVHL
TGKEYEMLELLSLRKGTTLTKEMFLNHLYGGMDEPELKIIDVFICKLRKK
LAVANDGNSYIETVWGRGYVLRDPQEQGGIVAA

>649841172 Rpdx1_3889 winged helix family two component transcriptional regulator [Rhodopseudomonas palustris DX-1 chromosome: NC_014834]
MRVLLIEDDSATAQSIELMLKSESFNVYTTDLGEEGVDLGKLYDYDIILL
DLNLPDMSGYDVLKQLRVSKIKTPILILSGLAGIEDKVKGLGVGADDYMT
KPFHKDELVARIHAIVRRSKGHAQSVIQTGDLVVNLDTKTVEVGGQRVHL
TGKEYQMLELLSLRKGTTLTKEMFLNHLYGGMDEPELKIIDVFICKLRKK
LANASDGRNFIETVWGRGYVLREPSEDDVRIPA

>649871946 Mesci_2068 response regulator receiver [Mesorhizobium ciceri biovar biserrulae WSM1271 chromosome: NC_014923]
MRVLLIEDDSATAQSIELMLKSESFNVYTTDLGEEGVDLGKLYDYDIILL
DLNLPDMSGYEVLRTLRLSKVKTPILILSGMAGIEDKVRGLGFGADDYMT
KPFHKDELVARIHAIVRRSKGHAQSVITTGDLVVNLDAKTVEVGGQRVHL
TGKEYQMLELLSLRKGTTLTKEMFLNHLYGGMDEPELKIIDVFICKLRKK
LDAASGGQNYIETVWGRGYVLREPEDIRVSA

>650719108 OCAR_7111 cell cycle transcriptional regulator CtrA [Oligotropha carboxidovorans OM5: NC_011386]
MRVLLIEDDSATAQSIELMLKSESFNVYTTDLGEEGIDLGKLYDYDIILL
DLNLPDMSGYEVLKQLRVSKIKTPILILSGLAGIEDKVKGLGVGADDYMT
KPFHKDELVARIHAIVRRSKGHAQSVIQTGDLIVNLDTKTVEVGGQRVHL
TGKEYQMLELLSLRKGTTLTKEMFLNHLYGGMDEPELKIIDVFICKLRKK
LANASEGRNFIETVWGRGYVLREPSEDEARIPA

>650884619 PP1Y_AT970 DNA-binding response regulator CtrA [Novosphingobium sp. PP1Y: NC_015580]
MRVLLIEDEPTTARAIELMLSAEGFNVYSTDLGEEGLDLGKLYDYDIILL
DLNLPDMHGYDVLKKLRVAKVQTPVLILSGISEMDSKVRSFGFGADDYVT
KPFHREELIARIHAVVRRSKGHSQSVIRTGKLIVNLDAKTVEVDGARVHL
TGKEYAMLELLSLRKGTTLTKEMFLNHLYGGMDEPELKIIDVFICKLRKK
LSHACGGANYIETVWGRGYVLRDPDEQAAAA

>650895683 Sinme_2773 winged helix family two component transcriptional regulator [Sinorhizobium meliloti AK83 chromosome chromosome 1: NC_015590]
MRVLLIEDDSATAQSIELMLKSESFNVYTTDLGEEGVDLGKLYDYDIILL
DLNLPDMSGYEVLRTLRLSKVKTPILILSGMAGIEDKVRGLGFGADDYMT
KPFHKDELVARIHAIVRRSKGHAQSVISTGELIVNLDAKTVEVGGQRVHL
TGKEYQMLELLSLRKGTTLTKEMFLNHLYGGMDEPELKIIDVFICKLRKK
LANAAGGANYIETVWGRGYVLREPEGSDYLETA

>650947250 ctrA cell cycle response regulator [Oligotropha carboxidovorans OM5 chromosome: NC_015684]
MRVLLIEDDSATAQSIELMLKSESFNVYTTDLGEEGIDLGKLYDYDIILL
DLNLPDMSGYEVLKQLRVSKIKTPILILSGLAGIEDKVKGLGVGADDYMT
KPFHKDELVARIHAIVRRSKGHAQSVIQTGDLIVNLDTKTVEVGGQRVHL
TGKEYQMLELLSLRKGTTLTKEMFLNHLYGGMDEPELKIIDVFICKLRKK
LANASEGRNFIETVWGRGYVLREPSEDEARIPA

>651093074 ctrA CtrA response regulator [Sinorhizobium meliloti SM11: CP001830]
MRVLLIEDDSATAQSIELMLKSESFNVYTTDLGEEGVDLGKLYDYDIILL
DLNLPDMSGYEVLRTLRLSKVKTPILILSGMAGIEDKVRGLGFGADDYMT
KPFHKDELVARIHAIVRRSKGHAQSVISTGELIVNLDAKTVEVGGQRVHL
TGKEYQMLELLSLRKGTTLTKEMFLNHLYGGMDEPELKIIDVFICKLRKK
LANAAGGANYIETVWGRGYVLREPEGSDYLETA

>651233048 ctrA cell cycle response regulator [Oligotropha carboxidovorans OM4: CP002821]
MRVLLIEDDSATAQSIELMLKSESFNVYTTDLGEEGIDLGKLYDYDIILL
DLNLPDMSGYEVLKQLRVSKIKTPILILSGLAGIEDKVKGLGVGADDYMT
KPFHKDELVARIHAIVRRSKGHAQSVIQTGDLIVNLDTKTVEVGGQRVHL
TGKEYQMLELLSLRKGTTLTKEMFLNHLYGGMDEPELKIIDVFICKLRKK
LANASEGRNFIETVWGRGYVLREPSEDEARIPA

>2501023377 Dshi_1508 'ctrA; ctrA; cell cycle transcriptional regulator ctrA (Response regulator sokA)' [Dinoroseobacter shibae DFL-12 : Dshibae_ctg58]
MRILIIEDDPTTAKSIELMLTHANLNVYCTAMGEEGIDLAKLYDYDLILL
DLGLPDMTGHEVLRQIRLARIETPILILSGADDTESKIKGFGFGADDYLT
KPFHREELVARIHAIIRRSKGHSQSVIKTGEILVNLDAKTVEVDGMQVHL
TGKEYQILELLSLRKGTTLTKEMFLNHLYGGMDEPELKIIDVFICKLRKK
LSQATGGENHIETVWGRGYVLRDPDPVEAPAPQLATG

>2503200211 Mesop_2183 two component transcriptional regulator, winged helix family [Mesorhizobium opportunistum WSM2075 (final version from ORNL) : Moppo_Contig43]
MRVLLIEDDSATAQSIELMLKSESFNVYTTDLGEEGVDLGKLYDYDIILL
DLNLPDMSGYEVLRTLRLSKVKTPILILSGMAGIEDKVRGLGFGADDYMT
KPFHKDELVARIHAIVRRSKGHAQSVITTGDLVVNLDAKTVEVGGQRVHL
TGKEYQMLELLSLRKGTTLTKEMFLNHLYGGMDEPELKIIDVFICKLRKK
LDAASGGQNYIETVWGRGYVLREPEDIRVSA

>2507046695 Hypde_02636 Response regulators consisting of a CheY-like receiver domain and a winged-helix DNA-binding domain [Hyphomicrobium denitrificans 1NES1 : Hypde_Contig101]
MRVLLIEDDSATAQSIELMLQSEGFNVYTTDLGEEGVDLGKLYDYDIILL
DLNLPDMSGYEVLKTLRVSKVSTPILILSGLAGIDDKVRGLGFGADDYMT
KPFHKDELVARIQAIVRRSKGHAQSIIETGDLRVNLDTKTVDVNGQRVHL
TGKEYQMLELLSLRKGTTLTKEMFLNHLYGGMDEPELKIIDVFICKLRKK
LQTATGGKHYIETVWGRGYVLRDPGHEGSEAA

>2509395030 Mesau_02104 Response regulators consisting of a CheY-like receiver domain and a winged-helix DNA-binding domain [Mesorhizobium australicum WSM2073 : Mesau_Contig29.1]
MRVLLIEDDSATAQSIELMLKSESFNVYTTDLGEEGVDLGKLYDYDIILL
DLNLPDMSGYEVLRTLRLSKVKTPILILSGMAGIEDKVRGLGFGADDYMT
KPFHKDELVARIHAIVRRSKGHAQSVITTGDLVVNLDAKTVEVGGQRVHL
TGKEYQMLELLSLRKGTTLTKEMFLNHLYGGMDEPELKIIDVFICKLRKK
LDAASGGQNYIETVWGRGYVLREPEDIRVSA

>2510134429 Rleg3_3412 Response regulators consisting of a CheY-like receiver domain and a winged-helix DNA-binding domain [Rhizobium leguminosarum bv trifolii WSM1689 : Rleg3_Contig1814.1]
MRVLLIEDDSATAQSIELMLKSESFNVYTTDLGEEGVDLGKLYDYDIILL
DLNLPDMSGYEVLRTLRLSKVKTPILILSGMAGIEDKVRGLGFGADDYMT
KPFHKDELVARIHAIVRRSKGHAQSVIMTGELIVNLDAKTVEVGGQRVHL
TGKEYQMLELLSLRKGTTLTKEMFLNHLYGGMDEPELKIIDVFICKLRKK
LANAAGGANYIETVWGRGYVLREPDGAEYAETA

>2510176197 PGA2_c14250 cell cycle response regulator [Phaeobacter gallaeciensis 2.10 : PGA2_c]
MRILLVEDDPTTAKSIELMLTHANLNVYSTDLGEEGIDLAKLYDYDLILL
DLNLPDMNGHEVLRQLRMARIETPILILSGADDTENKIKGFGFGADDYLT
KPFHREELVARIHAIIRRSKGHSQSIINTGKISVNLDAKTVEVGGKAVHL
TGKEYQMLELLSLRKGTTLTKEMFLNHLYGGMDEPELKIIDVFICKLRKK
LSTATGGDNYIETVWGRGYVLRDPQDDQMSGGHRMAVGA

>2510179998 PGA1_c14360 cell cycle response regulator [Phaeobacter gallaeciensis BS107 : PGA1_c]
MRILLVEDDPTTAKSIELMLTHANLNVYSTDLGEEGIDLAKLYDYDLILL
DLNLPDMNGHEVLRQLRMARIETPILILSGADDTENKIKGFGFGADDYLT
KPFHREELVARIHAIIRRSKGHSQSIINTGKISVNLDAKTVEVGGKAVHL
TGKEYQMLELLSLRKGTTLTKEMFLNHLYGGMDEPELKIIDVFICKLRKK
LSTATGGDNYIETVWGRGYVLRDPQDDQMSGGHRMAVGA

>2510230840 OCA5_c09890 cell cycle response regulator [Oligotropha carboxidovorans OM5 : CP002826]
MRVLLIEDDSATAQSIELMLKSESFNVYTTDLGEEGIDLGKLYDYDIILL
DLNLPDMSGYEVLKQLRVSKIKTPILILSGLAGIEDKVKGLGVGADDYMT
KPFHKDELVARIHAIVRRSKGHAQSVIQTGDLIVNLDTKTVEVGGQRVHL
TGKEYQMLELLSLRKGTTLTKEMFLNHLYGGMDEPELKIIDVFICKLRKK
LANASEGRNFIETVWGRGYVLREPSEDEARIPA

>2510235490 RLO149_c019570 cell cycle transcriptional regulator [Roseobacter litoralis Och 149 : RLO149c]
MRVLLVEDDPTTSKSVELMLTHANLNVYATDLGEEGIDLAKLYDYDLILL
DLDLPDMNGHEVLRQLRLARIETPILILSGADDTENKIKGFGFGADDYLT
KPFHREELVARIHAIIRRSKGHSQSVIETGLISVNLDAKTVSVDNKTVHL
TGKEYQMLELLSLRKGTTLTKEMFLNHLYGGMDEPELKIIDVFICKLRKK
LSNATDGENYIETVWGRGYVLRDPEPSQIDDTHRLAVGA

>2510374682 Rleg12_3012 Response regulators consisting of a CheY-like receiver domain and a winged-helix DNA-binding domain [Rhizobium leguminosarum bv. trifolii CB782 : Rleg12_Contig222.1]
MRVLLIEDDSATAQSIELMLKSESFNVYTTDLGEEGVDLGKLYDYDIILL
DLNLPDMSGYEVLRTLRLSKVKTPILILSGMAGIEDKVRGLGFGADDYMT
KPFHKDELVARIHAIVRRSKGHAQSVIMTGELIVNLDAKTVEVGGQRVHL
TGKEYQMLELLSLRKGTTLTKEMFLNHLYGGMDEPELKIIDVFICKLRKK
LANAAGGANYIETVWGRGYVLREPDGAEYAETA

>2510757631 OAN307_c23880 cell cycle transcriptional regulator [Octadecabacter antarcticus 307 : OAN307_c]
MRVLLVEDDPSTAKSIELMLSHANLNVYTTDLGEEGIDLAKLYDYDLILL
DINLPDLNGHEVLRQLRLSRIETPILILSGEDGTESKLKGFGFGADDYMT
KPFHREELVARIHAIIRRSKGHAQSVIKTGVIAVNLDAKTVEVDSSPVHL
TGKEYQMLELLSLRKGTTLTKEMFLNHLYGGMDEPELKIIDVFICKLRKK
LSEATGGDNHIETVWGRGYVLRDPEPMTQHDSEKIAIGA

>2511513417 SLG_32430 putative cell cycle transcriptional regulator CtrA [Sphingobium sp. SYK-6 : NC_015976]
MRVLLIEDEPTTAKAIELMLTTEGFNVYTTDLGEEGLDLGKLYDYDIICL
DLNLPDMHGYDVLKKLRSARVQTPVLILSGISEMDSKVRSFGFGADDYVT
KPFHKEELVARIHAVVRRSKGHSQSVIRTGKLAVNLDAKTVEVDGNRVHL
TGKEYAMLELLSLRKGTTLTKEMFLNHLYGGMDEPELKIIDVFICKLRKK
LSLACSGENYIETVWGRGYVLRDPDEAIDDFTQVA

>2511549217 MICA_747 response regulator [Micavibrio aeruginosavorus ARL-13 : NC_016026]
MRVLLVEDDSSTAKSIELMLKSEGYIVDTTDLGEDGLEIGKIYDYDIIIL
DLMLPDMDGYDVLKNLRAAKITTPILILSGLSEMDNKIKGLGFGADDYLT
KPFDKRELIARIQAIVRRSQGHSQSVIMTGKVKVNLDTRTVEVDSKPLHL
TGKEYGILELLSLRKGSTLTKEMFLNHLYGGMDEPEVKIIDVFICKLRKK
LANAAGGDNYIETVWGRGYVLRDPEAEKKKAAARA

>2511844865 F11_02695 two component transcriptional regulator / cell cycle transcriptional regulator CtrA [Rhodospirillum rubrum F11 : CP003046]
MRVLVIEDDAATARSIDLVLKKEGWVVDTTDSGEDGLEIGKLYDYDILIV
DLMLPDMDGIEVIRHLRASRINTPVLILSGLNESDRKVKGLGVGADDYLT
KPFDKSELIARLQAIVRRSMGHSQSVVTVGQMEVNLDARTVSVAGDPVHL
TGKEYGILELLTLRKGSTLTKEQFLNHLYGGMDEPELKIIDVFICKLRKK
LAQATGGTNYIETVWGRGYVLRDPDDTLPKDGGVKQTAS

>2511943601 KVU_1036 response regulator [Ketogulonigenium vulgarum WSH-001 : CP002018]
MRILLVEDDPTTSRSIEMMLTHANLNVYATDLGEEGIDLAKLYDYDLILL
DLNLPDMTGHDVLRQLRLARVDTPILILSGSDDTDSKLKGFGFGADDYMT
KPFQREELVARIHAIIRRSKGHAQSVINTGRIAVNLDTKTVDVEGAPVHL
TGKEYQMLELLSLRKGTTLTKEMFLNHLYGGMDEPELKIIDVFICKLRKK
LSVATGGDNHIETVWGRGYVLRDPEGRAAHPERMAVGA

>2511956632 PDI_1338 DNA-binding response regulator protein [Paracoccus denitrificans SD1 : CP002897]
MRILLVEDDPTTARSIELMLTHANYNVYRTDMGEEGIDLAKLYDYDLILL
DLDLPDMHGMEVLRQIRMSRVDTPILILTGSDDTESKLRGFGFGADDYMT
KPFNRDELIARIQAIIRRSKGHSQSVIRTGEMVVNLDARSVEVGGRPVNL
TGKEYQILELLSLRKGTTLTKEMFLNHLFFRISYWKY

>2512003164 BJ6T_76500 two-component response regulator [Bradyrhizobium japonicum USDA 6 : AP012206]
MRVLLIEDDSAVAQSIELMLKSESFNVYTTDLGEEGVDLGKLYDYDIILL
DLNLPDMSGYDVLKQLRVSKIKTPILILSGLAGIEDKVKGLGVGADDYMT
KPFHKDELVARIHAIVRRSKGHAQSVIQTGDLVVNLDTKTVEVGGQRVHL
TGKEYQMLELLSLRKGTTLTKEMFLNHLYGGMDEPELKIIDVFICKLRKK
LANASEGRNFIETVWGRGYVLREPHEHEERIPA

>2512362199 SL003B_0954 Two-component transcriptional regulator [Polymorphum gilvum SL003B-26A1 : NC_015259]
MLLIEDDSATAQSIELMLKSENFNVYTTDLGEEGIDLGKLYDYDIIMLDL
NLPDMSGYEVLRTLRVSKVKTPILILSGLAGIEDKVRGLGFGADDYMTKP
FHKDELVARIHAIVRRSKGHAQSVIVTGDLRVNLDTKTVEVGGQRVHLTG
KEYQMLELLSLRKGTTLTKEMFLNHLYGGMDEPELKIIDVFICKLRKKLA
AATSGKNYIETVWGRGYVLREPDMEAAA

>2512615152 Leime_2456 Response regulators consisting of a CheY-like receiver domain and a winged-helix DNA-binding domain [Leisingera methylohalidivorans MB2, DSM 14336 : Leime_Contig76.3]
MRILLVEDDPTTAKSIELMLTHANLNVYSTDLGEEGIDLAKLYDYDLILL
DLGLPDMNGHEVLRQLRMSRIETPILILSGADDTDNKIKGFGFGADDYLT
KPFHREELVARIHAIIRRSKGHSQSIIKTGKIAVNLDAKTVEADGKAVHL
TGKEYQMLELLSLRKGTTLTKEMFLNHLYGGMDEPELKIIDVFICKLRKK
LSNATGGENYIETVWGRGYVLRDPQEDHMSGGPRLAVGA

>2512615336 Leime_2640 Response regulators consisting of a CheY-like receiver domain and a winged-helix DNA-binding domain [Leisingera methylohalidivorans MB2, DSM 14336 : Leime_Contig76.3]
MKILLAEDDAATAETVTRFLTRENLNVSSTSFGEDAISLARHFDFDLILL
DLRLPDRHGHDVIRDLRAAAIDTPVLVISGSDDLNSRVNSLKYGADDFMV
KPVKYDELLARIFAIIRRSKGFSDSDIRAGDITLKLGKKFIEAKGRRIDL
TNTEYNILELLLLQKGRVVLKNTILENLYTGPDYPGDKILDAYIYRLRKK
IREATNCNDYIVTIRGEGFMICSPPGHRECA

>2512954565 ctrA two component transcriptional regulator, winged helix family [Rhodobacter sphaeroides 2.4.1 : RSPH_Chromosome_1]
MRILLVEDDPTTSRSIELMLTHANLNVYCTDLGEDGIDLAKLYDYDLILL
DLNLPDMSGHEVLRQLRLARVDTPILILSGADDTENKIKGFGFGADDYMT
KPFHREELVARIHAIIRRSKGHAQSVIRTGKILVNLDAKTVEVEGKPVHL
TGKEYQMLELLSLRKGTTLTKEMFLNHLYGGMDEPELKIIDVFICKLRKK
LAEATGGESYIETVWGRGYVLRDPVTTETDRRFAIGA

>2514092754 S23_58230 two-component response regulator [Bradyrhizobium sp. S23321 : NC_017082]
MRVLLIEDDSAVAQSIELMLKSESFNVYTTDLGEEGVDLGKLYDYDIILL
DLNLPDMSGYDVLKQLRVSKIKTPILILSGLAGIEDKVKGLGVGADDYMT
KPFHKDELVARIHAIVRRSKGHAQSVIQTGDLVVNLDTKTVEVGGQRVHL
TGKEYQMLELLSLRKGTTLTKEMFLNHLYGGMDEPELKIIDVFICKLRKK
LANASEGRNFIETVWGRGYVLREPHEQEERIPA

>2514182440 RSPPHO_00110 Two component transcriptional regulator, winged helix family / cell cycle transcriptional regulator CtrA [Rhodospirillum photometricum DSM 122 : NC_017059]
MKGGFFRQIARRGALQKLRRHCKNKAQSTDKKQAFPIGSCMISRNPVPLR
KLKTGPRPRRVGSTSVAVEGKMRVLVVEDDAATAKSIELVLKREGWVVDT
TDSGEDGLEIGKIYDYDIMIVDLMLPDMDGLDLIRHLRASRIATPVLILS
GLTESERKVKGLGVGADDYLTKPFDKSELVARLQAIVRRSMGHAQSVVRI
GRLEVNLDARTACVDHEPIHLTGKEYGILELLTLRKGSTLTKEQFLNHLY
GGMDEPELKIIDVFICKLRKKLAQATGGANYIETVWGRGYVLRDPDDLSA
PQVALG

>2517641202 SFHH103_02727 Response regulators consisting of a CheY-like receiver domain and a winged-helix DNA-binding domain [Sinorhizobium fredii HH103 : HE616890]
MRVLLIEDDSATAQSIELMLKSESFNVYTTDLGEEGVDLGKLYDYDIILL
DLNLPDMSGYEVLRTLRLSKVKTPILILSGMAGIEDKVRGLGFGADDYMT
KPFHKDELVARIHAIVRRSKGHAQSIISTGELIVNLDAKTVEVGGQRVHL
TGKEYQMLELLSLRKGTTLTKEMFLNHLYGGMDEPELKIIDVFICKLRKK
LANAAGGANYIETVWGRGYVLREPDGNDYLETA

>2519486841 TMO_1228 two-component response regulator [Tistrella mobilis KA081020-065 : CP003236]
MRILLVEDDPSTARSIELALKKEGFVCDTTDLGEEGLEIGRLYDYDLMIL
DLMLPDMDGYEVVRRLRAARVQTPVLILSGLTDTDKKIKGLGVGADDYVT
KPFDMAELVARIQAVVRRSRGHAQSVIRTGRLTVDLDKQSVTVDERPVHL
TAKEYAILELLSLRKGTTLTKEMFLNHLYGGIDEPELKIIDVFVCKLRKK
LTSATHGDNYIHTVWGRGYVLKDPELGSRSGDDGSGRRRTDAA

>2524013924 C770_GR4Chr2842 Response regulators consisting of a CheY-like receiver domain and a winged-helix DNA-binding domain protein [Ensifer meliloti GR4 : CP003933]
MRVLLIEDDSATAQSIELMLKSESFNVYTTDLGEEGVDLGKLYDYDIILL
DLNLPDMSGYEVLRTLRLSKVKTPILILSGMAGIEDKVRGLGFGADDYMT
KPFHKDELVARIHAIVRRSKGHAQSVISTGELIVNLDAKTVEVGGQRVHL
TGKEYQMLELLSLRKGTTLTKEMFLNHLYGGMDEPELKIIDVFICKLRKK
LANAAGGANYIETVWGRGYVLREPEGSDYLETA

>2524421247 RTCIAT899_CH13935 cell cycle transcriptional regulator CtrA [Rhizobium tropici CIAT899 : CP004015]
MRVLLIEDDSATAQSIELMLKSESFNVYTTDLGEEGVDLGKLYDYDIILL
DLNLPDMSGYEVLRTLRLSKVKTPILILSGMAGIEDKVRGLGFGADDYMT
KPFHKDELVARIHAIVRRSKGHAQSVIMTGELIVNLDAKTVEVGGQRVHL
TGKEYQMLELLSLRKGTTLTKEMFLNHLYGGMDEPELKIIDVFICKLRKK
LANAAGGANYIETVWGRGYVLREPDSNDFAESA
